# Supplementary material for: EZH2 PROTACs outperform catalytic inhibitors in prostate cancer by targeting a methylation-independent function of PRC2
Source: Oncogene. 2026 Jan 7;45(5):636–49. doi: 10.1038/s41388-025-03662-z (PMC12846922; doi:10.1038/s41388-025-03662-z)
Supplement: Supplementary file 2 — supp table [file 41388_2025_3662_MOESM2_ESM.xlsx]

## Sheet: Table S1A
Table S1A. Quantitative Proteomics Analysis of C4-2B cells treated with PROTAC-6272 vs. Ctrl
Accession	Gene.Symbol	logFC	AveExpr	t	P.Value	adj.P.Val	B		“t” is the moderated t-statistic for the differential expression test. This is calculated using empirical Bayes method.
Q15022	SUZ12	-0.979056	3.97669	-13.9044	3.35008e-06	0.000913567	5.06345		“B” is the log-odds of differential expression.
Q15910	EZH2	-1.29956	3.91438	-11.4504	1.17884e-05	0.00260651	3.77588
P49753	ACOT2	-0.351593	4.04779	-10.3699	2.22348e-05	0.00433101	1.98919
P07686	HEXB	-0.237572	4.05384	-10.9158	1.60216e-05	0.00336084	1.89918
Q9BU61	NDUFAF3	-0.524617	4.03399	-9.52562	3.80989e-05	0.00663164	1.6978
P10515	DLAT	-0.193618	4.05554	-10.2725	2.36115e-05	0.00449222	1.41441
O95299	NDUFA10	-0.356551	4.04723	-9.38534	4.18347e-05	0.0071302	1.12337
Q96JN0	LCOR	-1.24587	3.92341	-7.12675	0.000228794	0.023997	0.954396
P21953	BCKDHB	-0.483534	4.03775	-8.09893	0.0001049	0.0145456	0.79453
Q6P587	FAHD1	-0.294703	4.05093	-8.90703	5.80966e-05	0.00914016	0.727598
O00763	ACACB	0.138871	4.05721	8.616	7.14823e-05	0.0108296	0.310678
P33552	CKS2	-0.685868	4.01607	-6.77285	0.000310449	0.0276064	0.261405
Q9Y2Q5	LAMTOR2	-0.421492	4.04206	-8.27987	9.15143e-05	0.0135847	0.258713
P08910	ABHD2	-0.412191	4.04304	-7.44842	0.00017516	0.0197971	0.108818
Q3ZCW2	LGALSL	-0.624881	4.02268	-6.74048	0.000319434	0.0280998	0.0742901
Q9NUJ1	ABHD10	-0.261872	4.05246	-8.2585	9.29894e-05	0.0135847	-0.0894216
Q8N806	UBR7	0.264097	4.05281	6.8166	0.000298754	0.0270746	-0.42419
O43414	ERI3	-0.335979	4.04846	-6.81885	0.000298167	0.0270746	-0.443432
P68104	EEF1A1	0.154075	4.05668	8.74258	6.52709e-05	0.0100751	-0.513262
O43592	XPOT	0.158876	4.05666	7.39497	0.000182991	0.0199607	-0.519618
Q9NX14	NDUFB11	0.196413	4.05531	7.55917	0.000160113	0.019327	-0.533986
Q9NPJ8	NXT2	-0.513114	4.03391	-6.55084	0.000378366	0.0306476	-0.575162
O75530	EED	-0.638563	4.01959	-6.38754	0.000439082	0.0323615	-0.582841
P50991	CCT4	0.129513	4.05735	7.9476	0.00011782	0.0158014	-0.600865
P35754	GLRX	0.328434	4.04922	6.3959	0.000435718	0.0323615	-0.667795
Q8NFH4	NUP37	-0.450586	4.03923	-6.62232	0.000354819	0.0293209	-0.700163
O75600	GCAT	-0.196888	4.05534	-7.08211	0.000237616	0.0244216	-0.720113
Q3KQU3	MAP7D1	0.324803	4.04892	6.65858	0.000343509	0.028676	-0.734971
P26440	IVD	-0.170142	4.05618	-7.53245	0.000163605	0.0193979	-0.797242
P21333	FLNA	0.108781	4.05785	7.43803	0.000176651	0.0197971	-0.843441
Q8IVH4	MMAA	-0.346644	4.04825	-6.07994	0.000585771	0.0386467	-0.860785
Q13200	PSMD2	0.123407	4.05752	7.40243	0.000181874	0.0199607	-0.868507
Q8IXM3	MRPL41	-0.296804	4.05048	-6.93217	0.000270186	0.0254056	-0.911946
P52434	POLR2H	-0.22058	4.05446	-6.66011	0.000343042	0.028676	-0.929122
P54136	RARS1	0.12226	4.05754	7.36067	0.000188224	0.0200615	-0.95014
Q9NP72	RAB18	-0.220351	4.05428	-6.99793	0.000255317	0.0245506	-0.972247
P26640	VARS1	0.118902	4.05759	7.51355	0.000166127	0.0194154	-0.972768
P10114	RAP2A	-0.391334	4.04434	-6.10867	0.000569958	0.0386467	-1.00633
P06865	HEXA	-0.269748	4.05205	-6.45377	0.000413222	0.0322239	-1.02614
P47755	CAPZA2	0.135116	4.05718	7.67627	0.000145777	0.0190846	-1.04408
P17980	PSMC3	0.115607	4.05765	7.66606	0.000146966	0.0190846	-1.04597
P53803	POLR2K	-0.294164	4.05115	-6.00424	0.000629869	0.0403046	-1.10277
P29401	TKT	0.141153	4.057	7.60191	0.000154703	0.019327	-1.26279
P20340	RAB6A	-0.205195	4.05487	-6.80744	0.00030116	0.0270746	-1.27856
P07288	KLK3	-0.173905	4.05598	-7.35683	0.00018882	0.0200615	-1.39365
P37108	SRP14	0.113481	4.0577	7.01055	0.00025257	0.0245506	-1.42868
P10619	CTSA	-0.322217	4.04875	-6.12028	0.000563702	0.0386467	-1.43455
Q86VP6	CAND1	0.108156	4.05781	7.0616	0.000241798	0.0244216	-1.43761
P61247	RPS3A	0.091745	4.0581	7.58816	0.00015642	0.019327	-1.45735
Q6YN16	HSDL2	-0.144798	4.05696	-6.53426	0.000384076	0.0307801	-1.47395
Q16698	DECR1	-0.151864	4.05678	-6.45282	0.000413581	0.0322239	-1.48274
Q92947	GCDH	-0.134029	4.05725	-6.56967	0.000371995	0.0304329	-1.51277
P08235	NR3C2	1.11105	3.93174	4.5881	0.00279686	0.0755151	-1.54144
A6NIH7	UNC119B	-0.361307	4.04603	-5.61001	0.000929331	0.0466433	-1.61865
Q9UL33	TRAPPC2L	-0.451908	4.03877	-5.29782	0.00128201	0.0535109	-1.62276
Q5HYK3	COQ5	-0.468162	4.03767	-5.17849	0.00145463	0.0562696	-1.64755
Q15437	SEC23B	0.168743	4.05625	6.17507	0.000535208	0.037746	-1.67001
Q9NW81	DMAC2	-0.528946	4.02982	-5.26639	0.00132514	0.0544771	-1.73671
Q7L0Y3	TRMT10C	-0.190149	4.05546	-6.05316	0.000600959	0.0393315	-1.77173
P15735	PHKG2	0.308381	4.04988	5.40853	0.00114214	0.0502224	-1.77743
Q92973	TNPO1	0.15539	4.0567	6.02182	0.000619305	0.0402106	-1.78052
Q8NFV4	ABHD11	-0.663714	4.01244	-5.97091	0.00065046	0.0406549	-1.78112
P62633	CNBP	-0.435443	4.03978	-6.12236	0.00056259	0.0386467	-1.79788
P36404	ARL2	-0.605801	4.02008	-5.61913	0.000920818	0.0465013	-1.83095
Q13610	PWP1	-0.210546	4.05467	-5.74305	0.000813306	0.0450251	-1.89166
P52738	ZNF140	-0.740754	4.00007	-5.31236	0.00126259	0.0532433	-1.90963
P20042	EIF2S2	0.144846	4.05689	6.34227	0.000457805	0.0331443	-1.91328
P07339	CTSD	-0.287098	4.05074	-7.04109	0.000246063	0.0245493	-1.91353
Q9H7Z7	PTGES2	-0.156866	4.05671	-5.75013	0.0008076	0.0450251	-1.92496
P53992	SEC24C	0.174305	4.05601	5.9521	0.000662409	0.0410543	-1.94274
Q14152	EIF3A	0.113145	4.05768	6.52438	0.000387526	0.0307801	-1.94402
P62487	POLR2G	-0.478647	4.03496	-5.16493	0.00147583	0.0562696	-1.96403
P34897	SHMT2	-0.168354	4.05614	-6.91901	0.000273278	0.0254056	-1.97031
Q9NRX4	PHPT1	0.200895	4.05527	5.43921	0.00110647	0.049196	-2.00648
Q8N5N7	MRPL50	-0.478698	4.03535	-5.83854	0.000740045	0.0442237	-2.00932
Q96EL3	MRPL53	-0.172349	4.05613	-5.73104	0.00082308	0.0450251	-2.01046
Q8WWV3	RTN4IP1	-0.331378	4.04823	-5.12615	0.00153842	0.0565847	-2.04432
Q8WW59	SPRYD4	-0.362844	4.0454	-5.9887	0.000639375	0.0405483	-2.05446
P80404	ABAT	-0.273296	4.05147	-5.49492	0.00104484	0.0477269	-2.0666
Q9H2W6	MRPL46	-0.228589	4.05379	-5.5975	0.000941165	0.0466647	-2.07153
Q9UK33	ZNF580	0.860814	3.98156	4.3272	0.00379355	0.0882522	-2.07217
P33992	MCM5	0.119154	4.05757	6.15318	0.00054639	0.0382052	-2.08168
O95639	CPSF4	-0.371145	4.04495	-5.12944	0.00153301	0.0565847	-2.08259
Q9ULP9	TBC1D24	0.234575	4.05385	5.23794	0.00136558	0.0553061	-2.09622
Q13405	MRPL49	-0.33148	4.04789	-5.54589	0.000991806	0.0477269	-2.09708
P06280	GLA	-0.293704	4.05035	-5.26848	0.00132222	0.0544771	-2.10014
Q08174	PCDH1	0.352511	4.04803	4.72078	0.00240437	0.0712551	-2.1149
Q8TE02	ELP5	-0.527386	4.0323	-4.55178	0.00291632	0.076767	-2.13073
Q9NYK5	MRPL39	-0.17988	4.0558	-5.68852	0.000858773	0.0450251	-2.13905
Q99828	CIB1	-0.491241	4.03478	-4.83348	0.00211878	0.0666717	-2.16251
Q04637	EIF4G1	0.0988355	4.05797	6.36977	0.000446328	0.0326019	-2.17005
Q15024	EXOSC7	0.160359	4.05659	5.48463	0.00105593	0.0477269	-2.17498
Q96DV4	MRPL38	-0.31834	4.04843	-5.6967	0.000851771	0.0450251	-2.17558
P37837	TALDO1	0.10365	4.05786	6.69246	0.00033331	0.028676	-2.17966
P51003	PAPOLA	0.230652	4.05402	5.16365	0.00147787	0.0562696	-2.18583
P36957	DLST	-0.11804	4.05755	-6.32949	0.000463257	0.0332448	-2.18609
Q8N8A2	ANKRD44	-0.523255	4.02991	-5.01048	0.00174342	0.0600579	-2.1956
P06730	EIF4E	-0.14153	4.05694	-6.09546	0.000577169	0.0386467	-2.20388
Q9UIJ7	AK3	-0.180116	4.05568	-5.81409	0.000758075	0.0449406	-2.23185
Q9BPW8	NIPSNAP1	-0.7384	4.00176	-6.0807	0.000585349	0.0386467	-2.23688
Q8N983	MRPL43	-0.18354	4.05567	-5.54323	0.000994503	0.0477269	-2.24059
O00217	NDUFS8	-0.228974	4.05366	-5.532	0.00100595	0.0477269	-2.26038
Q96ER3	SAAL1	0.257191	4.05281	4.94005	0.0018831	0.0621195	-2.29419
P23919	DTYMK	-0.146421	4.05685	-5.67645	0.000869215	0.0450251	-2.30772
Q92616	GCN1	0.13154	4.05726	5.78551	0.00077977	0.0450251	-2.31665
Q86WA6	BPHL	-0.362504	4.04513	-5.36243	0.00119819	0.0512441	-2.32514
Q6NVY1	HIBCH	-0.103768	4.05792	-5.75056	0.000807257	0.0450251	-2.38779
Q9Y3D9	MRPS23	-0.222825	4.05385	-5.75362	0.000804805	0.0450251	-2.38969
Q9P1U0	ZNRD1	-0.408011	4.04229	-4.54251	0.00294772	0.0768004	-2.45858
P00558	PGK1	0.0712806	4.0584	6.67105	0.000339716	0.028676	-2.46279
Q8WVK2	SNRNP27	-0.441478	4.03927	-4.4938	0.00311897	0.0794899	-2.46616
Q9Y3I1	FBXO7	0.299936	4.05014	4.79462	0.00221276	0.0684102	-2.48545
P47897	QARS1	0.101072	4.05796	5.70273	0.000846654	0.0450251	-2.49454
O14787	TNPO2	0.179263	4.05572	5.49432	0.00104549	0.0477269	-2.52455
Q13451	FKBP5	0.0863069	4.0582	5.92371	0.000680923	0.0418845	-2.53032
P20226	TBP	0.297428	4.05066	4.59274	0.00278198	0.0753621	-2.53991
P45984	MAPK9	0.241199	4.05345	4.78748	0.00223053	0.0684102	-2.54366
Q8TD30	GPT2	-0.135696	4.05719	-5.35967	0.00120165	0.0512441	-2.54633
P30626	SRI	-0.264755	4.05163	-5.34949	0.00121448	0.0514799	-2.54694
Q9HB71	CACYBP	0.165707	4.05614	5.86128	0.000723716	0.0438572	-2.55553
O15212	PFDN6	0.188048	4.05535	5.52611	0.00101203	0.0477269	-2.57446
Q9Y5P6	GMPPB	-0.126777	4.05732	-5.73312	0.000821378	0.0450251	-2.5759
O95801	TTC4	-0.284664	4.05093	-4.7553	0.0023126	0.0700716	-2.57935
O95716	RAB3D	-0.114198	4.05765	-5.66975	0.000875075	0.0450251	-2.5889
P82664	MRPS10	-0.138818	4.0572	-5.15372	0.00149364	0.0562696	-2.59493
P27144	AK4	-0.132121	4.05715	-6.08427	0.000583356	0.0386467	-2.60879
P46777	RPL5	0.127003	4.0573	5.97006	0.000650995	0.0406549	-2.62163
Q53ET0	CRTC2	0.860348	3.97591	3.89945	0.00639202	0.114878	-2.63463
O14929	HAT1	0.160551	4.05636	5.40362	0.00114798	0.0502224	-2.64227
O75459	PAGE1	0.375379	4.04442	5.49069	0.00104939	0.0477269	-2.64326
Q9HBL8	NMRAL1	-0.289038	4.05013	-4.94262	0.00187779	0.0621195	-2.64507
Q9UK99	FBXO3	0.25295	4.05292	4.64106	0.00263224	0.0737477	-2.64676
Q15257	PTPA	0.2067	4.05449	5.53536	0.00100251	0.0477269	-2.65616
P61970	NUTF2	-0.660649	4.01325	-5.63657	0.000904761	0.0459742	-2.67381
Q86XE5	HOGA1	-0.358556	4.0454	-4.57359	0.0028439	0.075785	-2.6761
P39687	ANP32A	0.189042	4.05528	5.91589	0.000686127	0.0418896	-2.70028
Q6P1X6	C8orf82	-0.624434	4.01565	-5.25237	0.0013449	0.0550131	-2.7162
Q99627	COPS8	-0.444495	4.03733	-5.08999	0.00159946	0.057899	-2.72098
P61019	RAB2A	-0.153216	4.05654	-5.53152	0.00100645	0.0477269	-2.73381
O75489	NDUFS3	-0.204371	4.05462	-5.41953	0.00112921	0.0499356	-2.73665
O43242	PSMD3	0.0960089	4.05804	5.49716	0.00104245	0.0477269	-2.75751
O00623	PEX12	-0.35582	4.04724	-4.16211	0.00462466	0.0970112	-2.76318
Q8IZQ1	WDFY3	0.659004	4.01407	3.79425	0.00729801	0.121599	-2.77402
Q9P015	MRPL15	-0.167408	4.05612	-5.23063	0.0013762	0.05544	-2.77472
Q9Y6M9	NDUFB9	-0.209593	4.05438	-5.18574	0.00144344	0.0562696	-2.79198
Q6ICL3	TANGO2	-0.725792	3.99766	-3.9444	0.00604315	0.110599	-2.80033
Q9BQ39	DDX50	-0.0665749	4.05849	-5.83782	0.000740575	0.0442237	-2.80097
O14734	ACOT8	-0.253893	4.05243	-4.70194	0.00245617	0.0712551	-2.82639
P11216	PYGB	0.128557	4.05725	5.48517	0.00105534	0.0477269	-2.837
P07814	EPRS1	0.0886398	4.05814	5.71035	0.00084024	0.0450251	-2.8466
Q13620	CUL4B	0.127546	4.05743	5.00538	0.00175314	0.0600579	-2.87124
Q92688	ANP32B	0.30577	4.04925	5.69823	0.00085047	0.0450251	-2.88244
O94855	SEC24D	0.154966	4.05659	4.99086	0.00178113	0.0602124	-2.88434
P62873	GNB1	-0.178686	4.0556	-5.35887	0.00120265	0.0512441	-2.88908
Q5HYI7	MTX3	-0.259213	4.05232	-4.45489	0.00326371	0.0808184	-2.8913
Q9P2R7	SUCLA2	-0.136413	4.05707	-5.20308	0.00141703	0.0562696	-2.89986
P31431	SDC4	0.538876	4.02715	4.07194	0.00516201	0.101758	-2.91368
P50851	LRBA	0.154139	4.05656	5.06038	0.00165147	0.0585774	-2.91472
Q8NCN5	PDPR	-0.170107	4.05614	-4.791	0.00222175	0.0684102	-2.91904
P23193	TCEA1	0.13886	4.057	5.14956	0.00150029	0.0562696	-2.94259
O43707	ACTN4	0.0723026	4.0584	5.7645	0.000796164	0.0450251	-2.94424
Q8TDX6	CSGALNACT1	-0.52925	4.03135	-3.7712	0.00751477	0.122296	-2.94886
Q02338	BDH1	-0.166088	4.05607	-5.51933	0.00101906	0.0477269	-2.96115
Q15286	RAB35	-0.172204	4.05584	-5.19379	0.00143111	0.0562696	-2.9629
P46940	IQGAP1	0.141145	4.05691	5.15873	0.00148566	0.0562696	-2.98421
Q14204	DYNC1H1	0.116434	4.0576	5.15244	0.00149567	0.0562696	-2.98728
Q9HB40	SCPEP1	-0.239537	4.05295	-4.63739	0.00264328	0.0738042	-2.9905
Q53EL6	PDCD4	0.180252	4.05555	5.09868	0.00158454	0.0578712	-2.99707
O60841	EIF5B	0.123033	4.05745	5.07529	0.00162504	0.0582358	-3.00004
P52209	PGD	0.13444	4.05706	5.46859	0.00107348	0.0479897	-3.02567
P41252	IARS1	0.106611	4.05775	5.69293	0.000854995	0.0450251	-3.04556
Q9UBN7	HDAC6	0.285645	4.05073	4.26933	0.00406443	0.0910902	-3.05385
P36639	NUDT1	-0.411785	4.04012	-4.29338	0.00394937	0.0899995	-3.06211
Q9HAS0	C17orf75	0.222646	4.05399	4.48947	0.00313471	0.079592	-3.069
O95817	BAG3	0.166312	4.05623	4.70912	0.00243629	0.0712551	-3.07151
Q96DI7	SNRNP40	-0.152176	4.05656	-5.04015	0.00168808	0.0595266	-3.07767
Q9NRX2	MRPL17	-0.335851	4.04634	-4.72171	0.00240186	0.0712551	-3.07929
P09960	LTA4H	0.122265	4.05758	4.78589	0.0022345	0.0684102	-3.08963
O00429	DNM1L	0.0917677	4.05811	5.24353	0.00135753	0.0552536	-3.09014
P67870	CSNK2B	-0.386259	4.04233	-4.96929	0.00182365	0.0610041	-3.09632
Q8NHP8	PLBD2	-0.182665	4.05548	-4.83343	0.00211889	0.0666717	-3.09775
P30040	ERP29	-0.0793196	4.05828	-5.6723	0.000872844	0.0450251	-3.11131
Q9Y2Z9	COQ6	-0.281683	4.05067	-4.28979	0.0039663	0.09003	-3.13959
Q7Z3U7	MON2	0.2041	4.05517	4.26713	0.00407518	0.0910902	-3.15498
P49589	CARS1	0.120967	4.05741	5.21767	0.00139524	0.0556801	-3.16868
Q9BZE1	MRPL37	-0.31742	4.04771	-4.71123	0.00243048	0.0712551	-3.18041
Q9H6K5	PRR36	0.578482	4.02142	3.68477	0.00839246	0.125553	-3.18708
Q99442	SEC62	-0.239303	4.05283	-4.54403	0.00294256	0.0768004	-3.19351
Q9BTE3	MCMBP	0.152566	4.05663	4.69041	0.00248848	0.0713516	-3.19852
P49903	SEPHS1	0.133588	4.05717	4.80599	0.00218478	0.0679609	-3.21449
P36551	CPOX	-0.239244	4.05271	-4.6627	0.00256811	0.072698	-3.21592
Q6XQN6	NAPRT	0.139511	4.05692	5.03449	0.00169847	0.0596361	-3.22017
P11310	ACADM	-0.0833674	4.05825	-5.15905	0.00148514	0.0562696	-3.22378
Q16540	MRPL23	-0.646383	4.00917	-4.59754	0.00276669	0.0753621	-3.23708
Q16740	CLPP	-0.169794	4.05587	-5.18478	0.0014449	0.0562696	-3.25046
Q15750	TAB1	0.357631	4.04504	4.18928	0.00447506	0.0968531	-3.25873
Q71UM5	RPS27L	0.2826	4.05023	5.05896	0.001654	0.0585774	-3.26125
Q13084	MRPL28	-0.297317	4.0492	-4.39679	0.0034939	0.0840487	-3.2643
Q01844	EWSR1	0.0930562	4.05801	5.68883	0.000858508	0.0450251	-3.2687
Q02878	RPL6	0.110247	4.05765	5.60277	0.000936161	0.0466647	-3.27289
P55060	CSE1L	0.0931893	4.05803	5.37629	0.00118102	0.0512441	-3.28162
O75208	COQ9	-0.213467	4.05456	-4.1936	0.00445174	0.0966039	-3.2843
Q01581	HMGCS1	0.190929	4.05517	4.48559	0.00314893	0.079592	-3.29595
P40926	MDH2	-0.117161	4.05749	-6.00302	0.000630606	0.0403046	-3.29786
P48730	CSNK1D	0.172645	4.05618	4.30659	0.00388768	0.0889249	-3.30553
Q9H974	QTRT2	0.205994	4.05505	4.13537	0.00477731	0.0989033	-3.31072
Q02252	ALDH6A1	-0.104683	4.0578	-5.14158	0.00151318	0.0562696	-3.31417
Q96AB3	ISOC2	-0.392898	4.04164	-5.00585	0.00175224	0.0600579	-3.31918
P30039	PBLD	-0.47124	4.03491	-3.68504	0.00838954	0.125553	-3.32205
Q7Z7H5	TMED4	-0.14503	4.05673	-4.89511	0.00197873	0.0639843	-3.32281
Q8N488	RYBP	-0.403378	4.04331	-3.58843	0.00950466	0.130905	-3.32494
Q9UI30	TRMT112	-0.499224	4.03024	-4.68525	0.0025031	0.0713516	-3.33035
P49368	CCT3	0.0698416	4.05842	5.4993	0.00104016	0.0477269	-3.33079
Q8TEX9	IPO4	0.11801	4.0576	4.69057	0.00248804	0.0713516	-3.33368
Q15025	TNIP1	0.246001	4.05255	4.32162	0.00381876	0.0882522	-3.33442
Q9BSU1	C16orf70	0.294923	4.05074	3.82703	0.00700151	0.119581	-3.33649
P27986	PIK3R1	0.217754	4.05442	4.11745	0.00488265	0.0993447	-3.33794
Q7Z6B0	CCDC91	0.398164	4.04227	3.7647	0.00757722	0.122508	-3.34701
P07858	CTSB	-0.147233	4.05665	-4.84893	0.00208266	0.0660397	-3.34723
Q9BUH6	PAXX	0.201274	4.05467	4.55563	0.00290338	0.076767	-3.35591
O00743	PPP6C	-0.156096	4.05654	-4.46133	0.00323924	0.0805479	-3.36364
Q8WVE0	EEF1AKMT1	-0.56321	4.0225	-3.879	0.00655801	0.116128	-3.36436
Q15427	SF3B4	-0.1633	4.05614	-4.73007	0.0023793	0.0712551	-3.36514
O75131	CPNE3	-0.11843	4.05745	-5.29206	0.00128979	0.0535623	-3.37061
Q9BYD3	MRPL4	-0.346586	4.04544	-4.58113	0.00281935	0.075785	-3.3917
Q8N5P1	ZC3H8	-0.559667	4.02615	-3.3998	0.0121758	0.146917	-3.39441
Q96GJ1	TRMT2B	-0.607819	4.01993	-3.25194	0.0148379	0.158837	-3.40625
Q9P2Y5	UVRAG	0.364474	4.04408	3.96411	0.00589676	0.109144	-3.41586
O15382	BCAT2	-0.121287	4.0575	-4.59392	0.0027782	0.0753621	-3.43153
P23396	RPS3	0.0584625	4.05856	5.56784	0.000969912	0.0477269	-3.44467
Q9NV31	IMP3	-0.2364	4.05284	-4.35734	0.00366039	0.0870514	-3.44616
Q9BQL6	FERMT1	0.222579	4.05407	4.03882	0.00537641	0.104228	-3.4464
Q14671	PUM1	0.193748	4.05532	4.1353	0.00477771	0.0989033	-3.44708
O75843	AP1G2	0.222409	4.05362	4.46408	0.00322888	0.0805349	-3.45203
P23368	ME2	-0.151625	4.05658	-4.50636	0.00307377	0.0788033	-3.45328
P53701	HCCS	-0.255073	4.05173	-4.47039	0.0032052	0.0801887	-3.46314
Q92743	HTRA1	1.09629	3.91856	3.34342	0.0131244	0.152084	-3.46628
Q16595	FXN	-0.15055	4.05673	-4.37046	0.00360408	0.085962	-3.46963
Q96A35	MRPL24	-0.138836	4.05694	-4.60237	0.00275138	0.0753621	-3.47759
Q96D46	NMD3	0.175635	4.05572	4.3945	0.00350331	0.0840487	-3.47924
P23743	DGKA	0.510652	4.03324	3.25738	0.0147295	0.158837	-3.47953
P33176	KIF5B	0.102796	4.05785	4.86027	0.0020566	0.0659804	-3.48839
C9JI98	TMEM238	0.283641	4.05019	4.16332	0.00461786	0.0970112	-3.48924
Q9H9P8	L2HGDH	-0.160905	4.05638	-4.31798	0.00383535	0.0883859	-3.49344
P46776	RPL27A	0.0619486	4.05852	5.50898	0.0010299	0.0477269	-3.49909
Q9BYD1	MRPL13	-0.543043	4.0234	-4.31514	0.0038483	0.0884353	-3.50424
P54819	AK2	-0.145034	4.0567	-5.36355	0.0011968	0.0512441	-3.50543
P28074	PSMB5	0.114936	4.05755	4.85292	0.00207344	0.066003	-3.51484
O14964	HGS	0.12274	4.05749	4.44396	0.00330569	0.0810549	-3.54149
Q9UJY4	GGA2	0.307139	4.05018	3.57841	0.00962927	0.131955	-3.54234
P31930	UQCRC1	-0.206836	4.05424	-5.02055	0.00172441	0.0600579	-3.54734
Q9NQS7	INCENP	-0.336059	4.04747	-3.60084	0.00935276	0.130529	-3.55464
Q15029	EFTUD2	-0.12285	4.05736	-4.71337	0.0024246	0.0712551	-3.55846
P52630	STAT2	0.229531	4.05378	3.88965	0.00647096	0.115085	-3.57313
O75356	ENTPD5	-0.250653	4.05216	-4.02518	0.00546749	0.104653	-3.57379
P43307	SSR1	-0.201137	4.05457	-5.09255	0.00159505	0.057899	-3.57535
Q9HAU4	SMURF2	0.674404	4.00754	3.04985	0.0195382	0.177405	-3.57653
Q9Y263	PLAA	0.1207	4.05752	4.43002	0.00336013	0.0820574	-3.60021
P42858	HTT	0.256331	4.05236	3.79619	0.00728007	0.121548	-3.60149
Q8WXA9	SREK1	-0.180243	4.05543	-4.42287	0.00338843	0.0825021	-3.60776
Q96DH6	MSI2	-0.15858	4.05643	-4.2485	0.00416711	0.0926389	-3.6127
Q9Y3B4	SF3B6	-0.11799	4.05755	-4.47916	0.00317258	0.0798294	-3.63656
Q8N5L8	RPP25L	-0.210681	4.05405	-4.32165	0.00381865	0.0882522	-3.64201
O95155	UBE4B	0.200214	4.05477	4.08395	0.00508664	0.100516	-3.64733
O75608	LYPLA1	-0.151963	4.0564	-4.82053	0.0021496	0.0673789	-3.64827
Q9Y5Z4	HEBP2	0.13818	4.05692	4.53455	0.00297499	0.0772648	-3.64859
Q15046	KARS1	0.0701742	4.05843	4.95666	0.00184907	0.0614928	-3.65121
O95881	TXNDC12	-0.105812	4.05776	-4.76338	0.00229168	0.0696962	-3.65598
Q9UFG5	C19orf25	0.448081	4.03593	3.6567	0.00870116	0.125947	-3.65791
Q53FA7	TP53I3	0.376111	4.0434	3.63475	0.00895115	0.127723	-3.65995
Q969S3	ZNF622	0.176659	4.05565	4.21276	0.00435004	0.0949006	-3.66963
Q969V6	MRTFA	0.425636	4.04089	3.25023	0.0148722	0.158837	-3.6706
Q8N0Z8	PUSL1	0.3325	4.04738	3.54508	0.0100566	0.135966	-3.69336
O94979	SEC31A	0.0798407	4.05831	4.70209	0.00245576	0.0712551	-3.69545
O43765	SGTA	0.124724	4.05729	4.60906	0.00273037	0.0753621	-3.71266
Q9Y657	SPIN1	0.644669	4.00875	3.22595	0.0153677	0.160566	-3.72286
P39748	FEN1	0.127056	4.0572	4.69304	0.00248108	0.0713516	-3.72606
Q5TBB1	RNASEH2B	0.297133	4.05035	3.50556	0.0105904	0.138182	-3.72686
P82932	MRPS6	-0.213416	4.05394	-4.10563	0.0049536	0.10031	-3.72707
P23434	GCSH	-0.159409	4.05617	-4.89662	0.00197543	0.0639843	-3.73605
P35232	PHB	-0.152256	4.05643	-5.30353	0.00127435	0.0534638	-3.73868
Q13098	GPS1	0.120197	4.05746	4.40318	0.00346772	0.0840487	-3.7438
Q5T440	IBA57	-0.198563	4.05457	-4.17474	0.00455441	0.0970112	-3.76338
Q9GZT3	SLIRP	-0.094316	4.058	-4.74003	0.00235269	0.0710236	-3.76472
A8MWD9	SNRPGP15	-0.324114	4.04746	-4.97804	0.00180626	0.0608109	-3.77699
P50336	PPOX	-0.225708	4.05324	-4.05819	0.00524984	0.102749	-3.78341
O00255	MEN1	-0.286099	4.05001	-3.64888	0.00878932	0.126456	-3.78786
O14773	TPP1	-0.198005	4.0546	-4.16338	0.0046175	0.0970112	-3.81297
Q9NPR2	SEMA4B	0.421668	4.04045	3.17362	0.0164971	0.164589	-3.81636
Q96RR4	CAMKK2	0.226143	4.05373	3.70336	0.0081946	0.125553	-3.82412
P24752	ACAT1	-0.0767905	4.0583	-5.00152	0.00176053	0.0600579	-3.82581
Q56A73	SPIN4	0.420853	4.04128	3.12237	0.0176899	0.169264	-3.83064
Q7Z5L9	IRF2BP2	0.184907	4.05534	4.00131	0.00563104	0.106638	-3.83321
Q9P2J5	LARS1	0.0809717	4.05826	4.65017	0.00260502	0.0734887	-3.84121
Q9NPE3	NOP10	-0.184707	4.05514	-4.32854	0.0037875	0.0882522	-3.84899
Q5VYK3	ECPAS	0.101704	4.05795	4.28843	0.00397272	0.09003	-3.85543
P08240	SRPRA	-0.161416	4.05645	-3.8934	0.00644065	0.114878	-3.85741
O43464	HTRA2	-0.2407	4.05241	-3.97137	0.00584386	0.108936	-3.86118
O00233	PSMD9	0.105767	4.05776	4.50395	0.00308239	0.0788033	-3.86313
O75818	RPP40	0.210331	4.05463	3.68314	0.0084101	0.125553	-3.86421
P20151	KLK2	-0.235247	4.05274	-3.97517	0.00581633	0.108936	-3.87495
Q8NCE2	MTMR14	0.289529	4.05104	3.3472	0.0130584	0.151964	-3.87634
Q9BV57	ADI1	-0.31406	4.04722	-4.17458	0.00455531	0.0970112	-3.87741
O43809	NUDT21	-0.84404	3.96922	-4.33128	0.00377521	0.0882522	-3.87912
Q9NVV0	TMEM38B	0.445759	4.0354	3.67923	0.00845245	0.125625	-3.88229
Q96GC5	MRPL48	-0.14009	4.05701	-4.04173	0.00535714	0.104228	-3.8848
P62891	RPL39	0.175227	4.05552	4.5512	0.00291829	0.076767	-3.88739
P00491	PNP	0.0767715	4.05833	4.62944	0.0026674	0.0742245	-3.88973
P11182	DBT	-0.188525	4.05492	-4.70331	0.00245236	0.0712551	-3.89821
Q92882	OSTF1	0.170457	4.05577	4.16324	0.0046183	0.0970112	-3.89932
P33316	DUT	0.115814	4.05748	4.57587	0.00283645	0.075785	-3.9002
Q5TC84	OGFRL1	0.567766	4.0241	2.90307	0.0239409	0.193486	-3.90342
Q96FW1	OTUB1	0.219249	4.05356	4.34112	0.00373141	0.0882522	-3.90452
Q06609	RAD51	0.473947	4.03527	3.02603	0.0201897	0.179705	-3.90676
Q9NX70	MED29	0.449705	4.03491	3.30752	0.01377	0.155025	-3.90746
Q96EY1	DNAJA3	-0.138299	4.05683	-4.5574	0.00289749	0.076767	-3.91033
Q12982	BNIP2	0.19931	4.05479	3.77909	0.00743983	0.121974	-3.9163
Q96JP5	ZFP91	0.168112	4.05625	3.79209	0.00731803	0.121685	-3.91636
Q9UQ80	PA2G4	0.107387	4.05767	4.99939	0.00176462	0.0600579	-3.9204
P56192	MARS1	0.090582	4.05806	4.61805	0.00270241	0.0749437	-3.92193
Q9UPN3	MACF1	0.161449	4.0563	3.93995	0.00607666	0.11072	-3.92286
O15371	EIF3D	0.127183	4.05717	4.57531	0.0028383	0.075785	-3.93041
Q9NZI7	UBP1	0.189064	4.05547	3.70014	0.00822858	0.125553	-3.93474
P26885	FKBP2	-0.222292	4.0534	-4.85301	0.00207323	0.066003	-3.94903
Q15276	RABEP1	0.209623	4.05421	3.78276	0.00740523	0.12174	-3.95004
P30048	PRDX3	-0.205519	4.05432	-5.01429	0.0017362	0.0600579	-3.95103
Q96CU9	FOXRED1	-0.178792	4.05539	-4.09363	0.00502676	0.100442	-3.95442
O75817	POP7	0.214445	4.05371	3.96684	0.00587681	0.109021	-3.95707
Q9UMY1	NOL7	-0.164483	4.05596	-4.09575	0.00501376	0.100442	-3.96846
O75153	CLUH	0.110428	4.05763	4.45328	0.00326988	0.0808184	-3.96982
Q8WTW3	COG1	0.147471	4.05696	3.80313	0.00721635	0.121548	-3.97123
Q567U6	CCDC93	0.23901	4.05302	3.54268	0.0100882	0.135966	-3.97249
Q96GC9	VMP1	-0.184929	4.05504	-4.23	0.00426072	0.0934504	-3.97323
Q7Z6Z7	HUWE1	0.117646	4.05759	4.0898	0.00505033	0.100442	-3.9793
Q9Y3D0	CIAO2B	0.211287	4.05391	3.90716	0.00633059	0.114076	-3.99028
O60613	SELENOF	-0.193641	4.05491	-3.78702	0.00736527	0.12174	-3.99076
Q9H6E5	TUT1	0.201711	4.0552	3.52186	0.0103665	0.137066	-3.99354
P29372	MPG	0.163794	4.05618	3.82911	0.00698306	0.119516	-4.02094
P14174	MIF	-0.776244	3.99038	-5.12375	0.0015424	0.0565847	-4.02728
Q9Y2R9	MRPS7	-0.24692	4.05183	-4.18085	0.00452086	0.0970112	-4.03344
Q12768	WASHC5	0.193029	4.05502	3.72456	0.00797525	0.125106	-4.04536
Q08AM6	VAC14	0.166386	4.05599	3.90755	0.00632753	0.114076	-4.04604
Q96DA6	DNAJC19	-0.121518	4.05739	-4.12949	0.00481158	0.0989033	-4.05314
Q9UNS2	COPS3	0.106777	4.05781	4.11773	0.00488103	0.0993447	-4.05481
Q8TBC4	UBA3	0.182999	4.05539	3.75369	0.00768419	0.123073	-4.05817
Q9Y5A7	NUB1	0.292377	4.04888	3.71136	0.00811111	0.125439	-4.06342
O43676	NDUFB3	-0.207019	4.05406	-4.15845	0.00464522	0.0971931	-4.06572
Q14168	MPP2	-0.140012	4.05691	-3.95181	0.00598761	0.110224	-4.07127
P49915	GMPS	0.102169	4.05779	4.51749	0.00303436	0.0780632	-4.07643
Q13490	BIRC2	0.270977	4.05113	3.36356	0.0127767	0.149965	-4.07651
P00739	HPR	-0.38208	4.04558	-2.89795	0.0241126	0.193967	-4.0778
Q5VWZ2	LYPLAL1	-0.250637	4.05163	-4.1981	0.00442765	0.0963367	-4.10302
P55957	BID	0.263614	4.05094	3.64236	0.00886355	0.127215	-4.10316
Q9H814	PHAX	0.194127	4.05467	3.85794	0.00673389	0.117966	-4.10558
O60256	PRPSAP2	0.114278	4.05756	4.18036	0.00452357	0.0970112	-4.10706
Q13619	CUL4A	0.110639	4.0577	4.06981	0.00517555	0.101758	-4.10936
Q9NZT2	OGFR	0.234912	4.05269	3.65613	0.00870748	0.125947	-4.11328
P11177	PDHB	-0.122829	4.05725	-4.51851	0.00303076	0.0780632	-4.11478
Q8TDN6	BRIX1	-0.111986	4.05764	-4.1033	0.00496772	0.100326	-4.11714
P60228	EIF3E	0.0751442	4.05834	4.48471	0.00315216	0.079592	-4.12715
Q149N8	SHPRH	0.37134	4.04216	3.48728	0.0108476	0.139789	-4.13103
P51692	STAT5B	0.197164	4.055	3.52912	0.0102686	0.137033	-4.13899
Q86W42	THOC6	-0.333111	4.04481	-3.71156	0.00810905	0.125439	-4.14077
Q6ZMI0	PPP1R21	0.266369	4.05146	3.28582	0.0141766	0.156306	-4.14395
P54868	HMGCS2	-0.111073	4.05758	-4.32392	0.00380837	0.0882522	-4.1446
P09622	DLD	-0.0888467	4.05806	-4.96765	0.00182692	0.0610041	-4.14767
Q9P270	SLAIN2	0.203696	4.05432	3.6675	0.00858087	0.12567	-4.14904
P41091	EIF2S3	0.10772	4.05764	4.5969	0.00276871	0.0753621	-4.14988
Q9UNH6	SNX7	-0.342006	4.04553	-3.1568	0.0168788	0.165968	-4.1523
Q8TAM2	TTC8	-0.371758	4.04617	-2.86458	0.0252625	0.197207	-4.15322
O95793	STAU1	0.124113	4.0573	4.02466	0.00547102	0.104653	-4.17851
Q8TDQ7	GNPDA2	-0.490012	4.02872	-3.41399	0.0119487	0.146556	-4.18775
Q969J2	ZKSCAN4	0.744174	3.98085	2.69106	0.0322529	0.216635	-4.18936
P00367	GLUD1	-0.101598	4.05778	-4.66963	0.00254793	0.0723771	-4.18955
Q5T0Z8	C6orf132	0.317832	4.04686	3.25505	0.0147759	0.158837	-4.19109
Q14139	UBE4A	0.137367	4.05709	3.75336	0.00768739	0.123073	-4.19374
Q9NXR1	NDE1	0.340318	4.04603	3.07761	0.0188073	0.174448	-4.1945
Q2TAA2	IAH1	-0.751142	3.98029	-3.29814	0.0139443	0.155761	-4.1963
Q13085	ACACA	0.0863341	4.05813	4.39594	0.00349738	0.0840487	-4.19912
Q9UGJ1	TUBGCP4	0.190352	4.05555	3.4084	0.0120377	0.146766	-4.20024
O75330	HMMR	0.180144	4.05585	3.46967	0.0111017	0.141249	-4.20117
O95210	STBD1	-0.232972	4.05251	-3.76797	0.00754577	0.122458	-4.20182
Q9BSH5	HDHD3	-0.27319	4.04971	-3.73433	0.0078763	0.124265	-4.20855
Q9UHA4	LAMTOR3	-0.383352	4.04108	-4.09234	0.0050347	0.100442	-4.21226
Q6IBW4	NCAPH2	0.329536	4.04673	3.14929	0.0170521	0.166304	-4.21285
Q96J02	ITCH	0.275391	4.05022	3.33002	0.0133615	0.153788	-4.21934
Q6P1N9	TATDN1	-0.204744	4.05415	-3.65422	0.00872902	0.125947	-4.22304
Q9Y692	GMEB1	-0.413241	4.0377	-3.13287	0.017438	0.168034	-4.22415
Q2NL82	TSR1	0.140998	4.05685	3.83295	0.00694935	0.119438	-4.22932
P19440	GGT1	-0.0977408	4.05789	-4.30579	0.00389135	0.0889249	-4.23155
P80297	MT1X	0.927864	3.92715	2.40407	0.0486176	0.259207	-4.23455
Q5VIR6	VPS53	0.233455	4.05295	3.39378	0.0122733	0.147089	-4.23512
Q7L2J0	MEPCE	0.125649	4.05742	3.75158	0.00770486	0.123112	-4.24448
Q8NFD5	ARID1B	0.527198	4.02417	2.82542	0.0266866	0.200119	-4.24552
Q6ULP2	AFTPH	0.312573	4.04789	3.10925	0.0180098	0.171323	-4.24845
Q13347	EIF3I	-0.111675	4.05755	-4.21926	0.00431613	0.0944124	-4.25112
Q15906	VPS72	-0.186288	4.05534	-3.49245	0.0107741	0.139484	-4.2525
O75347	TBCA	0.0807947	4.0582	4.71185	0.00242878	0.0712551	-4.25434
Q9NRG7	SDR39U1	-0.355043	4.04281	-3.48708	0.0108503	0.139789	-4.26578
P30050	RPL12	0.0942551	4.05794	4.81401	0.00216529	0.0676117	-4.26782
Q8N4T8	CBR4	-0.141528	4.05682	-3.78802	0.00735597	0.12174	-4.26914
Q9NQ66	PLCB1	0.549006	4.02057	2.74861	0.0297323	0.20868	-4.27065
Q9UL18	AGO1	0.340744	4.04599	3.02219	0.0202967	0.179705	-4.27173
Q99575	POP1	0.14225	4.05688	3.70049	0.00822488	0.125553	-4.27751
O14657	TOR1B	-0.274332	4.05033	-3.32212	0.0135034	0.154148	-4.28208
P48735	IDH2	-0.11404	4.05748	-4.73238	0.0023731	0.0712551	-4.28375
P04179	SOD2	-0.16341	4.05612	-3.6036	0.00931938	0.130529	-4.29124
O14874	BCKDK	-0.120332	4.05745	-3.84086	0.00688033	0.118921	-4.29888
Q6NZ63	STEAP1B	-0.282701	4.049	-3.51941	0.0103999	0.137229	-4.29908
Q9NUG6	PDRG1	0.359698	4.04282	3.35523	0.0129193	0.150902	-4.2992
Q08J23	NSUN2	0.104961	4.05776	4.0534	0.00528082	0.103108	-4.30186
O94925	GLS	-0.14066	4.05673	-3.96929	0.00585894	0.108936	-4.30604
Q86XN8	MEX3D	0.789921	3.97351	2.70166	0.0317722	0.215351	-4.31035
O00471	EXOC5	0.23327	4.05319	3.2698	0.0144853	0.158429	-4.31386
P62714	PPP2CB	-0.105435	4.05768	-4.3899	0.00352235	0.0842583	-4.31874
Q6ICB0	DESI1	-0.323837	4.04575	-3.23414	0.0151987	0.160286	-4.32022
Q9Y4X5	ARIH1	0.14585	4.05684	3.5852	0.0095447	0.131236	-4.32143
Q9BYB4	GNB1L	-0.272357	4.05034	-3.20237	0.0158659	0.162249	-4.32403
Q8N9M1	C19orf47	0.246047	4.05353	3.04013	0.0198013	0.178016	-4.32514
Q8N137	CNTROB	0.751798	3.98389	2.5023	0.0422148	0.246027	-4.32533
Q9HAV4	XPO5	0.112769	4.05761	3.89466	0.00643043	0.114878	-4.33839
Q9Y6K5	OAS3	0.210536	4.05444	3.27535	0.0143776	0.157671	-4.33904
Q9BWU0	SLC4A1AP	0.159538	4.05625	3.60995	0.00924295	0.129995	-4.34292
O60568	PLOD3	-0.192806	4.05468	-3.60822	0.00926376	0.129995	-4.34295
A5YKK6	CNOT1	0.10946	4.0576	4.17222	0.00456833	0.0970112	-4.34961
P16219	ACADS	-0.0958774	4.05797	-4.04035	0.00536628	0.104228	-4.35538
Q5QJE6	DNTTIP2	-0.151411	4.05651	-3.63386	0.00896135	0.127723	-4.35545
P49841	GSK3B	0.156448	4.05624	3.71643	0.0080586	0.125337	-4.36195
O60502	OGA	0.192654	4.05464	3.74351	0.00778452	0.123661	-4.36612
Q9NXW2	DNAJB12	-0.203257	4.0543	-3.45973	0.011248	0.141915	-4.36627
P35611	ADD1	0.183707	4.05541	3.42532	0.0117709	0.145465	-4.36733
O14981	BTAF1	0.138269	4.05693	3.69456	0.0082876	0.125553	-4.37104
Q6AI08	HEATR6	0.289538	4.05005	2.98038	0.0215036	0.184018	-4.38394
Q9H4A3	WNK1	0.136826	4.05697	3.67225	0.00852865	0.125625	-4.38439
Q96ME1	FBXL18	0.302578	4.04892	3.00932	0.0206604	0.180321	-4.38497
Q6BDS2	UHRF1BP1	0.267739	4.0509	3.12765	0.0175628	0.168838	-4.39023
P13797	PLS3	0.12023	4.05748	3.71978	0.00802418	0.125153	-4.39052
Q9UN81	L1RE1	0.198061	4.05429	3.62972	0.00900942	0.127962	-4.39302
O75907	DGAT1	-0.360346	4.04365	-2.84939	0.0258053	0.197668	-4.39328
Q9C0D5	TANC1	0.145146	4.05663	3.72376	0.00798341	0.125106	-4.39433
Q8WU17	RNF139	-0.445648	4.03561	-2.65812	0.0337961	0.220835	-4.39769
P63244	RACK1	-0.130066	4.05701	-4.64412	0.00262307	0.0737435	-4.40298
Q15527	SURF2	0.466255	4.03148	3.45047	0.0113862	0.142753	-4.40391
Q9H2K0	MTIF3	-0.189031	4.05487	-3.59115	0.00947113	0.130884	-4.40802
Q15008	PSMD6	0.0894933	4.05804	4.23791	0.00422041	0.0928151	-4.4091
Q16822	PCK2	-0.142277	4.05659	-4.44306	0.00330917	0.0810549	-4.41306
Q02809	PLOD1	-0.121809	4.05737	-3.77117	0.00751503	0.122296	-4.41735
P16144	ITGB4	0.481148	4.03255	2.50165	0.0422539	0.246027	-4.41782
P06396	GSN	0.124185	4.05746	3.59815	0.00938552	0.130529	-4.41941
Q9UIY3	RWDD2A	0.289387	4.04933	3.01656	0.020455	0.179859	-4.43052
Q96NC0	ZMAT2	-0.203024	4.05426	-3.44	0.0115447	0.143701	-4.43722
Q15208	STK38	0.239606	4.05309	3.05539	0.01939	0.176845	-4.44164
O75323	NIPSNAP2	-0.463863	4.02962	-3.57019	0.00973275	0.132759	-4.44186
Q9P0S2	COX16	-0.447616	4.03244	-2.997	0.021015	0.181545	-4.44962
Q92974	ARHGEF2	0.170248	4.0561	3.32273	0.0134924	0.154148	-4.45133
Q9H977	WDR54	0.24631	4.05228	3.1305	0.0174945	0.168379	-4.45518
Q32P41	TRMT5	0.20612	4.05445	3.22343	0.0154201	0.160604	-4.45732
Q641Q2	WASHC2A	0.156024	4.05652	3.40458	0.0120988	0.146843	-4.45754
P08962	CD63	-0.265558	4.05009	-3.74087	0.00781078	0.123837	-4.45788
Q8NF64	ZMIZ2	0.174778	4.05583	3.31622	0.0136105	0.15465	-4.46714
Q969W9	PMEPA1	-0.335708	4.04482	-2.95662	0.0222234	0.186428	-4.46952
Q6UWP7	LCLAT1	0.175177	4.0555	3.49235	0.0107754	0.139484	-4.47106
P01106	MYC	0.378942	4.0408	2.84029	0.0261359	0.199086	-4.47288
P49427	CDC34	-0.192056	4.05466	-3.5673	0.00976952	0.132986	-4.48642
P07741	APRT	-0.437544	4.0361	-4.47687	0.00318107	0.0798294	-4.48735
Q9Y3A2	UTP11	0.200603	4.05455	3.25473	0.0147823	0.158837	-4.48802
P45954	ACADSB	-0.0863876	4.05811	-4.16768	0.0045935	0.0970112	-4.48823
Q8NC51	SERBP1	0.127397	4.05704	4.11559	0.00489377	0.0993447	-4.48973
Q9P0N9	TBC1D7	0.436796	4.03521	2.61531	0.0359182	0.226876	-4.49171
Q6UWZ7	ABRAXAS1	0.423186	4.03771	2.64338	0.0345112	0.22292	-4.49476
Q2YD98	UVSSA	0.249725	4.05216	3.03569	0.0199227	0.178714	-4.49639
Q8WUH6	TMEM263	-0.130843	4.05702	-3.7824	0.00740864	0.12174	-4.49707
Q9UKU7	ACAD8	-0.150013	4.05636	-3.76657	0.00755914	0.122458	-4.49993
Q9Y4F5	CEP170B	0.243924	4.05306	2.95655	0.0222254	0.186428	-4.5004
Q9NR19	ACSS2	0.134898	4.05718	3.46077	0.0112326	0.141915	-4.50481
O43402	EMC8	-0.118455	4.05746	-3.69109	0.00832458	0.125553	-4.51118
Q9UI26	IPO11	0.169833	4.05582	3.38347	0.0124425	0.147525	-4.51459
Q96S19	METTL26	-0.280509	4.04866	-3.45847	0.0112667	0.141915	-4.51826
Q9H074	PAIP1	0.0900831	4.05809	3.88781	0.00648588	0.1151	-4.52327
Q9Y296	TRAPPC4	-0.176407	4.05561	-3.328	0.0133977	0.153942	-4.52641
P52594	AGFG1	0.243387	4.05175	3.32072	0.0135287	0.154148	-4.53263
Q9H0G5	NSRP1	0.189979	4.05527	3.17609	0.0164417	0.164543	-4.53768
Q8N584	TTC39C	0.319126	4.04705	2.90362	0.0239227	0.193486	-4.54133
O14832	PHYH	-0.257663	4.05089	-3.16301	0.0167367	0.16525	-4.54774
Q99988	GDF15	0.177856	4.05512	3.72235	0.00799782	0.125106	-4.54865
Q96RS0	TGS1	0.409844	4.03597	2.74543	0.0298657	0.208732	-4.55212
P40939	HADHA	-0.0803349	4.0582	-4.24542	0.00418255	0.0927302	-4.55383
P22830	FECH	-0.111309	4.0575	-4.10145	0.00497892	0.100326	-4.55528
Q5TH69	ARFGEF3	0.153289	4.05668	3.2986	0.0139357	0.155761	-4.55673
P63241	EIF5A	0.121123	4.05724	4.23838	0.00421807	0.0928151	-4.56245
Q9UJU6	DBNL	0.119479	4.05733	3.79626	0.00727945	0.121548	-4.56349
Q8N5C7	DTWD1	0.387028	4.0402	2.78683	0.0281733	0.204876	-4.56631
P53365	ARFIP2	0.121644	4.05732	3.688	0.00835768	0.125553	-4.56945
Q8IV36	HID1	0.133852	4.0569	3.74619	0.00775801	0.123661	-4.57293
Q6UN15	FIP1L1	-0.150455	4.05642	-3.49894	0.0106827	0.139164	-4.57377
O14548	COX7A2L	-0.273157	4.04931	-3.29278	0.0140449	0.155791	-4.57854
Q9Y221	NIP7	-0.182719	4.05483	-3.73657	0.00785381	0.124265	-4.57957
Q2M389	WASHC4	0.20091	4.0545	3.19759	0.015969	0.162891	-4.58173
Q96IJ6	GMPPA	-0.258015	4.05042	-3.59639	0.00940698	0.130529	-4.58234
P34932	HSPA4	0.0931891	4.05793	4.28206	0.00400307	0.0904671	-4.58506
P23142	FBLN1	-0.640653	3.99766	-2.35892	0.0518892	0.264748	-4.59065
Q96EP0	RNF31	0.359736	4.04357	2.66032	0.0336908	0.220835	-4.5927
Q7L9L4	MOB1B	0.257838	4.05059	3.32469	0.0134571	0.154148	-4.5964
Q8N8S7	ENAH	0.147487	4.05639	3.75529	0.00766851	0.123073	-4.59671
P67936	TPM4	0.099197	4.05797	3.65532	0.00871664	0.125947	-4.59959
Q96LA8	PRMT6	0.237957	4.05246	3.06831	0.019049	0.175298	-4.6052
Q86Y07	VRK2	-0.282036	4.04964	-2.90807	0.0237748	0.192581	-4.60948
P27694	RPA1	0.116946	4.0574	3.80502	0.00719907	0.121548	-4.60984
P53985	SLC16A1	-0.149437	4.0563	-3.80176	0.00722886	0.121548	-4.61261
O95197	RTN3	-0.140813	4.05657	-3.95885	0.0059354	0.109611	-4.61645
Q9NQ84	GPRC5C	0.609101	4.00772	2.62447	0.0354527	0.225089	-4.61731
Q6ZNJ1	NBEAL2	0.198914	4.05537	2.96838	0.0218641	0.185742	-4.61796
Q9NUN5	LMBRD1	0.672227	3.99437	2.64892	0.0342409	0.222675	-4.62073
Q2M296	MTHFSD	0.235602	4.05252	3.0729	0.0189293	0.174787	-4.62217
Q96QF0	RAB3IP	0.519654	4.01766	2.69727	0.0319706	0.215514	-4.62671
P27695	APEX1	0.155522	4.05607	4.27076	0.00405749	0.0910902	-4.63087
Q9BT30	ALKBH7	-0.341983	4.04313	-2.96106	0.0220868	0.186428	-4.63289
Q5RKV6	EXOSC6	0.134191	4.05693	3.58892	0.0094986	0.130905	-4.6336
Q9BVP2	GNL3	-0.0970244	4.05787	-3.94262	0.00605652	0.110599	-4.63722
Q9NV79	PCMTD2	0.328113	4.04685	2.68182	0.0326784	0.218074	-4.6398
P42696	RBM34	0.149575	4.05671	3.26528	0.0145737	0.158547	-4.64665
P26583	HMGB2	0.237283	4.05232	4.12952	0.00481141	0.0989033	-4.64666
Q9Y6R4	MAP3K4	0.369088	4.04108	3.35679	0.0128924	0.15089	-4.64964
Q96I51	RCC1L	-0.153989	4.05654	-3.26305	0.0146175	0.158812	-4.65028
P28340	POLD1	0.172695	4.05536	3.70754	0.00815086	0.125553	-4.65186
P13994	CCDC130	-0.363196	4.04418	-2.55835	0.0389595	0.235571	-4.65272
P24666	ACP1	0.0674392	4.05846	3.99089	0.00570415	0.107773	-4.65843
O60645	EXOC3	0.179339	4.05527	3.3082	0.0137575	0.155025	-4.65852
Q4KMQ1	TPRN	-0.28563	4.05023	-2.72494	0.0307428	0.211568	-4.66583
Q8WVB6	CHTF18	0.202009	4.05463	3.04068	0.0197863	0.178016	-4.66611
O00231	PSMD11	0.0789739	4.05823	4.0842	0.0050851	0.100516	-4.66612
Q8TBM8	DNAJB14	-0.323109	4.04555	-2.87911	0.0247547	0.196049	-4.66674
P49137	MAPKAPK2	0.167909	4.05584	3.25135	0.0148497	0.158837	-4.67624
Q68D91	MBLAC2	-0.143069	4.05669	-3.40491	0.0120935	0.146843	-4.68503
Q9BT40	INPP5K	0.324418	4.04427	3.04827	0.0195809	0.177595	-4.6872
Q9P2I0	CPSF2	-0.155104	4.05628	-3.33282	0.0133116	0.1536	-4.69103
Q96D15	RCN3	0.178174	4.05539	3.23475	0.0151861	0.160286	-4.69279
P30837	ALDH1B1	-0.0997082	4.05795	-3.57221	0.00970722	0.132759	-4.69387
Q96PZ0	PUS7	0.173043	4.05552	3.30468	0.0138226	0.155025	-4.69594
Q7Z333	SETX	0.240488	4.05319	2.7959	0.0278162	0.204093	-4.69602
Q8IWF6	DENND6A	0.52211	4.02085	2.69201	0.0322096	0.216521	-4.69726
P14324	FDPS	0.0924146	4.05797	3.93236	0.0061345	0.111525	-4.69894
O75582	RPS6KA5	0.249243	4.05111	3.18056	0.0163422	0.16412	-4.70013
Q12981	BNIP1	-0.109605	4.05772	-3.50672	0.0105742	0.138182	-4.70572
O43633	CHMP2A	0.0828203	4.05822	3.78218	0.00741063	0.12174	-4.70851
A3KN83	SBNO1	0.189613	4.05456	3.43677	0.011594	0.143713	-4.71175
P10253	GAA	-0.138415	4.0568	-3.44732	0.0114337	0.142808	-4.71413
Q9NP73	ALG13	-0.225845	4.05258	-3.23389	0.0152038	0.160286	-4.71494
Q9H4L7	SMARCAD1	0.306913	4.04749	2.78011	0.0284408	0.205725	-4.71604
Q14CX7	NAA25	0.129405	4.05731	3.30478	0.0138207	0.155025	-4.71666
Q9Y6A4	CFAP20	0.14814	4.05662	3.29231	0.0140538	0.155791	-4.71873
Q9H5X1	CIAO2A	0.16872	4.05586	3.20985	0.015706	0.161624	-4.71926
O43251	RBFOX2	-0.164761	4.056	-3.19638	0.0159953	0.162891	-4.72005
Q9NPD3	EXOSC4	0.0942959	4.058	3.67445	0.00850457	0.125625	-4.72073
Q9BQC6	MRPL57	-0.27435	4.04886	-3.18153	0.0163207	0.16412	-4.72436
Q9UBB6	NCDN	0.099119	4.05798	3.52717	0.0102948	0.137033	-4.72585
O60763	USO1	0.0821874	4.0582	3.87104	0.00662388	0.116538	-4.7265
P14635	CCNB1	0.383845	4.03963	2.8054	0.0274472	0.201809	-4.7284
P19388	POLR2E	-0.155125	4.05608	-3.50565	0.0105891	0.138182	-4.73042
Q9NTZ6	RBM12	0.114394	4.05745	3.66905	0.00856385	0.12567	-4.73378
O43813	LANCL1	0.124673	4.05717	3.55614	0.00991254	0.134709	-4.74316
Q8IV38	ANKMY2	0.206277	4.05481	2.86652	0.025194	0.197207	-4.74475
Q13568	IRF5	0.589545	4.00858	2.48152	0.0434923	0.247165	-4.74554
Q96BX8	MOB3A	-0.649461	3.98555	-2.45221	0.0453627	0.252115	-4.74774
Q9H0M0	WWP1	0.394556	4.03723	2.65709	0.0338455	0.220982	-4.75108
Q9Y575	ASB3	-0.404056	4.03701	-2.73101	0.0304805	0.210936	-4.76002
Q15041	ARL6IP1	-0.204606	4.05371	-3.29097	0.0140791	0.155861	-4.76238
O95208	EPN2	-0.284914	4.04817	-3.08415	0.0186395	0.173876	-4.76734
Q9UPQ3	AGAP1	-0.413085	4.04019	-2.29159	0.0571928	0.27686	-4.76882
P78344	EIF4G2	0.0800138	4.05825	3.79949	0.00724969	0.121548	-4.77329
Q14197	MRPL58	-0.112193	4.05747	-3.76137	0.00760938	0.122786	-4.77374
O14893	GEMIN2	0.259877	4.05042	2.94932	0.0224495	0.187217	-4.77438
O94876	TMCC1	0.511511	4.02192	2.44015	0.0461562	0.253231	-4.77694
Q9UI12	ATP6V1H	0.102571	4.05777	3.66298	0.00863101	0.125865	-4.77942
P11279	LAMP1	-0.267082	4.04996	-3.90979	0.0063098	0.114076	-4.78128
Q96GD3	SCMH1	-0.874735	3.94804	-2.50297	0.0421743	0.246027	-4.78384
Q8TCD5	NT5C	-0.260024	4.0501	-3.34464	0.0131031	0.152084	-4.78532
Q16718	NDUFA5	-0.182604	4.05477	-3.67472	0.00850154	0.125625	-4.78683
P53621	COPA	0.143681	4.0565	4.13061	0.00480502	0.0989033	-4.78904
P62330	ARF6	0.123782	4.05714	3.72321	0.00798906	0.125106	-4.78964
Q9NQP4	PFDN4	0.101381	4.05777	3.69599	0.00827244	0.125553	-4.79144
Q8WV74	NUDT8	-0.137606	4.05665	-3.66442	0.00861499	0.125856	-4.79154
Q9BQ70	TCF25	0.167751	4.05588	3.13373	0.0174177	0.168034	-4.79359
Q96ED9	HOOK2	0.145765	4.05667	3.22916	0.0153011	0.160428	-4.79585
Q7Z7K0	CMC1	-0.176859	4.05529	-3.21493	0.0155984	0.160719	-4.7988
Q15723	ELF2	0.387177	4.04092	2.36786	0.0512234	0.264724	-4.80499
Q15058	KIF14	0.369359	4.04161	2.44448	0.0458696	0.25287	-4.80502
P49796	RGS3	0.361857	4.04302	2.45366	0.0452686	0.251762	-4.80725
P46821	MAP1B	0.127555	4.05738	3.22072	0.0154766	0.160678	-4.80753
P52758	RIDA	-0.153818	4.05614	-3.37313	0.012615	0.148922	-4.80914
Q9Y333	LSM2	-0.351818	4.04275	-3.70073	0.00822227	0.125553	-4.81062
P04183	TK1	0.23412	4.05196	3.21708	0.015553	0.160719	-4.81128
Q5SRH9	TTC39A	0.255691	4.05114	2.79065	0.0280221	0.204322	-4.81196
Q96AG4	LRRC59	-0.0676637	4.05839	-4.33111	0.00377597	0.0882522	-4.81315
P50213	IDH3A	-0.087591	4.05804	-4.00757	0.00558765	0.106062	-4.8152
Q9H081	MIS12	0.248431	4.05112	2.93309	0.0229613	0.189744	-4.81823
Q13242	SRSF9	-0.145519	4.05642	-4.08851	0.00505832	0.100442	-4.82362
O76075	DFFB	0.24593	4.05167	2.83461	0.026345	0.199589	-4.82436
P61587	RND3	0.338659	4.04561	2.48068	0.0435448	0.247165	-4.82797
P50502	ST13	0.0827278	4.05812	4.18061	0.00452219	0.0970112	-4.8305
Q96T76	MMS19	0.210298	4.05345	3.18757	0.0161874	0.163493	-4.8397
Q14C86	GAPVD1	0.141104	4.05676	3.26203	0.0146376	0.15882	-4.84334
Q9BX40	LSM14B	-0.248592	4.05113	-2.926	0.0231889	0.19047	-4.84499
Q92793	CREBBP	0.252339	4.05139	2.74615	0.0298356	0.208732	-4.85206
Q13057	COASY	0.0903948	4.0581	3.54381	0.0100734	0.135966	-4.85509
Q9BZL4	PPP1R12C	0.365701	4.04103	2.44797	0.04564	0.252471	-4.85784
Q6DKK2	TTC19	-0.145108	4.05667	-3.1945	0.0160361	0.162891	-4.86024
Q5T4S7	UBR4	0.13593	4.05698	3.23531	0.0151747	0.160286	-4.86235
O95361	TRIM16	0.252004	4.05169	2.71284	0.0312735	0.213292	-4.86322
Q1KMD3	HNRNPUL2	-0.0933872	4.05791	-3.94568	0.00603346	0.110599	-4.86449
Q4AC94	C2CD3	0.78134	3.95357	2.03902	0.0825021	0.326074	-4.86787
Q9NQE9	HINT3	-0.18372	4.05498	-3.05911	0.0192911	0.176817	-4.88083
Q7Z695	ADCK2	0.348298	4.04618	2.29282	0.0570915	0.276534	-4.88109
P62136	PPP1CA	-0.2377	4.05158	-3.71185	0.00810595	0.125439	-4.88122
P01130	LDLR	0.215744	4.05297	3.33935	0.0131959	0.152695	-4.88267
Q9UBP6	METTL1	0.177679	4.05529	3.08764	0.0185506	0.173443	-4.88347
O14828	SCAMP3	0.129247	4.05697	3.5274	0.0102918	0.137033	-4.8851
Q9BXV9	GON7	0.566231	4.00812	2.38391	0.0500513	0.262653	-4.88861
Q9NRN7	AASDHPPT	-0.313188	4.0451	-3.20429	0.0158247	0.16203	-4.88916
Q9BWF3	RBM4	0.145847	4.0565	3.29386	0.0140246	0.155791	-4.88924
Q14534	SQLE	0.20206	4.0544	2.88043	0.0247092	0.196049	-4.8912
Q8NDX6	ZNF740	-0.393963	4.03948	-2.27281	0.0587686	0.280213	-4.89345
Q32MZ4	LRRFIP1	0.131832	4.05687	3.49601	0.0107238	0.139257	-4.89547
P51957	NEK4	0.429044	4.03481	2.28336	0.0578784	0.278656	-4.89563
O00584	RNASET2	-0.113806	4.05749	-3.45788	0.0112755	0.141915	-4.89815
Q14CB8	ARHGAP19	0.443086	4.03135	2.30036	0.0564719	0.275641	-4.90197
Q86TP1	PRUNE1	0.232325	4.05274	2.77816	0.0285191	0.205745	-4.90218
Q10713	PMPCA	-0.103348	4.05771	-3.60202	0.00933843	0.130529	-4.90352
Q9BRT3	MIEN1	0.0805492	4.05832	3.50619	0.0105815	0.138182	-4.90425
Q96ND0	FAM210A	0.635053	3.99545	2.58477	0.0375167	0.231732	-4.90458
Q99766	DMAC2L	-0.246502	4.05085	-3.06854	0.0190428	0.175298	-4.90589
Q10471	GALNT2	-0.0879439	4.05814	-3.51531	0.0104559	0.137745	-4.91109
P82663	MRPS25	-0.146028	4.0564	-3.3516	0.0129819	0.151289	-4.91181
Q6PKC3	TXNDC11	0.262099	4.0502	2.82986	0.0265211	0.199787	-4.91457
P13995	MTHFD2	-0.110315	4.05746	-3.77428	0.00748539	0.122296	-4.91714
P31153	MAT2A	0.102897	4.05771	3.63175	0.0089859	0.12785	-4.91743
Q9H993	ARMT1	0.209936	4.05331	3.05177	0.0194868	0.177135	-4.92011
Q13642	FHL1	-0.551961	4.01633	-1.96971	0.0912348	0.339338	-4.92048
P25789	PSMA4	0.0656988	4.05844	3.97039	0.00585095	0.108936	-4.92182
Q9H2H9	SLC38A1	-0.212131	4.05324	-3.05587	0.0193773	0.176845	-4.92238
Q8IYB3	SRRM1	0.146564	4.05636	3.38628	0.0123962	0.147195	-4.92427
P32322	PYCR1	-0.0808414	4.05816	-4.03483	0.00540287	0.10433	-4.92543
Q9H0A8	COMMD4	0.242368	4.05131	2.9775	0.0215895	0.18456	-4.92665
O43678	NDUFA2	-0.172137	4.05526	-3.62695	0.00904181	0.128081	-4.92705
P49321	NASP	0.0720265	4.05834	3.86072	0.00671037	0.117806	-4.93044
Q14008	CKAP5	0.0928586	4.05804	3.46337	0.0111941	0.141915	-4.94127
P51687	SUOX	-0.195907	4.05426	-3.01882	0.0203912	0.179859	-4.94344
Q9Y448	KNSTRN	0.208398	4.05368	2.95515	0.0222686	0.186428	-4.9439
Q9H0U9	TSPYL1	-0.173716	4.05531	-3.08321	0.0186634	0.173901	-4.94485
Q9UPR3	SMG5	0.228107	4.05402	2.5768	0.037946	0.233183	-4.94685
Q9UQN3	CHMP2B	0.164241	4.05566	3.22088	0.0154734	0.160678	-4.95203
Q9UHD8	SEPTIN9	0.112897	4.05741	3.56989	0.00973663	0.132759	-4.95241
P63104	YWHAZ	0.263761	4.05056	4.06804	0.00518677	0.101758	-4.95285
Q96EI5	TCEAL4	0.351203	4.04166	2.85695	0.0255335	0.197668	-4.95695
O14530	TXNDC9	0.150608	4.05648	3.07313	0.0189233	0.174787	-4.95938
Q86TV6	TTC7B	-0.232086	4.05335	-2.59725	0.0368547	0.229284	-4.96131
P54252	ATXN3	0.17002	4.05551	3.10152	0.0182014	0.172858	-4.96389
Q9NWX6	THG1L	-0.169491	4.05593	-2.90099	0.0240107	0.193528	-4.96612
Q7L2H7	EIF3M	0.111577	4.05742	3.75597	0.00766182	0.123073	-4.96673
Q9H3F6	KCTD10	0.347162	4.04254	2.59886	0.03677	0.229222	-4.96738
Q6PJG6	BRAT1	0.163354	4.05608	2.96938	0.0218335	0.185742	-4.96824
Q9NQR4	NIT2	-0.0772974	4.05827	-3.68544	0.00838529	0.125553	-4.96905
Q17RN3	FAM98C	0.276052	4.0488	2.81191	0.0271973	0.201724	-4.97021
O60906	SMPD2	-0.283527	4.0499	-2.44199	0.0460345	0.253063	-4.97086
Q96TC7	RMDN3	-0.113984	4.0574	-3.49732	0.0107055	0.139239	-4.97608
Q8NE71	ABCF1	0.105371	4.05766	3.50649	0.0105775	0.138182	-4.98087
Q53EZ4	CEP55	0.313858	4.04556	2.51677	0.041348	0.245392	-4.98099
O75369	FLNB	0.0780834	4.0582	4.03113	0.00542757	0.104478	-4.98469
Q5T1M5	FKBP15	0.119972	4.05744	3.1944	0.0160382	0.162891	-4.98793
O60684	KPNA6	0.0811415	4.05825	3.52155	0.0103708	0.137066	-4.98881
Q8N5Z0	AADAT	-0.12824	4.05696	-3.41456	0.0119398	0.146556	-4.98884
O43747	AP1G1	0.104977	4.05764	3.58191	0.00958553	0.131576	-4.99013
Q5H9R7	PPP6R3	0.11638	4.05759	3.16885	0.0166044	0.16525	-4.99153
Q9Y5A9	YTHDF2	0.13746	4.05697	3.06422	0.0191561	0.176086	-4.99188
P18583	SON	-0.13216	4.0568	-3.66101	0.00865292	0.125947	-4.99199
O43567	RNF13	-0.331583	4.04397	-2.59957	0.0367326	0.229222	-4.9999
Q96P47	AGAP3	0.234021	4.05204	2.858	0.0254962	0.197668	-5.00173
O00178	GTPBP1	0.238974	4.05156	2.96556	0.0219497	0.186084	-5.0041
Q01433	AMPD2	0.146433	4.05625	3.41702	0.011901	0.146409	-5.00428
Q6PI47	KCTD18	-0.304535	4.04666	-2.49428	0.0427033	0.246369	-5.00469
Q9NR30	DDX21	0.0492479	4.05865	4.03418	0.00540717	0.10433	-5.00749
Q99504	EYA3	0.249256	4.05087	2.86718	0.025171	0.197207	-5.01015
Q9Y4C4	MFHAS1	0.387494	4.03894	2.31759	0.055082	0.273144	-5.01367
Q9BRU9	UTP23	-0.174158	4.05576	-2.83302	0.0264036	0.199589	-5.0188
Q9NTM9	CUTC	0.334478	4.04329	2.71848	0.031025	0.21222	-5.02235
Q9UKM9	RALY	-0.118638	4.05721	-3.89555	0.00642326	0.114878	-5.02361
P30711	GSTT1	0.185665	4.05479	2.95905	0.0221486	0.186428	-5.02664
Q9P2E3	ZNFX1	0.192405	4.05551	2.64303	0.0345284	0.22292	-5.02731
P04818	TYMS	0.231342	4.05208	2.86519	0.0252408	0.197207	-5.02824
Q9H633	RPP21	0.221459	4.05296	2.7948	0.0278594	0.204143	-5.03373
Q92734	TFG	0.111557	4.05741	3.78605	0.00737431	0.12174	-5.03518
Q53G59	KLHL12	0.249793	4.0528	2.43045	0.0468054	0.254661	-5.03522
P49591	SARS1	0.12973	4.05684	3.84864	0.00681318	0.118846	-5.0369
Q8N5C8	TAB3	0.429874	4.03625	1.99929	0.0874004	0.332569	-5.03884
Q9Y6D5	ARFGEF2	0.174379	4.05532	3.00419	0.0208072	0.180678	-5.03919
Q9H8T0	AKTIP	0.212323	4.05398	2.64434	0.0344642	0.22292	-5.03929
P50897	PPT1	-0.122629	4.05706	-3.65496	0.00872063	0.125947	-5.03942
O15347	HMGB3	0.144327	4.05633	3.48973	0.0108126	0.139744	-5.03949
O00750	PIK3C2B	0.396364	4.03667	2.27445	0.058629	0.280213	-5.04761
Q96HY7	DHTKD1	-0.320844	4.04417	-2.50651	0.0419605	0.245963	-5.04945
Q08AD1	CAMSAP2	0.574964	4.00718	2.15107	0.070114	0.304129	-5.05089
Q8TEQ6	GEMIN5	0.153627	4.05675	2.81629	0.0270309	0.200853	-5.0536
Q15545	TAF7	0.191551	4.05485	2.77112	0.0288032	0.206339	-5.05514
Q9NX02	NLRP2	0.1222	4.05746	3.05815	0.0193167	0.176817	-5.05572
P08237	PFKM	0.0896906	4.05797	3.81379	0.00711967	0.121097	-5.05602
Q9Y605	MRFAP1	-0.311227	4.04547	-2.85267	0.025687	0.197668	-5.05703
Q17R89	ARHGAP44	-0.386982	4.03819	-2.22864	0.0626525	0.287376	-5.06266
P49643	PRIM2	0.223182	4.05277	2.73235	0.0304225	0.210936	-5.06315
Q9UJX2	CDC23	0.10087	4.05773	3.53438	0.0101982	0.136773	-5.06563
Q8WV41	SNX33	0.605438	4.00212	2.5258	0.0408168	0.24344	-5.06642
L0R819	ASDURF	0.15708	4.0562	2.93084	0.0230335	0.189765	-5.06816
Q969E4	TCEAL3	0.501938	4.01972	2.50865	0.0418322	0.245963	-5.06925
P41236	PPP1R2	0.207822	4.05331	3.03471	0.0199497	0.178761	-5.07263
Q9Y2L1	DIS3	0.143951	4.05693	2.88412	0.0245822	0.195665	-5.0737
Q8IX18	DHX40	0.204488	4.05464	2.60976	0.036203	0.227828	-5.07517
Q16851	UGP2	0.138604	4.05667	3.16182	0.0167637	0.16525	-5.07531
Q16762	TST	-0.208955	4.05305	-3.43855	0.0115668	0.143701	-5.07756
Q9NRV9	HEBP1	-0.139445	4.05656	-3.23569	0.0151668	0.160286	-5.07793
O95139	NDUFB6	0.0947122	4.05801	3.30813	0.0137587	0.155025	-5.07836
P49327	FASN	0.0651037	4.05842	4.33303	0.00376736	0.0882522	-5.07856
Q32P44	EML3	0.150372	4.05653	2.93011	0.0230567	0.189765	-5.07967
O00287	RFXAP	-0.324328	4.04421	-2.39286	0.0494092	0.261968	-5.08167
Q9BTE1	DCTN5	-0.133886	4.057	-3.03583	0.0199187	0.178714	-5.08409
Q6UXN9	WDR82	-0.232444	4.05142	-3.14456	0.0171624	0.166357	-5.08451
P50748	KNTC1	0.150527	4.05676	2.82382	0.0267466	0.200119	-5.09004
P51808	DYNLT3	0.392921	4.03743	2.95493	0.0222756	0.186428	-5.09059
O14841	OPLAH	0.181657	4.05518	2.78454	0.0282642	0.205173	-5.09828
Q9C0A6	SETD5	0.364925	4.03802	2.47998	0.0435886	0.247165	-5.10181
P18850	ATF6	0.275879	4.05147	2.26627	0.0593279	0.280394	-5.10265
Q9NPG8	ZDHHC4	0.292303	4.0496	2.28039	0.058127	0.279399	-5.1032
Q14493	SLBP	0.211509	4.05314	2.82229	0.0268042	0.200261	-5.11285
Q96DB5	RMDN1	-0.107908	4.05757	-3.40861	0.0120343	0.146766	-5.11338
Q9BTY7	HGH1	0.115258	4.05749	3.16626	0.0166628	0.16525	-5.1157
O00410	IPO5	0.12393	4.05701	3.70651	0.00816167	0.125553	-5.1197
O60825	PFKFB2	0.123315	4.05718	3.19299	0.0160689	0.162899	-5.12097
P02749	APOH	-0.401936	4.03516	-2.82068	0.0268646	0.200528	-5.12114
Q9Y678	COPG1	0.0972615	4.05779	3.67796	0.0084662	0.125625	-5.12234
Q8N3Z3	GTPBP8	-0.333587	4.04298	-2.53312	0.0403909	0.242079	-5.12376
Q9BYX4	IFIH1	0.40185	4.03505	2.27701	0.0584124	0.279948	-5.12486
Q9UNZ2	NSFL1C	0.103003	4.05771	3.35459	0.0129302	0.150902	-5.12791
O43432	EIF4G3	0.148645	4.05614	3.47252	0.0110601	0.140939	-5.12848
Q9BY32	ITPA	-0.174484	4.05522	-2.89696	0.0241458	0.194044	-5.13124
Q8ND76	CCNY	0.300389	4.04775	2.30144	0.0563839	0.275641	-5.13231
O60232	ZNRD2	0.096185	4.05787	3.40945	0.0120208	0.146766	-5.13268
Q5VWQ0	RSBN1	-0.190979	4.05505	-2.64017	0.0346695	0.22292	-5.13477
Q66K89	E4F1	0.295256	4.04886	2.25957	0.059906	0.281628	-5.14009
Q9UGV2	NDRG3	0.185445	4.05439	3.26603	0.014559	0.158547	-5.14158
Q9NR45	NANS	0.0772133	4.05821	3.91591	0.00626171	0.113585	-5.14234
Q9BXJ9	NAA15	0.119552	4.05721	3.37824	0.0125295	0.148126	-5.14439
Q9UBB4	ATXN10	0.12585	4.05698	3.43798	0.0115755	0.143701	-5.14454
Q9UKG1	APPL1	0.127677	4.05716	3.04064	0.0197875	0.178016	-5.14484
Q9NQH7	XPNPEP3	-0.103163	4.0578	-3.19394	0.0160482	0.162891	-5.14981
Q9UK59	DBR1	0.144649	4.05642	3.045	0.0196691	0.177608	-5.15501
Q9Y316	MEMO1	-0.234668	4.05139	-2.84148	0.0260925	0.19894	-5.1577
Q9HB09	BCL2L12	-0.395549	4.03741	-2.07768	0.0779977	0.317865	-5.15893
Q14149	MORC3	0.207619	4.0546	2.4916	0.0428676	0.246451	-5.16009
Q96FZ2	HMCES	0.206505	4.05346	2.82344	0.0267607	0.200119	-5.16119
Q8IWV7	UBR1	0.172032	4.05602	2.6532	0.0340333	0.221677	-5.16179
P04792	HSPB1	-0.311004	4.04726	-4.26305	0.00409512	0.0912866	-5.16361
Q14789	GOLGB1	-0.0991036	4.05796	-3.14591	0.0171309	0.166357	-5.16426
Q9BV79	MECR	-0.13582	4.0567	-3.15408	0.0169413	0.165984	-5.16689
P50616	TOB1	0.362278	4.03817	2.62697	0.0353265	0.224733	-5.16689
Q96I25	RBM17	-0.103757	4.05774	-3.23001	0.0152836	0.160428	-5.1704
Q9HD40	SEPSECS	0.25562	4.05148	2.35509	0.0521766	0.2648	-5.17199
Q9BUL8	PDCD10	0.118424	4.0572	3.39169	0.0123074	0.147089	-5.17278
O15067	PFAS	0.114275	4.05739	3.27395	0.0144047	0.157757	-5.17726
Q96EC8	YIPF6	0.139414	4.05659	3.09101	0.0184652	0.173342	-5.1793
A0AVF1	TTC26	0.241956	4.0521	2.44655	0.0457338	0.252709	-5.17936
Q04721	NOTCH2	0.200131	4.05398	2.72185	0.0308775	0.211932	-5.18004
O95336	PGLS	-0.222157	4.0522	-3.30722	0.0137755	0.155025	-5.18027
Q4U2R6	MRPL51	-0.267673	4.0491	-2.5676	0.0384477	0.233861	-5.18186
Q04864	REL	-0.382568	4.03865	-2.06687	0.0792321	0.319676	-5.18589
P33993	MCM7	0.112336	4.05737	3.59543	0.00941865	0.130529	-5.18671
A0PK00	TMEM120B	-0.461306	4.02431	-2.26907	0.0590874	0.280213	-5.19202
O60711	LPXN	0.452515	4.02523	2.00138	0.0871357	0.332025	-5.19555
Q6P3W7	SCYL2	0.165389	4.05575	2.82386	0.0267452	0.200119	-5.19556
Q8TD19	NEK9	0.144097	4.05638	3.09992	0.0182412	0.172858	-5.19712
Q15061	WDR43	-0.0959814	4.05783	-3.47584	0.0110119	0.140763	-5.19719
Q9Y6D6	ARFGEF1	0.154169	4.05643	2.77628	0.0285947	0.205927	-5.1981
O75964	ATP5MG	-0.0793503	4.05816	-3.77074	0.00751923	0.122296	-5.20431
P55263	ADK	0.102792	4.05764	3.62632	0.00904915	0.128081	-5.20459
Q86V87	FAM160B2	0.300046	4.04599	2.65826	0.0337893	0.220835	-5.20572
Q6NVU6	UFSP1	-0.312739	4.04399	-2.70043	0.0318278	0.215371	-5.20796
Q8IYI6	EXOC8	0.147812	4.0566	2.81092	0.0272351	0.201781	-5.21077
O75146	HIP1R	0.129826	4.05709	2.96925	0.0218375	0.185742	-5.21387
Q99613	EIF3C	0.0849625	4.05804	3.87463	0.00659404	0.116263	-5.21589
Q13496	MTM1	0.190498	4.05466	2.63993	0.0346814	0.22292	-5.21699
Q9BVJ7	DUSP23	-0.262683	4.04902	-2.87938	0.0247454	0.196049	-5.21713
Q06210	GFPT1	0.107439	4.05749	3.52453	0.0103304	0.137066	-5.22079
Q9BZL1	UBL5	-0.315395	4.04488	-3.33595	0.0132561	0.153175	-5.22698
Q9NRG4	SMYD2	0.429194	4.0301	1.89243	0.102052	0.357781	-5.22837
Q99614	TTC1	0.0984626	4.0578	3.31505	0.0136318	0.154677	-5.23053
Q9BVM2	DPCD	-0.144925	4.05634	-3.0471	0.0196124	0.177608	-5.23103
Q9P260	RELCH	0.163065	4.05604	2.71733	0.0310753	0.212387	-5.23252
Q14318	FKBP8	-0.0866279	4.05808	-3.38984	0.0123377	0.147136	-5.23386
Q16880	UGT8	0.328133	4.04619	2.03563	0.082909	0.326252	-5.23428
O15525	MAFG	-0.315563	4.04378	-2.48707	0.0431471	0.247016	-5.23453
P25440	BRD2	0.278426	4.04774	2.51746	0.0413074	0.245392	-5.23459
Q8WWK9	CKAP2	0.295083	4.04585	2.4841	0.0433314	0.247165	-5.23504
Q9Y371	SH3GLB1	0.157437	4.05645	2.68177	0.0326805	0.218074	-5.23518
Q5SXM8	DNLZ	-0.288268	4.04651	-2.75155	0.0296092	0.20868	-5.23546
Q16531	DDB1	0.0698935	4.05843	3.39772	0.0122094	0.147089	-5.23875
Q7Z7F0	KHDC4	0.234848	4.05243	2.39964	0.0489291	0.260266	-5.24032
Q8WUF5	PPP1R13L	0.576421	3.99968	1.95003	0.0938776	0.343641	-5.24151
O95674	CDS2	0.34728	4.04108	2.35844	0.0519253	0.264748	-5.24351
P08621	SNRNP70	0.0763878	4.05823	3.66696	0.00858691	0.12567	-5.24393
O75380	NDUFS6	-0.173931	4.055	-3.01234	0.0205744	0.18023	-5.24462
P13051	UNG	-0.162271	4.05553	-3.00499	0.0207843	0.180678	-5.24546
P30566	ADSL	0.10962	4.05749	3.26552	0.014569	0.158547	-5.2535
Q86UY6	NAA40	0.240066	4.0519	2.38236	0.0501632	0.262786	-5.25412
Q9H2U1	DHX36	0.088785	4.05802	3.38625	0.0123967	0.147195	-5.25636
Q9UL26	RAB22A	-0.218681	4.05248	-2.86813	0.0251373	0.197207	-5.25789
O75334	PPFIA2	0.12434	4.0571	3.08081	0.018725	0.174277	-5.25961
P22033	MMUT	-0.0955539	4.05787	-3.29752	0.0139558	0.155761	-5.26264
O95486	SEC24A	0.108279	4.05758	3.15062	0.0170212	0.166304	-5.26431
Q15084	PDIA6	-0.101596	4.05765	-3.98378	0.00575463	0.108476	-5.26457
P28799	GRN	0.210016	4.05385	2.47241	0.0440653	0.247962	-5.26952
P52943	CRIP2	0.0864019	4.05805	3.41922	0.0118663	0.146202	-5.27007
Q9H116	GZF1	0.372964	4.04236	1.84799	0.108832	0.367621	-5.27223
O00401	WASL	0.203246	4.05326	3.02803	0.020134	0.179705	-5.27751
Q96H20	SNF8	0.279086	4.04757	2.67668	0.0329174	0.219297	-5.28234
C4AMC7	WASH3P	0.186475	4.05444	2.7704	0.0288327	0.206369	-5.28255
Q6DN90	IQSEC1	0.22245	4.0532	2.3929	0.0494068	0.261968	-5.28311
P53814	SMTN	0.636824	3.97575	1.81832	0.1136	0.374593	-5.2838
Q9BPX3	NCAPG	0.146931	4.05636	2.88278	0.0246282	0.195805	-5.2865
Q15126	PMVK	-0.163535	4.05538	-3.16455	0.0167016	0.16525	-5.28821
Q9NS87	KIF15	0.248937	4.05177	2.26768	0.0592073	0.280213	-5.28855
Q8NBT2	SPC24	0.23913	4.05102	2.83079	0.0264865	0.199787	-5.28975
O95382	MAP3K6	0.344033	4.04185	2.10336	0.075143	0.313166	-5.2904
Q5SWA1	PPP1R15B	-0.475306	4.02114	-1.9759	0.0904187	0.337	-5.29133
P12956	XRCC6	0.0564173	4.05854	3.97958	0.00578463	0.108791	-5.29171
P48506	GCLC	0.163394	4.05558	2.82408	0.0267367	0.200119	-5.29216
Q99942	RNF5	0.567459	3.9926	1.98175	0.0896539	0.335833	-5.29355
P42892	ECE1	0.23516	4.05334	2.23782	0.0618245	0.285271	-5.29574
Q99470	SDF2	-0.29881	4.04541	-2.83315	0.0263988	0.199589	-5.29587
Q14677	CLINT1	0.115492	4.05732	3.19655	0.0159916	0.162891	-5.29646
Q9NX08	COMMD8	-0.296302	4.04503	-2.64234	0.0345626	0.22292	-5.29885
Q08378	GOLGA3	0.0973789	4.05793	3.09559	0.0183497	0.172972	-5.29915
Q5SQH8	C6orf136	0.536612	4.0024	1.89452	0.101743	0.357542	-5.29933
Q7Z739	YTHDF3	0.113917	4.05737	3.15684	0.0168778	0.165968	-5.30334
A6NHL2	TUBAL3	0.325643	4.04642	4.11612	0.0048906	0.0993447	-5.30362
P50552	VASP	0.145011	4.05647	2.8363	0.0262826	0.199589	-5.30377
O94973	AP2A2	0.0718903	4.05837	3.36812	0.0126992	0.149486	-5.30642
Q7Z434	MAVS	-0.105109	4.05778	-3.00086	0.0209032	0.180962	-5.30905
Q9UBQ6	EXTL2	-0.221314	4.05234	-2.57497	0.0380451	0.233183	-5.311
P06744	GPI	0.0691926	4.05834	4.14965	0.00469506	0.0977361	-5.31304
Q96TA2	YME1L1	-0.0871803	4.05817	-3.12443	0.0176402	0.16915	-5.3151
O75521	ECI2	-0.0580529	4.05854	-3.63731	0.00892151	0.1276	-5.31784
Q71F23	CENPU	0.442348	4.02638	2.22883	0.0626353	0.287376	-5.31828
P26358	DNMT1	0.140743	4.05652	2.94701	0.0225217	0.187436	-5.32028
P40938	RFC3	0.128404	4.05689	3.09934	0.0182557	0.172858	-5.32483
Q96BJ8	ELMO3	0.162959	4.0556	2.8331	0.0264008	0.199589	-5.32712
Q8IXH7	NELFCD	0.141619	4.05661	2.83296	0.026406	0.199589	-5.32723
Q15811	ITSN1	0.219031	4.05243	2.6606	0.0336771	0.220835	-5.32865
O14617	AP3D1	0.122245	4.0571	3.12493	0.0176281	0.16915	-5.32873
O94829	IPO13	0.196573	4.05443	2.48249	0.0434317	0.247165	-5.32986
Q9Y696	CLIC4	0.0963947	4.05785	3.20559	0.0157968	0.161947	-5.33332
Q14739	LBR	-0.0953556	4.05785	-3.25034	0.01487	0.158837	-5.33364
Q9NUU7	DDX19A	0.112106	4.0574	3.16276	0.0167424	0.16525	-5.33692
Q99536	VAT1	0.231138	4.05187	3.3068	0.0137833	0.155025	-5.33708
Q15436	SEC23A	0.166091	4.05533	3.47994	0.0109527	0.140666	-5.34074
Q86XP1	DGKH	0.272391	4.0516	2.02904	0.0837059	0.327664	-5.34589
Q5TA31	RNF187	-0.277109	4.04766	-2.56673	0.0384953	0.233861	-5.34668
Q9UDY4	DNAJB4	-0.161115	4.05555	-2.98378	0.0214028	0.183539	-5.34904
Q96G21	IMP4	-0.137833	4.05659	-2.96974	0.0218228	0.185742	-5.35113
Q07817	BCL2L1	-0.219265	4.05236	-2.56368	0.0386633	0.234474	-5.35166
Q14517	FAT1	0.276334	4.05131	2.00841	0.0862518	0.331178	-5.35424
Q96QR8	PURB	0.107649	4.05754	3.15569	0.0169042	0.165968	-5.35664
P02794	FTH1	0.13656	4.05652	3.29254	0.0140494	0.155791	-5.35689
Q9Y2W2	WBP11	-0.109196	4.0576	-2.99014	0.0212152	0.182696	-5.35735
Q7L1V2	MON1B	0.2058	4.05286	2.81946	0.0269109	0.200691	-5.3593
P21796	VDAC1	-0.0685482	4.05835	-4.09614	0.00501137	0.100442	-5.35948
Q8TDZ2	MICAL1	0.095292	4.05788	3.18022	0.0163498	0.16412	-5.36041
Q86VQ6	TXNRD3	0.269234	4.04974	2.16989	0.0682251	0.300609	-5.36178
P18084	ITGB5	-0.204093	4.05354	-2.51465	0.0414742	0.245647	-5.36228
P49641	MAN2A2	-0.257047	4.05022	-2.27193	0.058844	0.280213	-5.36398
Q92997	DVL3	0.336253	4.04187	2.26564	0.0593825	0.28049	-5.36548
O75197	LRP5	0.271008	4.04981	2.14991	0.0702319	0.304239	-5.36709
Q6ZN18	AEBP2	-0.472102	4.01877	-2.16569	0.0686418	0.300967	-5.36894
Q92538	GBF1	0.138556	4.05646	3.09464	0.0183734	0.172972	-5.36905
Q9BXB4	OSBPL11	0.213056	4.05282	2.51976	0.0411711	0.24496	-5.36927
Q9UIQ6	LNPEP	-0.112197	4.05748	-3.01068	0.0206215	0.180321	-5.37297
Q8NEV8	EXPH5	0.386519	4.03502	2.16004	0.0692071	0.302085	-5.37326
A8CG34	POM121C	-0.149854	4.0567	-2.58487	0.0375114	0.231732	-5.37504
Q6ZRY4	RBPMS2	-0.731679	3.955	-2.0646	0.0794936	0.320034	-5.37692
Q14444	CAPRIN1	0.0846866	4.05806	3.45921	0.0112557	0.141915	-5.37801
Q92536	SLC7A6	0.395625	4.03405	1.78704	0.118846	0.382186	-5.37872
Q9BX59	TAPBPL	0.327623	4.04214	2.24868	0.0608587	0.283564	-5.37931
Q7Z6I8	C5orf24	-0.292361	4.04677	-2.19512	0.0657724	0.294099	-5.37938
Q96S82	UBL7	0.189396	4.05505	2.40164	0.048788	0.259713	-5.38211
Q9H6S0	YTHDC2	0.145931	4.05622	2.95583	0.0222476	0.186428	-5.38764
P61160	ACTR2	0.0810589	4.05812	3.53819	0.0101476	0.136542	-5.39094
Q8NI60	COQ8A	-0.0954583	4.05799	-3.00353	0.0208262	0.180678	-5.39386
Q16890	TPD52L1	0.122306	4.05702	3.18829	0.0161717	0.163493	-5.39657
P0CG13	CHTF8	-0.570609	4.00305	-2.22001	0.0634414	0.289036	-5.39735
Q06124	PTPN11	0.108031	4.05759	3.01669	0.0204512	0.179859	-5.40186
P34059	GALNS	-0.183687	4.05452	-2.59336	0.0370596	0.230034	-5.40587
O43865	AHCYL1	0.0833755	4.05813	3.26755	0.0145294	0.158547	-5.40703
Q86Y56	DNAAF5	0.142214	4.05657	2.74912	0.0297108	0.20868	-5.41139
O14980	XPO1	0.0774593	4.05822	3.39118	0.0123158	0.147089	-5.41147
Q16533	SNAPC1	0.390143	4.0343	1.79081	0.118202	0.381764	-5.41365
Q9GZX9	TWSG1	0.382892	4.03485	2.14657	0.0705734	0.304578	-5.41453
Q96PE3	INPP4A	0.375357	4.03539	2.13471	0.0717989	0.306441	-5.41461
P36776	LONP1	-0.0707195	4.05831	-3.61399	0.00919468	0.129916	-5.41655
O60508	CDC40	-0.120532	4.05759	-2.70085	0.0318088	0.215371	-5.41661
O00273	DFFA	0.149725	4.05598	3.02774	0.0201421	0.179705	-5.41978
Q8NG31	KNL1	0.300248	4.04951	1.84842	0.108764	0.367621	-5.42117
O14965	AURKA	0.313358	4.04381	2.44528	0.045817	0.25275	-5.42229
Q9NQC1	JADE2	0.489324	4.01498	1.49377	0.18062	0.462344	-5.42333
Q5R3I4	TTC38	0.140304	4.05654	2.79686	0.0277788	0.204002	-5.42379
Q96T66	NMNAT3	0.354504	4.0383	1.99992	0.0873208	0.332421	-5.42536
Q9BVS5	TRMT61B	-0.253648	4.04976	-2.42957	0.0468645	0.254661	-5.42649
Q96D70	R3HDM4	0.302246	4.04497	2.25346	0.060439	0.283353	-5.42862
Q9BXS5	AP1M1	0.0861721	4.05806	3.22839	0.015317	0.160428	-5.43111
Q9Y2W6	TDRKH	-0.157375	4.0562	-2.56926	0.0383567	0.233751	-5.43163
Q99615	DNAJC7	0.103617	4.05769	3.02705	0.0201614	0.179705	-5.43216
Q8TAV0	FAM76A	0.297108	4.04558	2.19313	0.0659627	0.294725	-5.43331
Q7Z3B4	NUP54	-0.105298	4.05755	-3.18453	0.0162544	0.163967	-5.4359
P82979	SARNP	0.0788703	4.05817	3.41224	0.0119766	0.146677	-5.43611
Q16877	PFKFB4	0.221243	4.05192	2.65993	0.0337091	0.220835	-5.43766
Q8NFI3	ENGASE	0.206979	4.05316	2.46632	0.0444522	0.249084	-5.438
Q9UKV3	ACIN1	-0.112609	4.05729	-3.32163	0.0135123	0.154148	-5.44047
Q13564	NAE1	0.153756	4.05577	3.0595	0.0192808	0.176817	-5.44847
Q9NXJ5	PGPEP1	0.211522	4.05278	2.46698	0.0444099	0.249018	-5.44962
Q969K3	RNF34	0.311952	4.04569	1.93075	0.0965395	0.348078	-5.45073
P50570	DNM2	0.104883	4.05754	3.28675	0.0141591	0.156306	-5.45114
Q6PJG2	MIDEAS	0.181276	4.05492	2.49285	0.0427905	0.246369	-5.45469
Q16514	TAF12	0.191043	4.05438	2.45802	0.0449855	0.250943	-5.45693
P43355	MAGEA1	0.156548	4.05562	2.88996	0.0243827	0.1948	-5.45745
Q9BTT4	MED10	0.216279	4.05322	2.29326	0.0570545	0.276518	-5.45796
Q7L576	CYFIP1	0.0990573	4.05784	2.98813	0.0212744	0.183013	-5.46013
P78371	CCT2	0.0591449	4.0585	3.68946	0.00834209	0.125553	-5.46348
P42126	ECI1	-0.152474	4.05598	-3.73363	0.00788333	0.124265	-5.4647
Q96DC7	TMCO6	0.386266	4.03203	1.89784	0.101255	0.35644	-5.46863
P43487	RANBP1	0.0649886	4.05842	3.54327	0.0100804	0.135966	-5.46938
P41743	PRKCI	0.123764	4.05733	2.70428	0.0316548	0.214911	-5.46944
Q9BRQ0	PYGO2	0.355522	4.03839	2.20424	0.0649083	0.291927	-5.47219
Q9NW64	RBM22	-0.173515	4.05474	-2.80867	0.0273216	0.201781	-5.47704
P63167	DYNLL1	0.199053	4.05358	3.207	0.0157667	0.161841	-5.47826
Q9BT17	MTG1	-0.171785	4.0551	-2.59429	0.0370107	0.229905	-5.47834
P14649	MYL6B	0.205944	4.05362	3.80775	0.00717427	0.121548	-5.47857
Q99714	HSD17B10	-0.0913462	4.05789	-3.84152	0.00687458	0.118921	-5.48044
P30281	CCND3	0.15923	4.0562	2.47261	0.0440522	0.247962	-5.48157
Q8WZA9	IRGQ	0.1074	4.05771	2.83941	0.0261684	0.199148	-5.48257
O75792	RNASEH2A	0.167567	4.05511	2.91043	0.023697	0.192517	-5.48657
P30405	PPIF	-0.236521	4.05108	-3.25753	0.0147266	0.158837	-5.48786
Q92851	CASP10	0.40496	4.03022	1.76672	0.12238	0.388662	-5.48921
Q15386	UBE3C	0.118257	4.05739	2.78334	0.0283121	0.205338	-5.49237
Q13576	IQGAP2	0.111019	4.05735	3.22295	0.0154302	0.160604	-5.49242
Q9NPH0	ACP6	-0.23498	4.05117	-2.34111	0.053241	0.26771	-5.49304
P52732	KIF11	0.150543	4.05665	2.47558	0.0438648	0.247962	-5.49539
Q12923	PTPN13	0.317386	4.04294	1.99239	0.0882805	0.333436	-5.49562
Q13510	ASAH1	-0.102966	4.05757	-3.59454	0.00942952	0.130529	-5.49602
Q92903	CDS1	-0.2023	4.05386	-2.31749	0.0550895	0.273144	-5.49609
Q15311	RALBP1	0.191719	4.05384	2.60844	0.0362711	0.228081	-5.49873
Q9NQ89	C12orf4	0.576924	3.99709	1.88596	0.103012	0.359684	-5.50171
Q9BXW7	HDHD5	-0.0951433	4.05786	-3.09554	0.0183508	0.172972	-5.50247
P46379	BAG6	0.0805451	4.05817	3.23455	0.0151902	0.160286	-5.50316
Q9Y259	CHKB	1.23795	3.81447	2.00172	0.0870933	0.332025	-5.50353
Q9Y2D9	ZNF652	0.308992	4.04369	2.04629	0.0816356	0.32382	-5.5048
Q9Y244	POMP	-0.208074	4.05263	-2.7636	0.0291104	0.207661	-5.506
Q92802	N4BP2L2	-0.409635	4.02839	-2.08699	0.0769503	0.316781	-5.50601
Q9UPM8	AP4E1	0.421032	4.0256	1.68717	0.137204	0.410407	-5.50602
Q86UF1	TSPAN33	0.514616	4.0079	1.83647	0.110659	0.370162	-5.51052
Q9NTG7	SIRT3	-0.312385	4.04327	-2.59815	0.0368071	0.229222	-5.51198
O14949	UQCRQ	-0.0893596	4.05801	-3.07452	0.0188874	0.174787	-5.51558
P00519	ABL1	0.322536	4.04215	2.06141	0.0798628	0.320832	-5.51586
Q9UID3	VPS51	0.139007	4.05657	2.72115	0.0309079	0.211951	-5.51698
Q7Z460	CLASP1	0.227377	4.05137	2.52598	0.040806	0.24344	-5.51908
O43422	THAP12	0.2972	4.04487	2.0781	0.0779507	0.317865	-5.51928
Q96LB3	IFT74	0.201126	4.05359	2.37177	0.0509351	0.263734	-5.5196
Q9NZB2	FAM120A	0.0796127	4.05829	3.018	0.0204144	0.179859	-5.52003
Q86W56	PARG	0.157372	4.05573	2.63285	0.0350323	0.223906	-5.52018
Q7Z3J2	VPS35L	0.132527	4.05734	2.50813	0.0418635	0.245963	-5.52254
Q9UHB9	SRP68	0.117211	4.05714	3.22753	0.0153349	0.160428	-5.5246
P0CG12	DERPC	0.193527	4.05389	2.46846	0.0443159	0.248662	-5.52825
Q99808	SLC29A1	-0.135804	4.05679	-2.64432	0.0344651	0.22292	-5.52973
Q9HC62	SENP2	0.221895	4.05323	2.12518	0.0727992	0.309226	-5.53015
P78383	SLC35B1	-0.83236	3.94602	-2.26974	0.0590308	0.280213	-5.5314
Q9Y2Q3	GSTK1	-0.298041	4.04496	-2.93192	0.0229988	0.189765	-5.53162
Q05682	CALD1	0.139205	4.05633	3.05282	0.0194586	0.177075	-5.5321
Q5VZP5	DUSP27	-0.386915	4.03154	-1.69581	0.135514	0.407066	-5.53235
O94905	ERLIN2	-0.0844723	4.05805	-3.25428	0.0147913	0.158837	-5.53283
Q13526	PIN1	0.158262	4.05544	3.1095	0.0180036	0.171323	-5.53318
O95373	IPO7	0.0691804	4.05837	3.30411	0.013833	0.155025	-5.53329
Q7Z3E2	CCDC186	0.115529	4.05741	2.78808	0.0281237	0.204698	-5.53345
Q13107	USP4	-0.143874	4.05658	-2.57485	0.0380515	0.233183	-5.53511
O75431	MTX2	-0.131898	4.05663	-2.90811	0.0237735	0.192581	-5.53688
P46459	NSF	-0.0526396	4.05861	-3.46732	0.0111362	0.141467	-5.53835
Q9HC21	SLC25A19	0.145493	4.0563	2.65417	0.0339861	0.221546	-5.53886
Q9NWZ5	UCKL1	0.20882	4.05275	2.52563	0.0408263	0.24344	-5.54028
Q9Y4P1	ATG4B	-0.328806	4.04091	-2.64245	0.0345572	0.22292	-5.54238
Q96DE0	NUDT16	-0.230058	4.0508	-2.69817	0.0319298	0.215514	-5.54408
P53396	ACLY	0.0555229	4.05854	3.74367	0.00778298	0.123661	-5.54495
P61024	CKS1B	-0.970305	3.91926	-2.49232	0.0428232	0.246369	-5.54542
Q9NZ32	ACTR10	0.148784	4.05614	2.66973	0.0332434	0.220304	-5.54752
Q8IX07	ZFPM1	0.561493	3.99309	1.576	0.160793	0.439949	-5.54945
Q9UPU5	USP24	0.136107	4.05712	2.4993	0.0423969	0.246342	-5.55087
Q5JTZ9	AARS2	-0.150167	4.05613	-2.62734	0.0353079	0.224733	-5.55134
A8MXV4	NUDT19	-0.123686	4.05688	-3.24237	0.0150306	0.159981	-5.55173
Q12904	AIMP1	0.0870286	4.05797	3.42277	0.0118107	0.145737	-5.5554
Q96AY2	EME1	-0.717633	3.95024	-1.64246	0.14627	0.421353	-5.5555
Q9BTZ2	DHRS4	-0.130569	4.05667	-3.07386	0.0189043	0.174787	-5.55616
P17050	NAGA	-0.12432	4.05688	-3.08632	0.0185841	0.173558	-5.55727
P62820	RAB1A	-0.0844357	4.05802	-3.6837	0.00840397	0.125553	-5.55807
Q7L3B6	CDC37L1	-0.311461	4.0433	-2.26992	0.0590151	0.280213	-5.55908
Q569K4	ZNF385B	0.462177	4.01683	1.5677	0.162699	0.441619	-5.5596
P55199	ELL	0.275583	4.04746	2.10924	0.0745042	0.312179	-5.56022
O94885	SASH1	0.363157	4.03697	1.87465	0.104713	0.361765	-5.5617
Q9UIA9	XPO7	0.0835094	4.05819	2.9842	0.0213904	0.183539	-5.5622
Q92562	FIG4	0.22186	4.05411	2.0058	0.0865792	0.331527	-5.56251
Q16875	PFKFB3	0.227185	4.05169	2.28134	0.0580478	0.279182	-5.56269
Q96B23	C18orf25	0.190669	4.05417	2.42161	0.0474049	0.255787	-5.5628
Q9Y5Y6	ST14	-0.185877	4.05394	-2.779	0.0284856	0.205745	-5.56512
C9J7I0	UMAD1	0.273481	4.0477	2.15072	0.0701492	0.304129	-5.56513
Q86YT6	MIB1	0.145939	4.05638	2.57601	0.0379886	0.233183	-5.56828
Q8NFG4	FLCN	0.158606	4.05621	2.38785	0.0497678	0.262332	-5.56867
Q92696	RABGGTA	0.116781	4.05742	2.72181	0.0308792	0.211932	-5.56976
P62875	POLR2L	-0.813397	3.92154	-2.48491	0.0432812	0.247165	-5.572
Q86WJ1	CHD1L	0.225135	4.0516	2.35609	0.0521017	0.264748	-5.57282
Q9H0S4	DDX47	-0.0863606	4.05809	-3.02404	0.020245	0.179705	-5.57409
Q9NUA8	ZBTB40	0.340207	4.04427	1.53433	0.170575	0.451878	-5.57621
O75116	ROCK2	0.108624	4.05785	2.63927	0.0347136	0.22292	-5.57747
Q01831	XPC	0.21618	4.05224	2.35032	0.0525374	0.265571	-5.57787
Q9UKK6	NXT1	-0.288236	4.04546	-2.29531	0.0568857	0.276209	-5.57929
P51511	MMP15	-0.296494	4.04636	-3.12372	0.0176573	0.16915	-5.5803
Q96QU8	XPO6	0.185453	4.05426	2.46395	0.0446035	0.24942	-5.58166
Q99755	PIP5K1A	0.171756	4.05547	2.35072	0.0525068	0.265571	-5.58343
P16278	GLB1	-0.112377	4.05743	-2.83041	0.0265007	0.199787	-5.5862
P01024	C3	-0.395157	4.03185	-2.45732	0.0450307	0.250951	-5.58659
Q9UPY3	DICER1	0.251515	4.04986	2.13749	0.0715093	0.306162	-5.58993
Q8NAN2	MIGA1	-0.242182	4.05075	-2.09696	0.0758442	0.314866	-5.5916
A0AV02	SLC12A8	0.567428	3.99469	1.82545	0.112436	0.37308	-5.59221
Q9BSH4	TACO1	-0.120821	4.05699	-3.02354	0.0202589	0.179705	-5.59264
Q99807	COQ7	-0.193074	4.05386	-2.37112	0.0509831	0.263816	-5.59683
Q99590	SCAF11	-0.175851	4.05478	-2.49288	0.0427893	0.246369	-5.59745
O75832	PSMD10	-0.142173	4.05616	-3.16732	0.0166389	0.16525	-5.59874
Q9C073	FAM117A	0.345595	4.0381	1.83177	0.111413	0.371575	-5.60007
Q9NR48	ASH1L	-0.305983	4.04449	-1.84229	0.109733	0.368523	-5.60045
Q96GZ6	SLC41A3	0.268196	4.04828	2.01498	0.085432	0.329524	-5.60082
Q9NWY4	HPF1	0.149013	4.05612	2.60489	0.036455	0.22871	-5.60125
P57105	SYNJ2BP	-0.107791	4.05746	-2.95457	0.0222866	0.186428	-5.60136
Q9Y490	TLN1	0.121554	4.05697	3.00881	0.0206749	0.180321	-5.60216
Q68EM7	ARHGAP17	0.126231	4.05699	2.7305	0.0305021	0.210936	-5.60277
Q9NUQ9	FAM49B	0.0991774	4.05785	2.81746	0.0269862	0.200853	-5.60385
Q14746	COG2	0.108507	4.05755	2.82447	0.0267221	0.200119	-5.6047
Q9H0W8	SMG9	0.289112	4.04552	2.16113	0.0690977	0.30197	-5.6052
P61769	B2M	-0.187856	4.05373	-2.72422	0.0307743	0.211568	-5.60527
Q14498	RBM39	-0.143624	4.05614	-3.24407	0.0149963	0.159954	-5.6073
Q9UHW5	GPN3	0.236628	4.05066	2.28456	0.0577775	0.278537	-5.6086
Q14680	MELK	0.462049	4.01851	1.89752	0.101302	0.356451	-5.6097
Q01105	SET	0.0780519	4.05815	3.83961	0.00689118	0.118921	-5.61617
O95429	BAG4	0.21599	4.05324	2.10905	0.0745245	0.312179	-5.6162
O60488	ACSL4	-0.272767	4.04873	-3.48301	0.0109086	0.14032	-5.61681
Q9NUP7	TRMT13	0.199579	4.05445	2.11707	0.0736622	0.310794	-5.61952
Q14872	MTF1	0.379693	4.03342	1.58244	0.15933	0.43785	-5.62156
Q99622	C12orf57	0.423181	4.02979	2.42036	0.0474898	0.255938	-5.62163
Q9H9S4	CAB39L	0.0941229	4.05782	3.08968	0.0184987	0.173354	-5.62203
O15143	ARPC1B	0.126387	4.05679	2.89164	0.0243257	0.194534	-5.62376
Q8TBB5	KLHDC4	0.10951	4.05756	2.74989	0.0296786	0.20868	-5.62394
O60869	EDF1	0.134316	4.05655	3.39524	0.0122496	0.147089	-5.62464
Q9H2K8	TAOK3	0.0752071	4.05831	3.04358	0.0197074	0.177758	-5.62485
O60524	NEMF	0.111468	4.05762	2.65456	0.0339676	0.221546	-5.62628
P61962	DCAF7	-0.175737	4.05443	-2.66598	0.0334211	0.220835	-5.62677
Q53S33	BOLA3	0.207792	4.05234	2.63608	0.0348717	0.223578	-5.62724
Q9H0J9	PARP12	0.156928	4.0565	2.28857	0.0574432	0.277253	-5.62747
Q9Y3T9	NOC2L	0.137086	4.0564	2.79428	0.0278795	0.204143	-5.62843
Q9HBE1	PATZ1	-0.381539	4.03174	-1.79933	0.116758	0.379182	-5.63117
Q9H672	ASB7	-0.33849	4.04009	-1.75452	0.124548	0.391452	-5.63156
P04181	OAT	-0.130184	4.05661	-2.99148	0.021176	0.182551	-5.63322
P61968	LMO4	0.36709	4.03256	1.90253	0.100569	0.355094	-5.63506
O43435	TBX1	-0.404947	4.02418	-1.84509	0.109288	0.367847	-5.63622
Q6ZVK8	NUDT18	0.247376	4.04957	2.27364	0.058698	0.280213	-5.63642
Q9Y478	PRKAB1	0.182471	4.05543	2.16465	0.0687455	0.301236	-5.63662
Q14203	DCTN1	0.106995	4.0575	2.91467	0.0235572	0.191953	-5.63762
Q9P0M9	MRPL27	-0.115759	4.05718	-2.92921	0.0230856	0.189813	-5.63765
O15145	ARPC3	0.222268	4.05226	3.31821	0.0135742	0.154451	-5.63772
Q8N8J7	FAM241A	0.191923	4.0537	2.40681	0.048426	0.258768	-5.63831
Q9HC35	EML4	0.153878	4.05578	2.6007	0.0366738	0.229222	-5.63964
P69905	HBA1	-0.380319	4.03906	-3.5057	0.0105883	0.138182	-5.64183
Q8WUD6	CHPT1	0.0878762	4.05794	3.17702	0.016421	0.164543	-5.64344
Q9P2K5	MYEF2	-0.130943	4.05663	-2.89345	0.0242644	0.194234	-5.64482
O60243	HS6ST1	-0.217547	4.05277	-2.0795	0.0777921	0.317865	-5.64619
Q12968	NFATC3	0.31705	4.04368	1.6781	0.138998	0.413357	-5.64916
P46926	GNPDA1	-0.273047	4.04698	-2.76287	0.0291401	0.207661	-5.65066
Q8NBF2	NHLRC2	0.125411	4.05696	2.71565	0.0311493	0.212715	-5.65242
O95905	ECD	0.178246	4.05464	2.40724	0.0483958	0.258768	-5.65314
Q16512	PKN1	0.135858	4.05657	2.66255	0.0335841	0.220835	-5.6537
P43356	MAGEA2	0.252858	4.04876	2.38942	0.0496551	0.262332	-5.65823
P27708	CAD	0.115027	4.05721	2.91615	0.0235087	0.191953	-5.66127
Q9H8Y8	GORASP2	-0.203159	4.05288	-2.95263	0.0223466	0.186739	-5.66187
Q9GZT8	NIF3L1	-0.0957125	4.05787	-2.84873	0.025829	0.197668	-5.66283
Q587I9	SFT2D3	-0.111148	4.05749	-2.71227	0.0312988	0.213292	-5.6637
Q9Y4U1	MMACHC	-0.200551	4.05333	-2.24038	0.0615949	0.284845	-5.66573
P52788	SMS	-0.0800208	4.0581	-3.35843	0.0128643	0.150778	-5.67
Q9ULV3	CIZ1	-0.388864	4.03048	-2.09499	0.0760619	0.31507	-5.67018
Q9H0R4	HDHD2	0.197664	4.05321	2.73097	0.0304822	0.210936	-5.67052
P08559	PDHA1	-0.0825126	4.05805	-3.44882	0.011411	0.142753	-5.67114
Q86UT6	NLRX1	0.173076	4.05497	2.37876	0.0504241	0.262979	-5.67285
P02771	AFP	-0.528706	4.00645	-2.38395	0.0500484	0.262653	-5.6733
Q8N2K1	UBE2J2	-0.18966	4.0539	-2.32745	0.0543025	0.271049	-5.67601
Q9Y530	OARD1	0.256477	4.04819	2.31215	0.0555164	0.273546	-5.67764
Q7Z7L7	ZER1	0.228356	4.0522	1.98718	0.0889508	0.334886	-5.67785
Q9Y2E4	DIP2C	0.381273	4.03073	1.88087	0.103775	0.360946	-5.67829
Q15021	NCAPD2	0.100524	4.0579	2.68275	0.0326354	0.218074	-5.67882
Q6PHW0	IYD	0.220022	4.05241	2.04981	0.0812193	0.323575	-5.67906
Q86YL5	TDRP	0.280312	4.04558	2.02794	0.0838402	0.32771	-5.67932
A6NDU8	C5orf51	0.139482	4.05662	2.48203	0.0434603	0.247165	-5.6809
O95996	APC2	0.321977	4.03954	2.13059	0.0722296	0.307126	-5.68268
Q6IA17	SIGIRR	-0.187245	4.0537	-2.47233	0.04407	0.247962	-5.6843
Q8IZP0	ABI1	0.121629	4.05696	2.83349	0.0263865	0.199589	-5.68443
P08397	HMBS	0.127462	4.05675	2.88808	0.0244469	0.194932	-5.68549
Q15334	LLGL1	0.20424	4.0528	2.38867	0.0497089	0.262332	-5.68556
Q9BV73	CEP250	0.222696	4.05106	2.31462	0.0553187	0.273183	-5.68746
Q86YS6	RAB43	-0.194433	4.05338	-2.36112	0.0517248	0.264748	-5.6876
Q9Y6Q5	AP1M2	0.0992739	4.05767	2.97381	0.0217002	0.185312	-5.68821
P51946	CCNH	0.156926	4.05651	2.22372	0.0631007	0.288263	-5.69256
Q9P2T1	GMPR2	0.181291	4.05418	2.75283	0.0295555	0.20868	-5.694
Q9H019	MTFR1L	-0.21648	4.05286	-2.01132	0.0858872	0.330529	-5.69647
P42338	PIK3CB	0.192271	4.0536	2.36368	0.0515334	0.264748	-5.69909
Q86XT9	TMEM219	-0.348786	4.03653	-1.94095	0.0951209	0.346476	-5.69923
P56378	ATP5MPL	0.0870195	4.05803	2.94166	0.0226895	0.188259	-5.70022
Q05397	PTK2	0.194794	4.05339	2.60306	0.0365505	0.229134	-5.7005
P52701	MSH6	0.336363	4.0378	1.84589	0.109163	0.367842	-5.70094
O00764	PDXK	0.0906388	4.05788	3.07131	0.0189707	0.174971	-5.7014
Q8N9T8	KRI1	-0.121727	4.05695	-2.86587	0.0252169	0.197207	-5.70158
Q7Z2E3	APTX	-0.172348	4.05505	-2.31613	0.0551981	0.273183	-5.70282
O43156	TTI1	0.241285	4.04964	2.29047	0.0572859	0.277106	-5.70317
Q96F44	TRIM11	0.223128	4.05156	2.20336	0.0649918	0.292002	-5.70666
P12694	BCKDHA	-0.102158	4.05785	-2.64994	0.0341912	0.222528	-5.70733
P18077	RPL35A	0.125187	4.05685	3.44089	0.0115311	0.143701	-5.7076
Q96RS6	NUDCD1	0.101246	4.05774	2.76343	0.0291171	0.207661	-5.70899
O75716	STK16	-0.471257	4.00849	-1.58804	0.158066	0.436725	-5.70957
Q96Q89	KIF20B	-0.447539	4.0194	-1.94005	0.0952462	0.346623	-5.71112
Q9BXR0	QTRT1	-0.216198	4.05165	-2.74141	0.0300357	0.209246	-5.71367
Q969H4	CNKSR1	0.305327	4.04302	1.77133	0.121569	0.386987	-5.71421
P14618	PKM	-0.0926214	4.05786	-4.02406	0.00547506	0.104653	-5.71557
P04062	GBA	-0.139973	4.05619	-3.13299	0.0174351	0.168034	-5.71863
Q9HAT2	SIAE	-0.157994	4.05536	-2.85003	0.0257822	0.197668	-5.71873
Q9Y366	IFT52	-0.356514	4.03623	-2.10962	0.0744625	0.312179	-5.7212
Q14749	GNMT	-0.173476	4.05442	-2.72422	0.0307744	0.211568	-5.72182
P49748	ACADVL	-0.0707363	4.05828	-3.4774	0.0109893	0.140694	-5.72203
P07203	GPX1	-0.208545	4.05249	-3.0288	0.0201126	0.179705	-5.72254
P62841	RPS15	0.152975	4.05572	3.25326	0.0148115	0.158837	-5.72303
Q71SY5	MED25	0.526465	4.00387	1.82978	0.111734	0.372341	-5.72417
Q99986	VRK1	0.0861806	4.0581	2.85134	0.0257348	0.197668	-5.72431
O14737	PDCD5	0.139042	4.05625	3.18994	0.0161356	0.163373	-5.72455
Q96CB9	NSUN4	-0.106964	4.05751	-2.78849	0.0281074	0.204698	-5.72505
P52907	CAPZA1	0.106158	4.05742	3.40182	0.0121432	0.146864	-5.72577
Q5W0V3	FAM160B1	0.138536	4.0564	2.62412	0.03547	0.225089	-5.72675
Q9NRM2	ZNF277	0.2193	4.05204	2.06643	0.079283	0.319676	-5.73288
P62318	SNRPD3	-0.144124	4.05622	-3.59543	0.00941868	0.130529	-5.73323
O94953	KDM4B	0.205165	4.05356	2.04467	0.0818277	0.324338	-5.7338
P62249	RPS16	0.122522	4.05698	3.69354	0.00829846	0.125553	-5.7346
Q9Y613	FHOD1	0.149881	4.05601	2.43945	0.0462029	0.253231	-5.73558
P98187	CYP4F8	0.362646	4.03167	1.48541	0.182755	0.464785	-5.73574
Q8TF05	PPP4R1	0.138972	4.05653	2.4909	0.0429107	0.246526	-5.73772
Q12849	GRSF1	-0.0788481	4.05816	-3.08836	0.0185322	0.173443	-5.73798
Q9UPZ3	HPS5	0.189785	4.05477	2.05828	0.0802269	0.321733	-5.73832
Q96SB3	PPP1R9B	0.128822	4.05692	2.51225	0.0416168	0.245647	-5.7393
Q9BZE9	ASPSCR1	0.152702	4.05575	2.56189	0.0387627	0.234902	-5.73983
Q9UBN6	TNFRSF10D	0.384744	4.02591	1.53722	0.169877	0.451516	-5.74126
P61244	MAX	0.151933	4.05583	2.48043	0.0435601	0.247165	-5.74196
P35052	GPC1	0.227753	4.05228	1.90461	0.100266	0.354945	-5.7435
Q9H2U2	PPA2	-0.0612721	4.05844	-3.53552	0.0101831	0.136773	-5.74391
Q9H9G7	AGO3	0.164314	4.05508	2.54005	0.0399927	0.240273	-5.74425
Q53SF7	COBLL1	0.121132	4.05729	2.50191	0.042238	0.246027	-5.74495
P54687	BCAT1	0.520696	4.00424	1.89054	0.102331	0.358225	-5.74825
Q9NWU5	MRPL22	-0.0946507	4.05782	-2.8997	0.0240538	0.193685	-5.75014
Q9ULH1	ASAP1	0.476295	4.00658	1.65168	0.144355	0.419389	-5.75291
Q9UM00	TMCO1	0.1161	4.0571	3.11655	0.017831	0.170216	-5.75412
P25787	PSMA2	-0.121397	4.05692	-3.16175	0.0167653	0.16525	-5.75497
Q5T8D3	ACBD5	-0.112956	4.05767	-2.4813	0.0435061	0.247165	-5.75598
Q96JC9	EAF1	0.604363	3.97824	1.68144	0.138335	0.412433	-5.75651
Q9ULD2	MTUS1	-0.301768	4.04331	-1.89804	0.101225	0.35644	-5.75809
Q9Y5N6	ORC6	0.27075	4.0462	1.89151	0.102187	0.357874	-5.75852
Q9UBP0	SPAST	0.234476	4.05053	2.05056	0.0811308	0.323575	-5.76033
Q13029	PRDM2	-0.240801	4.05082	-1.82721	0.112151	0.372994	-5.76054
Q86W50	METTL16	-0.129619	4.05714	-2.38872	0.0497049	0.262332	-5.76264
Q9NRD5	PICK1	0.126706	4.05692	2.56896	0.0383728	0.233751	-5.7641
Q96RT1	ERBIN	-0.167074	4.05502	-2.39793	0.04905	0.260739	-5.76562
Q13232	NME3	-0.115401	4.05714	-2.86209	0.0253505	0.197517	-5.76621
Q8NCW5	NAXE	-0.0978733	4.05769	-2.96112	0.0220851	0.186428	-5.76686
Q96L96	ALPK3	0.259066	4.04859	1.82334	0.112779	0.37324	-5.76786
Q96NW4	ANKRD27	0.189832	4.05561	1.91624	0.0985909	0.351295	-5.77127
Q7L523	RRAGA	0.138543	4.05632	2.61521	0.035923	0.226876	-5.77486
O75381	PEX14	-0.147662	4.05598	-2.53242	0.0404313	0.242144	-5.77504
O75143	ATG13	0.252843	4.0487	1.93361	0.0961395	0.347555	-5.77533
P31948	STIP1	0.0681803	4.05832	3.67346	0.00851532	0.125625	-5.77598
Q6NUS6	TCTN3	-0.237359	4.04985	-2.18998	0.066265	0.295591	-5.77643
Q8N3R3	TCAIM	0.259618	4.04922	1.71289	0.132233	0.402347	-5.78103
P05455	SSB	0.0836979	4.058	3.44876	0.0114119	0.142753	-5.78246
Q86TN4	TRPT1	-0.213459	4.05152	-2.38751	0.0497918	0.262332	-5.7846
Q8N3E9	PLCD3	0.294091	4.04426	1.79259	0.117899	0.38132	-5.78567
Q9BVI0	PHF20	0.333166	4.04017	1.26264	0.248757	0.529848	-5.7878
Q99961	SH3GL1	0.0715954	4.05834	2.98382	0.0214015	0.183539	-5.78828
Q8N573	OXR1	0.146512	4.05656	2.24973	0.0607664	0.283564	-5.79067
Q53GA4	PHLDA2	0.273405	4.04605	2.30318	0.0562414	0.275524	-5.79306
P03905	MT-ND4	0.172595	4.05438	2.76323	0.0291255	0.207661	-5.79415
Q9GZT4	SRR	0.196124	4.0531	2.27436	0.0586372	0.280213	-5.79524
P00568	AK1	0.0865911	4.05795	3.17562	0.0164523	0.164543	-5.79531
Q00688	FKBP3	0.111805	4.05728	3.45465	0.0113237	0.142303	-5.79589
Q9NW13	RBM28	0.155321	4.05587	2.31069	0.0556344	0.273854	-5.79655
Q5TFE4	NT5DC1	0.0808156	4.05823	2.79232	0.0279566	0.204214	-5.79743
Q9NP61	ARFGAP3	0.12197	4.05694	2.68475	0.0325429	0.218045	-5.80068
P22102	GART	0.0688868	4.05834	3.15503	0.0169194	0.165968	-5.80082
P61088	UBE2N	-0.203274	4.05332	-3.52346	0.0103449	0.137066	-5.80116
Q9UKZ4	TENM1	0.291073	4.04344	1.85486	0.107755	0.366104	-5.80139
Q9NXK8	FBXL12	0.408634	4.01975	1.6575	0.143158	0.418751	-5.80318
Q8WUD1	RAB2B	-0.304457	4.04243	-2.06608	0.0793231	0.319676	-5.80435
Q9HAB8	PPCS	0.0755953	4.05831	2.8575	0.0255139	0.197668	-5.80564
P30622	CLIP1	0.103972	4.05785	2.51298	0.0415731	0.245647	-5.806
Q5VW32	BROX	0.0858804	4.05802	2.91493	0.023549	0.191953	-5.80627
Q9UJY5	GGA1	-0.164467	4.05505	-2.37902	0.0504053	0.262979	-5.80823
Q9P1W3	TMEM63C	-0.412182	4.02155	-1.69026	0.136596	0.409427	-5.80872
Q9BRJ2	MRPL45	-0.115157	4.05712	-2.88858	0.0244296	0.194932	-5.80899
Q96D09	GPRASP2	0.226718	4.05145	1.91576	0.0986604	0.351389	-5.81032
Q9NRF8	CTPS2	0.101781	4.05759	2.85495	0.0256051	0.197668	-5.81059
Q14157	UBAP2L	0.087565	4.05807	2.74885	0.0297223	0.20868	-5.81087
Q9NZ52	GGA3	0.233873	4.05027	1.96926	0.0912948	0.339338	-5.81266
Q13618	CUL3	0.0994061	4.05772	2.73231	0.0304242	0.210936	-5.81323
Q7L3S4	ZNF771	0.574112	3.97234	1.4608	0.189181	0.472505	-5.8136
O00499	BIN1	0.109666	4.05764	2.5024	0.0422088	0.246027	-5.8145
Q9P1Z2	CALCOCO1	0.341021	4.03604	1.40314	0.205042	0.486659	-5.81602
Q9BQF6	SENP7	0.322941	4.03905	1.64061	0.146656	0.421759	-5.81616
P30414	NKTR	-0.18089	4.05459	-2.1405	0.0711977	0.306079	-5.81659
Q709F0	ACAD11	-0.236737	4.0529	-1.64307	0.146142	0.421277	-5.81671
Q96KQ4	PPP1R13B	0.245071	4.05086	1.69886	0.134922	0.406195	-5.81816
Q9BZI7	UPF3B	0.305939	4.04102	2.06522	0.0794218	0.319916	-5.81825
Q9H3S7	PTPN23	0.142756	4.05629	2.40977	0.0482196	0.258215	-5.81928
P22059	OSBP	0.120354	4.05694	2.95969	0.0221288	0.186428	-5.82069
Q9NVH0	EXD2	-0.107003	4.05785	-2.44275	0.045984	0.253063	-5.82194
Q96IU4	ABHD14B	-0.249783	4.04878	-2.67433	0.0330273	0.219672	-5.82314
Q9Y5S2	CDC42BPB	0.163549	4.05555	2.209	0.0644616	0.291049	-5.82487
O60930	RNASEH1	0.246135	4.04863	2.06328	0.0796458	0.320345	-5.82497
Q9NQT4	EXOSC5	0.0933515	4.05789	2.74316	0.0299616	0.208965	-5.82541
Q9BTE6	AARSD1	0.13447	4.05639	2.8811	0.0246859	0.196049	-5.82651
Q8TF40	FNIP1	0.343539	4.03533	1.78445	0.119292	0.382793	-5.82758
Q9BU19	ZNF692	0.328222	4.03765	1.76282	0.123068	0.389503	-5.82783
P24941	CDK2	0.154889	4.05551	2.48717	0.0431408	0.247016	-5.82803
Q86VS8	HOOK3	0.115744	4.05762	2.38044	0.0503023	0.262786	-5.8292
Q86X10	RALGAPB	0.139769	4.05653	2.33325	0.0538486	0.269605	-5.83186
P18124	RPL7	0.156195	4.05582	3.68592	0.00838004	0.125553	-5.83271
Q16706	MAN2A1	-0.16906	4.05505	-2.23799	0.0618091	0.285271	-5.83302
Q92917	GPKOW	0.113301	4.0573	2.63427	0.0349615	0.223906	-5.83513
Q6ZVM7	TOM1L2	-0.128746	4.05664	-2.67581	0.0329582	0.21939	-5.83523
Q14667	KIAA0100	-0.207304	4.05346	-1.87485	0.104683	0.361765	-5.83587
Q9H089	LSG1	-0.0818922	4.05816	-2.81685	0.0270096	0.200853	-5.83627
Q5HYI8	RABL3	-0.170847	4.05445	-2.63223	0.0350634	0.223929	-5.83631
P32119	PRDX2	-0.175821	4.05496	-3.83806	0.00690471	0.118921	-5.84271
Q96KQ7	EHMT2	-0.103664	4.05787	-2.47296	0.0440299	0.247962	-5.84272
Q9Y3P9	RABGAP1	0.122293	4.05683	2.72439	0.0307666	0.211568	-5.84335
Q16763	UBE2S	0.146264	4.05589	2.49799	0.0424764	0.246369	-5.84338
Q8N4Q1	CHCHD4	-0.105728	4.05744	-2.77733	0.0285524	0.205804	-5.84413
Q9NZM3	ITSN2	0.146123	4.05615	2.33459	0.0537446	0.269477	-5.84806
Q9NUL7	DDX28	-0.138092	4.05652	-2.35629	0.0520861	0.264748	-5.8491
Q8WVV4	POF1B	0.208592	4.05247	2.03891	0.0825148	0.326074	-5.85091
Q5T1V6	DDX59	0.183282	4.05419	2.12181	0.0731568	0.30978	-5.85261
Q6P9B6	MEAK7	0.244392	4.04896	2.21047	0.0643249	0.29091	-5.85266
Q6PJT7	ZC3H14	-0.204642	4.05201	-2.49428	0.0427029	0.246369	-5.85486
Q2NKX8	ERCC6L	0.168369	4.05507	2.23349	0.0622137	0.286421	-5.85585
O00566	MPHOSPH10	-0.136027	4.05642	-2.51786	0.0412838	0.245392	-5.85755
Q9HC07	TMEM165	0.125334	4.05669	2.84222	0.0260657	0.198921	-5.85779
Q8WUJ0	STYX	0.257071	4.04692	1.92456	0.0974087	0.349357	-5.85839
Q13286	CLN3	0.229891	4.05082	1.87525	0.104622	0.361765	-5.85891
Q8IUH3	RBM45	-0.196583	4.05286	-2.33279	0.0538851	0.269623	-5.85949
P20339	RAB5A	-0.0477471	4.05864	-3.39291	0.0122876	0.147089	-5.86007
Q9UFF9	CNOT8	-0.401795	4.02447	-1.8051	0.115789	0.377248	-5.86103
Q96C92	ENTR1	0.264421	4.04651	1.92337	0.097577	0.349357	-5.86234
Q5TGY1	TMCO4	0.237734	4.05068	1.75081	0.125216	0.392038	-5.86302
Q92544	TM9SF4	-0.0770023	4.05824	-2.85969	0.0254357	0.197616	-5.86342
Q9NNX1	TUFT1	0.254773	4.04813	1.85635	0.107524	0.365913	-5.86477
Q7Z7B1	PIGW	-0.133443	4.05656	-2.44633	0.0457478	0.252709	-5.86562
Q96K80	ZC3H10	0.36241	4.02989	1.51939	0.174214	0.456473	-5.8673
P16455	MGMT	0.154897	4.05558	2.39112	0.0495334	0.262021	-5.86821
Q9BTT0	ANP32E	0.149696	4.05558	2.63869	0.0347422	0.222922	-5.86886
Q8N6H7	ARFGAP2	0.115724	4.05757	2.35883	0.0518956	0.264748	-5.86964
O15119	TBX3	-0.119894	4.05717	-2.45467	0.0452024	0.251565	-5.87106
Q9BSJ2	TUBGCP2	0.13533	4.05626	2.72767	0.0306244	0.211568	-5.87109
Q13113	PDZK1IP1	0.27022	4.04563	2.02059	0.0847395	0.328245	-5.87117
P42224	STAT1	0.104989	4.05757	2.62565	0.0353931	0.224982	-5.87628
Q9NWQ8	PAG1	0.314561	4.03976	1.85747	0.10735	0.365624	-5.87714
A0JLT2	MED19	0.211116	4.05178	2.04969	0.081234	0.323575	-5.87812
Q96CS2	HAUS1	0.223725	4.05104	1.92965	0.0966931	0.348478	-5.88101
Q5EB52	MEST	-0.317571	4.03962	-2.05936	0.0801008	0.321452	-5.88117
Q9BZL6	PRKD2	0.2901	4.04225	1.65728	0.143204	0.418751	-5.88202
Q96AE4	FUBP1	0.100773	4.05752	3.2178	0.0155379	0.160719	-5.88235
P52824	DGKQ	0.316813	4.03866	1.52238	0.17348	0.456473	-5.88311
Q96EZ8	MCRS1	0.230273	4.05112	1.79258	0.117901	0.38132	-5.88377
Q9H3L0	MMADHC	-0.263763	4.04579	-1.91925	0.0981625	0.350379	-5.88435
Q15751	HERC1	0.181122	4.05491	1.96249	0.092195	0.340678	-5.88443
P25705	ATP5F1A	-0.128785	4.0568	-3.85301	0.00677583	0.118447	-5.88473
Q12931	TRAP1	-0.0767401	4.05815	-3.52669	0.0103013	0.137033	-5.88605
Q9NQ55	PPAN	0.100596	4.05776	2.57532	0.0380261	0.233183	-5.88666
Q9BW19	KIFC1	0.143849	4.05657	2.19106	0.0661609	0.295288	-5.88705
Q8NDH3	NPEPL1	0.140784	4.05639	2.31649	0.0551697	0.273183	-5.89149
Q9NYF8	BCLAF1	-0.0746069	4.05821	-3.10027	0.0182325	0.172858	-5.89287
Q8N1G4	LRRC47	0.120491	4.05688	3.00173	0.020878	0.180936	-5.89647
Q8TAP6	CEP76	0.26983	4.0452	1.90298	0.100503	0.355094	-5.89733
O43572	AKAP10	0.198052	4.05278	2.07593	0.0781967	0.318272	-5.89782
P16930	FAH	-0.175556	4.05409	-2.75733	0.0293685	0.208201	-5.8984
Q96C12	ARMC5	0.234766	4.05068	1.73948	0.127274	0.395761	-5.89867
Q9Y5V3	MAGED1	0.141256	4.057	2.10981	0.0744424	0.312179	-5.89963
Q9H0H5	RACGAP1	0.196941	4.05266	2.20094	0.0652198	0.292684	-5.9
Q9BU76	MMTAG2	0.230501	4.05018	2.38726	0.0498103	0.262332	-5.90228
P05166	PCCB	-0.0868931	4.05804	-2.71898	0.0310031	0.21222	-5.90232
P09884	POLA1	0.156794	4.05559	2.25402	0.0603895	0.283353	-5.90248
Q8NBJ5	COLGALT1	-0.0654631	4.05847	-2.86852	0.0251238	0.197207	-5.90388
Q9UIM3	FKBPL	0.234	4.05019	1.82363	0.112733	0.373236	-5.90431
Q9BQD3	KXD1	-0.211786	4.05147	-2.07524	0.0782749	0.318274	-5.90526
O94864	SUPT7L	0.247896	4.04834	1.87382	0.104839	0.361895	-5.90527
Q8NBN7	RDH13	-0.0999825	4.05763	-2.73116	0.0304739	0.210936	-5.90602
P83436	COG7	0.113338	4.0573	2.52933	0.0406108	0.242686	-5.90634
Q86XS8	RNF130	-0.697631	3.95142	-1.73237	0.128582	0.397553	-5.90736
Q6IPM2	IQCE	0.353262	4.0287	1.43081	0.197288	0.479399	-5.90913
Q9NX62	IMPAD1	-0.13564	4.05627	-2.86653	0.0251936	0.197207	-5.91004
O15015	ZNF646	-0.335106	4.03373	-1.39369	0.207754	0.490074	-5.91036
P35250	RFC2	0.0801426	4.05816	2.8142	0.0271101	0.201259	-5.91046
Q567V2	MPV17L2	-0.101556	4.05773	-2.53931	0.0400348	0.240297	-5.91085
Q9NUW8	TDP1	0.23169	4.04927	2.07468	0.0783389	0.318376	-5.91135
Q9Y5K6	CD2AP	0.0982672	4.05773	2.65927	0.0337411	0.220835	-5.91172
P26641	EEF1G	0.107452	4.05739	3.47868	0.0109709	0.140678	-5.91222
Q16881	TXNRD1	0.0577201	4.05849	3.40118	0.0121534	0.146864	-5.91258
Q86YZ3	HRNR	-0.661433	3.87634	-1.26916	0.246562	0.52699	-5.91324
Q13362	PPP2R5C	0.113323	4.05724	2.57574	0.0380032	0.233183	-5.91426
O75534	CSDE1	0.0783153	4.05812	3.0928	0.01842	0.173211	-5.91449
P51570	GALK1	0.100549	4.05774	2.56655	0.0385052	0.233861	-5.91615
O75419	CDC45	0.30022	4.04067	1.98438	0.0893128	0.335315	-5.91675
Q6NZ67	MZT2B	0.169504	4.05539	2.02363	0.0843665	0.328245	-5.917
Q99574	SERPINI1	-0.295535	4.04198	-1.66399	0.141836	0.416944	-5.91827
P16870	CPE	-0.283898	4.04332	-1.86573	0.106075	0.364162	-5.91941
Q96EK7	FAM120B	0.165836	4.05579	1.98386	0.0893806	0.335315	-5.92058
Q9C0E2	XPO4	0.109483	4.05734	2.62707	0.0353215	0.224733	-5.9208
Q9H115	NAPB	0.282364	4.04429	1.72327	0.130275	0.399917	-5.92152
Q9H008	LHPP	0.169537	4.0549	2.13102	0.0721846	0.307094	-5.92223
Q8IV32	CCDC71	0.378808	4.02118	1.49178	0.181125	0.462981	-5.92257
P53367	ARFIP1	0.0854162	4.05804	2.75065	0.0296467	0.20868	-5.92355
Q8IUC4	RHPN2	0.155417	4.0558	2.16797	0.0684155	0.300918	-5.92427
Q92966	SNAPC3	-0.32112	4.03591	-1.50269	0.178366	0.459922	-5.92558
P27987	ITPKB	0.282688	4.04391	1.6208	0.150861	0.427407	-5.9261
P05161	ISG15	-0.224232	4.05089	-2.82559	0.0266803	0.200119	-5.9266
Q14004	CDK13	-0.139731	4.0561	-2.48988	0.0429734	0.246713	-5.92715
P13674	P4HA1	-0.108765	4.05725	-2.91333	0.0236013	0.192042	-5.92779
P32856	STX2	0.258578	4.04673	1.94433	0.094656	0.345397	-5.92852
Q5U4P2	ASPHD1	0.231763	4.0498	1.82228	0.112953	0.373361	-5.92887
Q9P2D1	CHD7	-0.337608	4.03426	-1.8078	0.11534	0.37698	-5.92913
O95302	FKBP9	-0.126724	4.05691	-2.37712	0.050544	0.263142	-5.92943
Q9UK53	ING1	0.269441	4.04561	1.80725	0.11543	0.37698	-5.9312
O75379	VAMP4	0.334376	4.0328	1.69386	0.135894	0.407681	-5.93202
P02795	MT2A	-0.420878	4.03383	-3.0536	0.0194378	0.177075	-5.93314
Q5T5X7	BEND3	0.358578	4.03059	1.6342	0.148005	0.423582	-5.93577
Q5JSL3	DOCK11	0.285779	4.0419	1.83298	0.11122	0.371462	-5.93591
Q8NHU6	TDRD7	0.376809	4.02604	1.50856	0.176896	0.458614	-5.93643
Q8N4J0	CARNMT1	0.206391	4.05167	2.13671	0.0715912	0.306162	-5.93789
Q6ZS17	RIPOR1	0.143874	4.05659	2.13374	0.0718998	0.306441	-5.93811
Q92994	BRF1	0.176281	4.05444	2.10231	0.0752568	0.313481	-5.93923
Q14166	TTLL12	0.0691704	4.0583	3.14741	0.0170959	0.166304	-5.93965
O95260	ATE1	0.164889	4.05496	2.22767	0.0627405	0.287552	-5.94149
Q04837	SSBP1	-0.118473	4.057	-3.30742	0.0137719	0.155025	-5.94159
Q8NFH3	NUP43	-0.158584	4.05506	-2.58012	0.0377663	0.23248	-5.9422
Q96EV2	RBM33	0.127666	4.05685	2.37524	0.0506811	0.263389	-5.94343
O95571	ETHE1	-0.109588	4.05727	-2.68291	0.0326278	0.218074	-5.94731
P11137	MAP2	0.161693	4.05507	2.24945	0.0607907	0.283564	-5.94741
Q9Y295	DRG1	0.116202	4.05703	2.74851	0.0297362	0.20868	-5.94789
Q14738	PPP2R5D	0.130683	4.05648	2.6123	0.0360724	0.227532	-5.9485
Q8IZN3	ZDHHC14	-0.586276	3.97127	-1.51792	0.174575	0.456473	-5.94979
Q5JTW2	CEP78	0.331269	4.0336	1.53423	0.170597	0.451878	-5.95074
Q9BVM4	GGACT	-0.211965	4.05183	-1.86867	0.105624	0.363745	-5.95501
Q92614	MYO18A	0.154066	4.05555	2.26781	0.0591955	0.280213	-5.95923
Q8IZ69	TRMT2A	0.130596	4.05661	2.41609	0.0477826	0.256839	-5.96107
P60866	RPS20	0.109253	4.0573	3.40501	0.0120918	0.146843	-5.96267
Q5VT52	RPRD2	0.139351	4.05609	2.4169	0.0477271	0.25671	-5.96368
O95271	TNKS	0.343569	4.03255	1.64893	0.144923	0.420133	-5.9645
O43396	TXNL1	0.108365	4.05729	3.21933	0.0155059	0.160719	-5.9645
Q9UKZ1	CNOT11	0.182019	4.05413	2.02854	0.0837665	0.327664	-5.96452
Q05513	PRKCZ	0.192756	4.05339	1.98822	0.0888161	0.334533	-5.96588
O95994	AGR2	-0.158507	4.05553	-3.52821	0.0102808	0.137033	-5.96608
Q14651	PLS1	0.152505	4.05562	2.26344	0.0595718	0.280969	-5.96775
Q15785	TOMM34	0.126126	4.05665	2.75852	0.0293193	0.208032	-5.9678
O75525	KHDRBS3	-0.112711	4.05717	-3.28656	0.0141627	0.156306	-5.96859
Q9H5Z1	DHX35	0.267842	4.04579	2.0083	0.0862655	0.331178	-5.97073
Q6UXV4	APOOL	-0.115156	4.05741	-2.33884	0.0534158	0.26829	-5.97126
Q6PIY7	TENT2	-0.333378	4.03492	-1.60163	0.15504	0.433042	-5.97134
A0A096LP01	SMIM26	-0.130969	4.05712	-2.14575	0.0706577	0.304578	-5.97363
P51858	HDGF	0.108163	4.05728	3.17447	0.016478	0.164589	-5.97454
Q9Y2S7	POLDIP2	-0.147416	4.05569	-2.90805	0.0237755	0.192581	-5.97561
P51587	BRCA2	0.472298	3.9873	1.21716	0.264543	0.547907	-5.9784
Q8TC07	TBC1D15	0.106705	4.05763	2.41258	0.0480248	0.257464	-5.97862
Q9NVH2	INTS7	0.133395	4.05695	2.15174	0.0700458	0.304002	-5.9789
Q8WZ73	RFFL	-0.339241	4.0332	-1.75534	0.124402	0.391436	-5.97962
P19387	POLR2C	-0.143873	4.05583	-2.473	0.0440275	0.247962	-5.98132
Q9BT73	PSMG3	0.118788	4.05694	2.59968	0.0367272	0.229222	-5.98331
P09601	HMOX1	-0.156735	4.05509	-2.56935	0.038352	0.233751	-5.98443
Q9NWT6	HIF1AN	0.213392	4.05272	1.66965	0.140691	0.415632	-5.98636
Q9P2G1	ANKIB1	0.306702	4.03836	1.41031	0.203007	0.483915	-5.98701
O75436	VPS26A	0.0861036	4.05792	2.98243	0.0214428	0.183689	-5.98838
O75167	PHACTR2	0.267572	4.04535	1.71256	0.132296	0.402347	-5.99116
Q9HDC5	JPH1	-0.207305	4.05292	-1.72576	0.129809	0.398987	-5.99133
Q68E01	INTS3	0.0969421	4.05774	2.59647	0.0368952	0.229362	-5.9914
C9JLW8	MCRIP1	0.155435	4.05578	2.06651	0.0792731	0.319676	-5.99239
P25311	AZGP1	-0.130584	4.05642	-2.90226	0.0239682	0.193486	-5.99242
O95164	UBL3	0.239417	4.04837	1.95635	0.0930208	0.342486	-5.9927
P50613	CDK7	0.249539	4.04753	2.10975	0.0744486	0.312179	-5.99351
O43318	MAP3K7	0.236821	4.04962	1.67842	0.138935	0.413357	-5.99369
Q9NRW4	DUSP22	0.329843	4.03453	1.63194	0.148483	0.424215	-5.994
Q8N3J9	ZNF664	0.254028	4.04749	1.52057	0.173923	0.456473	-5.9942
A6ND36	FAM83G	0.33275	4.03246	1.4228	0.199504	0.48169	-5.99508
Q3SXM5	HSDL1	-0.164249	4.05461	-2.46204	0.0447267	0.249767	-5.99589
Q9NQC3	RTN4	-0.0837672	4.05801	-2.80849	0.0273284	0.201781	-5.99628
Q9NYZ3	GTSE1	0.435947	4.01223	1.8237	0.11272	0.373236	-5.99694
Q9NZJ4	SACS	0.201759	4.05269	1.86274	0.106533	0.364694	-5.99743
Q6N063	OGFOD2	0.279664	4.04391	1.82364	0.11273	0.373236	-5.99931
O15397	IPO8	0.160581	4.05482	2.50082	0.0423041	0.246027	-5.99966
O95747	OXSR1	0.0702767	4.05831	2.93151	0.0230118	0.189765	-6.00044
Q7Z4S6	KIF21A	0.123344	4.05689	2.39093	0.0495474	0.262021	-6.00318
Q99447	PCYT2	0.0798326	4.0581	2.84515	0.0259589	0.198291	-6.00421
P17655	CAPN2	0.114903	4.05715	2.47098	0.0441556	0.248273	-6.00684
P52888	THOP1	0.0693675	4.05839	2.75879	0.0293083	0.208032	-6.00737
Q8ND30	PPFIBP2	0.111038	4.05756	2.31529	0.0552656	0.273183	-6.00839
Q93008	USP9X	0.0989624	4.05786	2.4176	0.0476789	0.25671	-6.0096
Q9P2X3	IMPACT	0.174597	4.05408	2.29016	0.0573114	0.277106	-6.01393
Q0P6H9	TMEM62	-0.378146	4.01861	-1.50834	0.176949	0.458614	-6.01484
Q9BRZ2	TRIM56	0.165754	4.05483	2.12933	0.072362	0.307529	-6.01528
Q9P2B4	CTTNBP2NL	0.190214	4.05331	1.99414	0.0880566	0.333252	-6.01721
O43819	SCO2	-0.0792804	4.0582	-2.66998	0.0332318	0.220304	-6.01731
Q8WVQ1	CANT1	-0.115435	4.05712	-2.50209	0.0422274	0.246027	-6.01743
A6NKD9	CCDC85C	0.171664	4.05424	2.24711	0.0609976	0.283696	-6.01753
Q8N7R7	CCNYL1	0.209649	4.05227	1.73083	0.128867	0.397985	-6.01899
P49754	VPS41	0.198281	4.05243	1.93772	0.0955678	0.347022	-6.01988
Q08AF3	SLFN5	0.208676	4.05154	1.91033	0.0994392	0.353142	-6.02177
Q8N0Y2	ZNF444	-0.18227	4.05509	-1.74126	0.126949	0.395729	-6.02184
P46063	RECQL	0.0755141	4.0582	2.85039	0.0257691	0.197668	-6.02193
Q9H6P5	TASP1	0.365699	4.02601	1.59237	0.157095	0.435759	-6.02289
P05556	ITGB1	-0.0699637	4.05831	-2.89382	0.0242517	0.194234	-6.02539
Q8IY22	CMIP	-0.208933	4.05188	-1.85865	0.107167	0.365624	-6.02619
Q86XK3	SFR1	0.385387	4.01019	1.30657	0.234285	0.515852	-6.02825
P11926	ODC1	0.386018	4.02411	1.77145	0.121549	0.386987	-6.02872
Q12933	TRAF2	0.142397	4.05615	2.21464	0.0639369	0.289949	-6.03011
Q9UI43	MRM2	-0.314437	4.03953	-1.91247	0.0991309	0.352451	-6.03139
Q16629	SRSF7	-0.094889	4.05769	-3.32515	0.0134489	0.154148	-6.03298
Q92754	TFAP2C	-0.211095	4.0514	-1.95648	0.0930024	0.342486	-6.03339
Q5VT25	CDC42BPA	0.128574	4.05695	2.17713	0.0675117	0.299194	-6.03388
Q96RU3	FNBP1	-0.197112	4.0532	-1.76196	0.123221	0.389503	-6.0345
Q9H7B4	SMYD3	0.18468	4.05336	2.26326	0.059587	0.280969	-6.03526
Q9H3Z4	DNAJC5	0.212698	4.05131	2.36191	0.0516659	0.264748	-6.03651
P28676	GCA	-0.203719	4.05179	-2.3854	0.0499438	0.262653	-6.03745
P78345	RPP38	0.106924	4.05744	2.49576	0.0426127	0.246369	-6.03805
Q9Y5L0	TNPO3	0.122529	4.05682	2.42503	0.0471719	0.255407	-6.03861
P36507	MAP2K2	0.113914	4.05705	2.8463	0.0259171	0.198157	-6.0411
Q4VCS5	AMOT	0.243956	4.04901	1.49968	0.179121	0.46067	-6.04125
P55072	VCP	0.0935824	4.05777	3.60877	0.00925712	0.129995	-6.04155
Q99638	RAD9A	-0.260215	4.04518	-1.73561	0.127985	0.396459	-6.04389
Q8N0V3	RBFA	-0.165824	4.05476	-2.07029	0.0788398	0.319301	-6.04472
Q5T0D9	TPRG1L	-0.174696	4.05436	-1.97368	0.0907101	0.337932	-6.0461
P04066	FUCA1	-0.231342	4.04979	-2.49814	0.0424675	0.246369	-6.0472
P58005	SESN3	0.291868	4.04058	1.55801	0.16495	0.444337	-6.04819
Q9Y3M8	STARD13	0.351269	4.02381	1.2709	0.245976	0.526927	-6.04845
Q14258	TRIM25	0.125886	4.05659	2.74955	0.0296927	0.20868	-6.04891
Q9NZD8	SPG21	0.142056	4.05586	2.51985	0.0411662	0.24496	-6.05251
Q8TDX7	NEK7	0.155926	4.05515	2.36582	0.0513748	0.264748	-6.05423
Q8TCN5	ZNF507	0.316651	4.03453	1.37706	0.212601	0.495524	-6.05447
Q9Y3B3	TMED7	-0.0846041	4.05802	-2.68413	0.0325713	0.218057	-6.05603
Q96IK1	BOD1	-0.364602	4.02379	-1.46978	0.186811	0.470426	-6.0582
O95049	TJP3	0.150867	4.05607	2.00446	0.0867467	0.331527	-6.05853
Q92845	KIFAP3	0.175224	4.05464	1.88722	0.102824	0.359489	-6.05937
Q9H000	MKRN2	-0.145389	4.05598	-2.13735	0.0715242	0.306162	-6.0599
Q14684	RRP1B	-0.0848827	4.05825	-2.42123	0.0474305	0.255787	-6.06126
Q6ZUM4	ARHGAP27	0.277263	4.04149	1.53639	0.170077	0.451785	-6.06129
O94760	DDAH1	0.109565	4.05718	2.67175	0.0331485	0.220142	-6.06184
Q8N5U6	RNF10	0.247216	4.04658	1.68784	0.137071	0.410311	-6.06201
Q92624	APPBP2	0.308233	4.03669	1.48414	0.183083	0.465123	-6.06448
Q96JB5	CDK5RAP3	-0.120851	4.05682	-2.51309	0.0415665	0.245647	-6.06527
Q8N5M1	ATPAF2	-0.102073	4.05757	-2.5047	0.0420694	0.246027	-6.06597
P61163	ACTR1A	-0.0972531	4.05764	-2.67168	0.0331518	0.220142	-6.06663
P35606	COPB2	0.0487654	4.05861	3.25821	0.0147132	0.158837	-6.06679
Q9Y4R8	TELO2	0.149043	4.05574	2.1346	0.0718104	0.306441	-6.06819
Q96KB5	PBK	0.0719344	4.05831	2.73506	0.0303064	0.21083	-6.06847
Q6ZNA5	FRRS1	-0.238573	4.04807	-1.62406	0.150162	0.426553	-6.0686
Q6GYQ0	RALGAPA1	0.14332	4.05641	2.02454	0.084255	0.328245	-6.06889
P48047	ATP5PO	-0.0815371	4.05802	-3.38747	0.0123767	0.147195	-6.06955
O75676	RPS6KA4	0.192025	4.05389	1.70364	0.134	0.404074	-6.07023
Q9BT78	COPS4	0.0890982	4.05783	2.78526	0.0282356	0.205147	-6.07139
Q15345	LRRC41	0.20586	4.05155	2.13809	0.0714477	0.306162	-6.07161
Q14108	SCARB2	-0.143925	4.05589	-3.07836	0.0187881	0.174448	-6.07313
Q9UI10	EIF2B4	0.139758	4.05596	2.48026	0.0435711	0.247165	-6.07397
Q15542	TAF5	-0.120723	4.05745	-2.10556	0.0749026	0.312769	-6.07556
Q9NVG8	TBC1D13	0.156102	4.05594	1.91723	0.0984495	0.350944	-6.07698
Q9H3U1	UNC45A	0.093943	4.05772	2.741	0.0300531	0.209246	-6.07727
Q96E09	FAM122A	0.22232	4.04979	1.82082	0.11319	0.373633	-6.07969
Q53FZ2	ACSM3	-0.14055	4.05604	-2.24571	0.0611215	0.284111	-6.08282
Q92574	TSC1	0.228085	4.04882	1.82476	0.112549	0.37308	-6.08389
Q5T2R2	PDSS1	-0.275003	4.04278	-1.7141	0.132002	0.402347	-6.08481
Q96E29	MTERF3	-0.336986	4.03418	-2.02155	0.0846216	0.328245	-6.08972
Q14558	PRPSAP1	0.133128	4.05648	2.24379	0.0612919	0.284579	-6.09119
Q6ZTN6	ANKRD13D	0.402255	4.02423	1.96002	0.0925261	0.341125	-6.09174
Q96B77	TMEM186	0.24943	4.04766	2.09447	0.0761188	0.315145	-6.09185
Q9BRG1	VPS25	-0.171727	4.05414	-2.25215	0.060554	0.283405	-6.0923
P61018	RAB4B	-0.261533	4.04454	-1.93418	0.0960606	0.347555	-6.09263
Q8N2W9	PIAS4	0.275285	4.04268	1.50147	0.178671	0.460289	-6.09263
A6H8Y1	BDP1	0.228456	4.04945	1.51347	0.175674	0.458105	-6.09342
P20827	EFNA1	0.270971	4.04331	1.94689	0.0943058	0.344735	-6.09449
Q14697	GANAB	-0.0986927	4.05759	-3.25096	0.0148574	0.158837	-6.09582
Q8N465	D2HGDH	0.186013	4.05307	2.03267	0.0832654	0.327026	-6.09852
P18440	NAT1	0.131455	4.05639	2.36468	0.0514591	0.264748	-6.09937
Q9Y4E6	WDR7	0.124928	4.05694	2.18376	0.0668655	0.297292	-6.09939
Q92576	PHF3	0.160999	4.05595	1.80662	0.115536	0.376982	-6.10038
P54277	PMS1	0.247961	4.04688	1.57749	0.160453	0.439459	-6.10091
Q6UB99	ANKRD11	-0.272697	4.04251	-1.2576	0.250464	0.532193	-6.10122
P23025	XPA	0.300493	4.03878	1.86184	0.106673	0.364694	-6.10149
A7KAX9	ARHGAP32	0.337805	4.0313	1.57632	0.160721	0.439933	-6.1016
Q9BVG3	TRIM62	0.358818	4.02529	1.4268	0.198394	0.480765	-6.10276
Q9BUE6	ISCA1	-0.222524	4.05007	-2.31552	0.0552467	0.273183	-6.10289
P51689	ARSD	0.165266	4.05596	1.73679	0.127767	0.396083	-6.10463
P78337	PITX1	0.315142	4.02806	1.17462	0.280075	0.563876	-6.10514
P51659	HSD17B4	-0.0933582	4.05769	-3.13967	0.0172772	0.167074	-6.10556
Q9UGU0	TCF20	0.151149	4.05624	1.89347	0.101898	0.35756	-6.10759
Q86UW7	CADPS2	0.207272	4.05128	2.06839	0.0790567	0.319676	-6.10914
Q96MW5	COG8	0.132775	4.05635	2.29927	0.0565608	0.275641	-6.11014
Q86Y79	PTRH1	-0.170179	4.0542	-2.56471	0.0386068	0.234304	-6.1123
P50225	SULT1A1	-0.363659	4.0273	-1.76172	0.123264	0.389503	-6.11244
Q4ZIN3	TMEM259	-0.182513	4.05327	-1.95682	0.0929569	0.342486	-6.11525
O95071	UBR5	0.10445	4.05776	2.23483	0.0620929	0.286174	-6.11702
Q15121	PEA15	0.261607	4.04642	2.26876	0.0591148	0.280213	-6.11815
Q8WYP5	AHCTF1	-0.133051	4.05625	-2.33397	0.0537933	0.269493	-6.11825
P55010	EIF5	0.071246	4.05824	2.95512	0.0222697	0.186428	-6.11849
Q00610	CLTC	0.0801805	4.05806	3.43301	0.0116518	0.14421	-6.11992
A1IGU5	ARHGEF37	0.184545	4.05456	1.63007	0.14888	0.424593	-6.11993
P52306	RAP1GDS1	0.140444	4.05589	2.33876	0.0534219	0.26829	-6.1201
Q13332	PTPRS	0.160925	4.05476	2.23072	0.0624639	0.287376	-6.12098
Q96P16	RPRD1A	0.0902448	4.05791	2.51332	0.0415531	0.245647	-6.12299
Q8N8U2	CDYL2	-0.151962	4.05554	-2.04873	0.0813466	0.323637	-6.12342
Q03468	ERCC6	0.201807	4.05272	1.59843	0.155747	0.433981	-6.12352
Q96GN5	CDCA7L	0.377752	4.02175	1.67918	0.138783	0.413318	-6.12457
Q7L3T8	PARS2	-0.154595	4.05511	-2.29444	0.056957	0.276209	-6.12554
Q13889	GTF2H3	0.239132	4.04777	1.75248	0.124915	0.391994	-6.12703
Q7Z417	NUFIP2	0.105088	4.05766	2.26121	0.0597644	0.281481	-6.12896
Q9BW61	DDA1	0.357183	4.03297	1.9779	0.0901571	0.336626	-6.13102
P42345	MTOR	0.137223	4.05624	2.15742	0.0694708	0.302792	-6.1337
Q96I15	SCLY	0.149133	4.05548	2.1702	0.0681939	0.300609	-6.1347
Q8NCC3	PLA2G15	0.151913	4.05563	2.02988	0.0836042	0.32757	-6.13474
Q96HP0	DOCK6	0.15077	4.0555	2.10183	0.0753098	0.313527	-6.1365
Q9BU02	THTPA	0.143918	4.05574	2.28305	0.0579043	0.278656	-6.13677
Q7Z422	SZRD1	0.552629	3.98972	1.69871	0.134951	0.406195	-6.13705
Q96C24	SYTL4	0.322663	4.03678	1.97672	0.0903111	0.336752	-6.13872
Q96G04	EEF2KMT	0.291382	4.03911	1.66784	0.141055	0.415632	-6.14033
O95900	TRUB2	-0.219167	4.04954	-1.95513	0.0931846	0.342526	-6.14057
Q8TEL6	TRPC4AP	0.288281	4.03382	1.17422	0.280225	0.563876	-6.14505
Q96QK1	VPS35	0.105663	4.05734	3.0161	0.020468	0.179859	-6.14517
Q9UHQ9	CYB5R1	-0.0708027	4.05828	-2.8052	0.0274549	0.201809	-6.14559
O00268	TAF4	0.169557	4.05439	1.98634	0.0890587	0.334905	-6.14623
Q8NE00	TMEM104	0.272063	4.03867	1.10204	0.308335	0.588345	-6.14874
Q3SXY8	ARL13B	-0.288308	4.03978	-1.47871	0.184486	0.467413	-6.14946
A4D1S0	KLRG2	-0.208656	4.05263	-1.41724	0.201057	0.482481	-6.14965
Q4G0J3	LARP7	0.100559	4.05755	2.48083	0.0435354	0.247165	-6.1497
Q6GMR7	FAAH2	-0.296324	4.03676	-1.3622	0.21702	0.498077	-6.14987
Q5VT06	CEP350	0.562615	3.93241	1.13969	0.293396	0.576042	-6.15016
Q9UPQ7	PDZRN3	0.189386	4.05291	1.82755	0.112095	0.372994	-6.15025
O15228	GNPAT	0.185197	4.05356	1.75702	0.124102	0.390965	-6.15178
Q9UBT7	CTNNAL1	0.377986	4.01914	1.41558	0.201521	0.482766	-6.1519
Q6ZT07	TBC1D9	-0.421908	3.99544	-1.19692	0.27184	0.55487	-6.15213
Q14254	FLOT2	-0.109647	4.05727	-2.39209	0.0494644	0.261997	-6.15238
P60983	GMFB	-0.11604	4.05698	-2.44793	0.045643	0.252471	-6.15276
Q9C0B5	ZDHHC5	0.189644	4.05265	1.91205	0.0991911	0.352512	-6.15297
Q9UK41	VPS28	0.15085	4.05533	2.31767	0.0550756	0.273144	-6.15685
O43639	NCK2	0.189018	4.05268	2.06783	0.0791212	0.319676	-6.15819
Q9H0D6	XRN2	-0.0883987	4.05794	-2.50867	0.0418306	0.245963	-6.1584
Q9NP81	SARS2	-0.091668	4.05785	-2.47986	0.0435961	0.247165	-6.15875
Q9NY27	PPP4R2	0.133793	4.0562	2.33012	0.0540928	0.270497	-6.1602
Q15072	ZNF146	-0.471447	3.99195	-1.46619	0.187757	0.470802	-6.16022
Q9H1E3	NUCKS1	0.270958	4.04766	2.85207	0.0257086	0.197668	-6.16105
Q9GZM5	YIPF3	-0.128808	4.05637	-2.42851	0.0469363	0.254661	-6.1612
Q96I99	SUCLG2	-0.0902035	4.05777	-3.04524	0.0196626	0.177608	-6.16165
P51149	RAB7A	-0.136429	4.05625	-3.24201	0.015038	0.159981	-6.16244
O95684	FGFR1OP	0.166084	4.05481	1.88302	0.103451	0.360757	-6.16291
P61758	VBP1	0.0690932	4.05829	2.85979	0.0254324	0.197616	-6.16555
Q9Y262	EIF3L	0.0595574	4.05849	2.85042	0.0257678	0.197668	-6.16615
P35443	THBS4	0.297866	4.0385	1.65725	0.14321	0.418751	-6.16743
P54278	PMS2	0.160001	4.05504	1.94537	0.0945144	0.345034	-6.16816
Q68DK7	MSL1	0.218574	4.05002	1.7347	0.128152	0.396825	-6.16952
P48382	RFX5	0.140416	4.05634	1.98097	0.0897558	0.336007	-6.17105
P48147	PREP	0.107604	4.05725	2.46977	0.0442323	0.248363	-6.1711
O95865	DDAH2	0.142871	4.05588	2.14581	0.0706518	0.304578	-6.17172
Q7Z3B3	KANSL1	-0.17949	4.05444	-1.65433	0.14381	0.418945	-6.17175
Q9H5H4	ZNF768	0.162275	4.05508	1.83858	0.110322	0.369592	-6.17225
Q9ULV0	MYO5B	-0.166879	4.05449	-1.92378	0.0975197	0.349357	-6.173
Q5D1E8	ZC3H12A	0.207591	4.05165	1.52961	0.171717	0.453562	-6.17706
P22670	RFX1	0.174582	4.05365	2.08174	0.077539	0.317595	-6.17751
O75808	CAPN15	0.423014	3.9927	1.21528	0.265215	0.548111	-6.17828
P62805	H4C1	-0.406241	4.03666	-3.34448	0.0131059	0.152084	-6.17829
Q99611	SEPHS2	0.168732	4.0544	1.95222	0.0935793	0.342998	-6.17831
O75420	GIGYF1	-0.203307	4.05211	-1.52574	0.172658	0.455211	-6.17997
P62995	TRA2B	-0.12037	4.05679	-3.00392	0.0208151	0.180678	-6.1803
Q96GX9	APIP	0.161553	4.05468	2.16661	0.06855	0.300967	-6.18059
P55795	HNRNPH2	-0.100575	4.0575	-3.16824	0.0166181	0.16525	-6.18076
Q9Y6K9	IKBKG	0.187865	4.05281	2.03445	0.083051	0.326401	-6.18081
Q9Y2A7	NCKAP1	0.0902477	4.05795	2.39189	0.0494788	0.261997	-6.18353
O14972	VPS26C	0.143674	4.05606	1.99669	0.0877314	0.332899	-6.18375
Q8N122	RPTOR	0.136823	4.05657	1.96867	0.0913722	0.339377	-6.18416
Q8NEB9	PIK3C3	0.163842	4.05473	1.91481	0.0987953	0.351411	-6.18457
O95707	POP4	0.0926725	4.05789	2.37488	0.0507074	0.263389	-6.18555
Q9UQR1	ZNF148	-0.143988	4.0558	-2.11318	0.0740785	0.311747	-6.18576
P11441	UBL4A	0.0737516	4.05829	2.57229	0.0381909	0.233687	-6.18609
Q8N1G1	REXO1	0.397458	4.00122	1.14125	0.29279	0.575798	-6.18657
P53350	PLK1	0.193112	4.05247	1.78847	0.118603	0.382154	-6.18703
P13861	PRKAR2A	-0.0636164	4.05846	-2.68859	0.0323662	0.217218	-6.18835
Q99996	AKAP9	0.110963	4.05724	2.32595	0.0544201	0.271205	-6.18841
P35269	GTF2F1	0.10465	4.05744	2.35958	0.0518393	0.264748	-6.18866
P21860	ERBB3	0.180656	4.05443	1.59028	0.157563	0.435924	-6.19013
Q9H5V9	CXorf56	0.1588	4.0548	2.08996	0.0766194	0.316108	-6.19017
Q9UKK3	PARP4	0.145425	4.05615	1.89998	0.100942	0.356106	-6.19356
Q13627	DYRK1A	0.157707	4.05567	1.78583	0.119054	0.382534	-6.19432
Q6P161	MRPL54	-0.138379	4.05588	-2.55849	0.0389514	0.235571	-6.19557
O60447	EVI5	0.262588	4.04309	1.51203	0.176032	0.458105	-6.19563
Q01813	PFKP	0.132118	4.05623	2.65856	0.0337749	0.220835	-6.19577
Q6P1L5	FAM117B	0.477534	3.99438	1.4557	0.190537	0.473076	-6.19674
Q8NCN4	RNF169	0.184273	4.05301	1.87545	0.104593	0.361765	-6.19938
Q9Y3S1	WNK2	0.171841	4.05403	1.90505	0.100204	0.354876	-6.20025
Q9Y6A1	POMT1	0.271552	4.04111	1.52654	0.172462	0.455132	-6.20106
Q6P4Q7	CNNM4	-0.136381	4.05621	-2.09613	0.0759358	0.314866	-6.2029
Q13561	DCTN2	0.0920922	4.05773	2.66369	0.0335296	0.220835	-6.20325
Q6ZNE5	ATG14	0.262951	4.0399	1.12998	0.29719	0.578954	-6.20327
Q13574	DGKZ	-0.267998	4.03986	-1.2956	0.237827	0.518116	-6.20361
Q8IZ21	PHACTR4	0.215178	4.05007	1.7007	0.134566	0.405482	-6.20597
Q96EK4	THAP11	0.246302	4.04543	1.86614	0.10601	0.364162	-6.20713
Q9NX57	RAB20	-0.168528	4.05421	-2.02416	0.084301	0.328245	-6.20899
P54886	ALDH18A1	-0.0684393	4.05828	-3.01476	0.020506	0.179999	-6.20934
Q9H7E9	C8orf33	-0.150501	4.05544	-2.03797	0.0826282	0.326074	-6.21049
Q15831	STK11	0.240412	4.04657	1.39648	0.20695	0.489322	-6.21051
Q9NX20	MRPL16	-0.0978109	4.05764	-2.40427	0.0486039	0.259207	-6.21096
Q14494	NFE2L1	0.246147	4.04437	1.26214	0.248927	0.529916	-6.21177
Q96NT0	CCDC115	-0.164969	4.0545	-1.96249	0.0921954	0.340678	-6.21203
O75663	TIPRL	0.102913	4.05741	2.4323	0.046681	0.254661	-6.2176
P55347	PKNOX1	-0.369732	4.01759	-1.3408	0.223524	0.504037	-6.21762
Q9Y3A0	COQ4	-0.162996	4.05505	-1.78308	0.119527	0.382869	-6.21803
Q96LT7	C9orf72	0.307432	4.03418	1.49611	0.180024	0.461541	-6.21837
P10909	CLU	-0.10957	4.05712	-2.63925	0.0347146	0.22292	-6.21938
O75191	XYLB	0.174435	4.05369	2.20595	0.0647474	0.291537	-6.22149
P18859	ATP5PF	-0.263392	4.04173	-1.31035	0.233075	0.514437	-6.22212
Q96C11	FGGY	0.212757	4.05041	1.38185	0.211194	0.493974	-6.22444
Q93099	HGD	-0.21615	4.04987	-1.8484	0.108767	0.367621	-6.22797
Q969T4	UBE2E3	0.267335	4.04541	2.32298	0.054654	0.272139	-6.22808
Q9ULX3	NOB1	0.0983036	4.05762	2.40157	0.0487933	0.259713	-6.22946
Q9H7C9	AAMDC	0.136484	4.05629	1.99736	0.0876458	0.332824	-6.23045
P47736	RAP1GAP	0.192234	4.05205	1.74106	0.126985	0.395729	-6.23332
Q6ZQX7	LIAT1	0.471772	3.9943	1.5836	0.159067	0.437814	-6.23343
P03928	MT-ATP8	0.423307	4.02631	2.36907	0.0511345	0.264432	-6.23343
Q15036	SNX17	0.129958	4.05642	2.18597	0.0666516	0.296707	-6.23391
Q9BV19	C1orf50	0.192948	4.05225	1.67946	0.138727	0.413303	-6.23436
Q5VWN6	TASOR2	-0.135017	4.05724	-1.76673	0.122378	0.388662	-6.23526
Q6NXT6	TAPT1	0.219091	4.0494	1.88518	0.103129	0.359941	-6.23729
O75821	EIF3G	0.0537663	4.05855	2.94794	0.0224925	0.187384	-6.2374
O14802	POLR3A	0.10991	4.0573	2.22848	0.0626671	0.287376	-6.23754
Q9P2W9	STX18	-0.137647	4.0561	-2.03432	0.0830665	0.326401	-6.23762
Q8N2G6	ZCCHC24	0.202556	4.0516	1.57047	0.162062	0.440712	-6.24019
Q13043	STK4	0.119352	4.05743	1.95173	0.0936452	0.343086	-6.24039
Q53GT1	KLHL22	0.205786	4.05076	1.66745	0.141135	0.415632	-6.24115
P42356	PI4KA	0.101786	4.05776	2.15977	0.0692347	0.302085	-6.24258
Q5SVZ6	ZMYM1	0.209068	4.05016	1.60449	0.15441	0.432019	-6.24259
O14579	COPE	0.110168	4.05713	2.91493	0.0235489	0.191953	-6.24259
Q9BSJ8	ESYT1	-0.056591	4.05853	-2.80908	0.0273059	0.201781	-6.24485
Q9NY35	CLDND1	-0.305379	4.03885	-1.87221	0.105084	0.362296	-6.24648
Q96SY0	INTS14	0.109341	4.05767	2.03685	0.0827627	0.326074	-6.24821
Q9NZ09	UBAP1	-0.242272	4.04629	-1.75984	0.123599	0.390255	-6.24935
P98196	ATP11A	0.361264	4.00619	1.11418	0.30345	0.584673	-6.24944
Q15223	NECTIN1	0.192823	4.05233	2.22626	0.0628687	0.287774	-6.25039
Q2M2I8	AAK1	0.0966961	4.05807	2.10716	0.0747293	0.312397	-6.25078
Q09472	EP300	0.137543	4.05604	2.0665	0.0792748	0.319676	-6.25517
Q8N3C0	ASCC3	0.136093	4.05602	2.1834	0.0669007	0.297292	-6.25521
Q8IYT2	CMTR2	0.18609	4.05228	2.0689	0.0789982	0.319626	-6.25658
O00238	BMPR1B	-0.392061	4.01108	-1.30068	0.236182	0.516633	-6.25664
P25098	GRK2	0.107535	4.05719	2.46338	0.0446401	0.249454	-6.25743
Q9UJV3	MID2	0.310816	4.01058	0.947704	0.376096	0.645853	-6.25917
Q7Z406	MYH14	0.177906	4.05386	2.59913	0.036756	0.229222	-6.25926
Q86UN3	RTN4RL2	0.390944	4.00302	1.33368	0.225725	0.506072	-6.26041
P30291	WEE1	0.34173	4.01938	1.28524	0.241217	0.521374	-6.26154
Q8WXD5	GEMIN6	0.155124	4.05475	2.12466	0.0728548	0.309298	-6.2623
Q4G176	ACSF3	-0.126845	4.05659	-2.08383	0.0773041	0.317323	-6.26263
Q8IYA6	CKAP2L	0.348476	4.02069	1.35751	0.218428	0.49957	-6.26332
Q8WUB8	PHF10	-0.190658	4.05192	-1.98619	0.0890781	0.334905	-6.26432
Q9Y3C8	UFC1	-0.334664	4.03526	-2.21873	0.063559	0.289036	-6.26585
P38919	EIF4A3	-0.104901	4.05739	-3.28011	0.014286	0.157088	-6.26598
Q16526	CRY1	0.270713	4.03888	1.43059	0.197348	0.479399	-6.26655
O00635	TRIM38	0.251128	4.04248	1.27934	0.243165	0.523509	-6.2688
O43896	KIF1C	0.129343	4.05624	2.25065	0.0606857	0.283564	-6.26934
Q9UIC8	LCMT1	0.15777	4.05462	2.20851	0.0645072	0.291083	-6.27047
Q86XI2	NCAPG2	0.20499	4.0507	1.65769	0.14312	0.418751	-6.27068
P41250	GARS1	0.0591245	4.05845	3.00935	0.0206596	0.180321	-6.27071
Q86WU2	LDHD	-0.116299	4.05684	-2.54664	0.0396171	0.238726	-6.27125
Q96EY4	TMA16	0.20915	4.05074	2.18225	0.0670121	0.297497	-6.27125
P50454	SERPINH1	-0.203173	4.05083	-1.8061	0.115623	0.377008	-6.27129
P15291	B4GALT1	-0.132989	4.05606	-2.27989	0.0581691	0.279437	-6.27383
Q9HCE3	ZNF532	-0.312821	4.02922	-1.38332	0.210763	0.493699	-6.27489
P51948	MNAT1	-0.161583	4.05453	-1.85124	0.108321	0.366794	-6.27624
Q8NB16	MLKL	0.155057	4.05655	1.54255	0.168602	0.450197	-6.27721
O95487	SEC24B	0.117699	4.05685	2.26929	0.0590691	0.280213	-6.27733
Q9H1E5	TMX4	0.124676	4.05646	2.36179	0.0516744	0.264748	-6.27764
Q96HQ2	CDKN2AIPNL	0.143468	4.05594	1.87841	0.104145	0.361329	-6.27805
Q9H8W3	FAM204A	0.199956	4.05172	1.36747	0.215442	0.497468	-6.27994
O75771	RAD51D	-0.228326	4.04651	-1.19254	0.27344	0.556565	-6.27999
Q12834	CDC20	0.191495	4.05294	1.4322	0.196903	0.479399	-6.28133
Q9NS15	LTBP3	0.18762	4.05508	1.12522	0.299064	0.58071	-6.28141
Q92859	NEO1	0.127623	4.05641	2.17878	0.0673506	0.298684	-6.28224
Q04917	YWHAH	0.0924816	4.05767	2.82858	0.0265686	0.199961	-6.2836
Q8NCW6	GALNT11	0.163617	4.05519	1.6032	0.154693	0.432518	-6.28458
Q99489	DDO	-0.370693	4.01771	-1.46898	0.187023	0.470492	-6.28477
Q15326	ZMYND11	-0.154685	4.05633	-1.56426	0.163494	0.442164	-6.28502
Q9Y6G3	MRPL42	-0.119463	4.05671	-2.36526	0.051416	0.264748	-6.28517
Q9NZL4	HSPBP1	0.0991898	4.05766	2.24132	0.0615112	0.284831	-6.28536
Q96AX1	VPS33A	0.139089	4.0559	2.02242	0.0845152	0.328245	-6.28549
Q9P0U1	TOMM7	-0.243379	4.04515	-1.55893	0.164735	0.444116	-6.28624
Q3T8J9	GON4L	0.243472	4.04396	1.26781	0.247014	0.52708	-6.28686
Q9H488	POFUT1	-0.180447	4.05316	-2.43085	0.0467786	0.254661	-6.28914
Q9NXH9	TRMT1	0.110322	4.05729	2.13822	0.0714346	0.306162	-6.28949
Q96N46	TTC14	-0.331307	4.0204	-1.27453	0.244764	0.525292	-6.29118
P05091	ALDH2	-0.0731311	4.0582	-2.69411	0.0321138	0.216167	-6.29173
Q8NE35	CPEB3	-0.40509	3.94815	-0.832601	0.433651	0.689048	-6.29205
Q99848	EBNA1BP2	-0.108752	4.05712	-2.60999	0.0361913	0.227828	-6.29289
Q6DKJ4	NXN	-0.107494	4.05768	-2.02188	0.0845812	0.328245	-6.29343
Q8IZH2	XRN1	0.110914	4.05719	2.20694	0.0646545	0.291537	-6.29513
Q92503	SEC14L1	-0.209838	4.04921	-1.10645	0.306552	0.586214	-6.29547
Q03188	CENPC	-0.301982	4.03426	-1.65628	0.143408	0.418751	-6.29638
Q9Y5J6	TIMM10B	-0.185832	4.0528	-2.28669	0.0575994	0.277842	-6.2964
P08243	ASNS	-0.183483	4.05392	-3.14998	0.0170362	0.166304	-6.29662
P40306	PSMB10	0.234971	4.04586	1.40285	0.205124	0.486694	-6.29729
O14880	MGST3	0.20273	4.05204	2.47436	0.043942	0.247962	-6.29789
P23588	EIF4B	0.0830134	4.05793	2.72712	0.0306482	0.211568	-6.29922
Q8TEB9	RHBDD1	0.269735	4.04299	1.8438	0.109493	0.368323	-6.29991
Q9H334	FOXP1	0.340763	4.02315	1.37984	0.211784	0.494889	-6.3012
Q96S94	CCNL2	-0.168668	4.05414	-1.73847	0.127459	0.395878	-6.30261
Q96RT7	TUBGCP6	0.168669	4.05458	1.5673	0.162791	0.441625	-6.30414
Q9BQS8	FYCO1	0.130831	4.05642	1.99148	0.0883965	0.33372	-6.30552
Q9Y484	WDR45	0.132998	4.05697	1.75606	0.124272	0.391178	-6.3057
Q2TAZ0	ATG2A	0.298749	4.03145	1.38299	0.21086	0.493717	-6.30603
Q9UPY6	WASF3	0.164855	4.05559	1.46947	0.186893	0.470426	-6.30603
P31942	HNRNPH3	-0.0560761	4.05849	-3.04628	0.0196345	0.177608	-6.30667
Q6NWY9	PRPF40B	0.164491	4.05481	1.61532	0.152046	0.428484	-6.30672
P63272	SUPT4H1	0.434396	4.02546	2.26175	0.0597178	0.281424	-6.30694
Q9UPT5	EXOC7	0.121222	4.05686	2.06628	0.0792994	0.319676	-6.30729
Q96GK7	FAHD2A	-0.116424	4.0569	-2.21909	0.0635256	0.289036	-6.30745
Q330K2	NDUFAF6	-0.3386	4.02789	-1.52411	0.173056	0.455964	-6.30975
Q9UPU7	TBC1D2B	0.328785	4.02007	1.19355	0.273072	0.556485	-6.30986
O95396	MOCS3	0.132438	4.05638	1.95	0.0938806	0.343641	-6.3107
O15327	INPP4B	0.181459	4.05279	1.99015	0.0885685	0.333907	-6.31249
Q15696	ZRSR2	0.219259	4.04789	1.27108	0.245916	0.526927	-6.31257
Q8WYA0	IFT81	0.186452	4.0523	1.65508	0.143654	0.418751	-6.3134
Q96DM3	RMC1	0.116005	4.05734	1.95601	0.0930667	0.3425	-6.31564
Q8TEA1	NSUN6	0.121719	4.05741	1.82495	0.112517	0.37308	-6.31785
Q8N3D4	EHBP1L1	0.483346	3.95468	1.12214	0.300281	0.581703	-6.31912
Q9Y2Z0	SUGT1	0.139538	4.05576	2.11026	0.0743938	0.312179	-6.32047
Q9NYM9	BET1L	-0.15625	4.0546	-2.24212	0.06144	0.284782	-6.32212
P35270	SPR	-0.107527	4.05713	-2.43495	0.0465028	0.254304	-6.32231
P50583	NUDT2	-0.127971	4.05633	-2.63963	0.0346958	0.22292	-6.32291
P09758	TACSTD2	0.323237	4.0215	1.2747	0.244709	0.525292	-6.32569
Q9UK58	CCNL1	0.195347	4.05162	1.40975	0.203166	0.484154	-6.32589
Q9H1H9	KIF13A	0.176056	4.05399	1.45881	0.189708	0.472505	-6.32841
O95714	HERC2	0.166785	4.05412	1.8149	0.114162	0.375898	-6.33473
O00221	NFKBIE	0.193472	4.0517	1.35676	0.218657	0.499813	-6.33478
Q9Y4B5	MTCL1	0.216324	4.04847	1.5221	0.173548	0.456473	-6.33645
P07550	ADRB2	0.243668	4.04275	1.36602	0.215874	0.497764	-6.33649
Q86X29	LSR	0.0855145	4.05809	2.24811	0.0609092	0.283608	-6.33656
Q7Z4V5	HDGFL2	0.202527	4.05168	2.38067	0.0502859	0.262786	-6.33775
Q9Y3C1	NOP16	-0.0745822	4.05827	-2.41696	0.0477231	0.25671	-6.33872
Q9UK45	LSM7	-0.0758537	4.05811	-2.7482	0.0297494	0.20868	-6.33923
Q14249	ENDOG	-0.212999	4.05002	-2.15534	0.0696809	0.303384	-6.33973
Q9HAW4	CLSPN	0.272266	4.019	0.843182	0.428108	0.685123	-6.33988
O43933	PEX1	0.269646	4.03588	1.31106	0.232849	0.514292	-6.34228
Q5HYJ3	FAM76B	0.156651	4.05476	1.80305	0.116134	0.377889	-6.34264
O75312	ZPR1	0.099362	4.05745	2.42467	0.0471961	0.255407	-6.3455
O94874	UFL1	-0.128192	4.05616	-2.40965	0.048228	0.258215	-6.34629
Q14106	TOB2	0.25099	4.01505	0.722008	0.494634	0.728723	-6.34826
Q6VY07	PACS1	0.115067	4.05709	2.05182	0.0809823	0.323337	-6.34875
Q9Y6X4	FAM169A	0.243115	4.04474	1.55553	0.165532	0.44532	-6.34963
O14744	PRMT5	0.0902476	4.05772	2.87025	0.025063	0.197207	-6.34977
Q9H2V7	SPNS1	0.227181	4.049	2.14118	0.0711277	0.305939	-6.35232
Q969R5	L3MBTL2	0.227313	4.04739	1.542	0.168734	0.450234	-6.3557
Q8IUF8	RIOX2	-0.120409	4.05661	-2.21498	0.0639055	0.289949	-6.35613
Q8TF72	SHROOM3	0.126278	4.05712	1.7692	0.121943	0.387573	-6.35632
Q92520	FAM3C	-0.103706	4.05727	-2.36115	0.0517222	0.264748	-6.35699
Q13608	PEX6	-0.233378	4.04506	-1.46783	0.187326	0.470683	-6.35976
Q15645	TRIP13	0.10154	4.0576	2.12409	0.072915	0.309298	-6.35998
O60512	B4GALT3	0.280217	4.03719	1.46526	0.188001	0.471069	-6.36102
Q9P265	DIP2B	0.116666	4.05711	1.98483	0.0892544	0.335257	-6.36159
P07311	ACYP1	0.113845	4.05696	2.1691	0.0683031	0.300609	-6.36229
Q8N1G2	CMTR1	0.138019	4.05572	2.07634	0.0781491	0.318237	-6.36467
Q9BXJ8	TMEM120A	0.311913	4.0309	1.47952	0.184276	0.467413	-6.36537
Q7Z2W9	MRPL21	-0.0842841	4.0579	-2.56674	0.038495	0.233861	-6.36551
Q9NWT1	PAK1IP1	-0.144955	4.05541	-2.4936	0.0427447	0.246369	-6.36626
Q6P1M3	LLGL2	0.136642	4.05598	1.92818	0.0968998	0.348609	-6.3666
Q16600	ZNF239	0.196424	4.04187	0.749552	0.47893	0.718659	-6.36684
A4D2B0	MBLAC1	0.360342	4.01348	1.45083	0.191842	0.475018	-6.36734
O43296	ZNF264	0.227603	4.04686	1.46966	0.186844	0.470426	-6.36757
Q99570	PIK3R4	0.124048	4.05686	1.89165	0.102167	0.357874	-6.36774
Q9C0C2	TNKS1BP1	0.0878908	4.05783	2.42881	0.0469157	0.254661	-6.36881
O00478	BTN3A3	0.262967	4.03914	1.39184	0.208288	0.490778	-6.3692
P51784	USP11	0.240526	4.04762	2.20511	0.0648262	0.291718	-6.36979
Q9H1J1	UPF3A	0.240664	4.04176	1.20168	0.27011	0.553386	-6.36999
Q9NX05	FAM120C	0.0924222	4.05778	2.26876	0.0591141	0.280213	-6.37282
O60858	TRIM13	-0.208602	4.04903	-1.45782	0.189973	0.472535	-6.37298
Q96GM8	TOE1	0.158194	4.05454	2.09413	0.0761571	0.315145	-6.37314
Q5VZK9	CARMIL1	0.12315	4.05697	1.85826	0.107227	0.365624	-6.37381
Q9Y4B4	RAD54L2	0.257484	4.02928	0.902861	0.397799	0.661449	-6.3739
Q9Y4K1	CRYBG1	0.13391	4.0564	1.80455	0.115881	0.377398	-6.37484
Q6P1R3	MSANTD2	-0.268735	4.03564	-1.36675	0.215656	0.497745	-6.37572
Q5BJF6	ODF2	-0.239973	4.04306	-1.33786	0.224429	0.505027	-6.37588
Q9BYT3	STK33	0.263673	4.0402	1.46331	0.188515	0.471688	-6.37664
Q86WH2	RASSF3	-0.147391	4.05508	-2.01563	0.0853523	0.329371	-6.37672
O43172	PRPF4	-0.151152	4.05494	-2.45519	0.0451689	0.25155	-6.37768
Q9BSF8	BTBD10	-0.197946	4.05051	-1.29465	0.238135	0.51841	-6.3792
Q9H2B2	SYT4	0.173011	4.05358	1.50479	0.177838	0.459269	-6.37953
Q96JG6	VPS50	0.134395	4.05624	1.82632	0.112295	0.372994	-6.3804
Q86UW9	DTX2	0.225928	4.04691	1.47091	0.186516	0.470082	-6.38142
Q15771	RAB30	0.342076	4.02923	1.652	0.144288	0.419389	-6.38195
O43447	PPIH	-0.0947224	4.05755	-2.61009	0.0361859	0.227828	-6.3827
Q15438	CYTH1	0.128968	4.0562	2.0466	0.0815991	0.32382	-6.38427
Q9BT09	CNPY3	-0.103869	4.05727	-2.37343	0.0508133	0.263497	-6.38622
Q9BXI6	TBC1D10A	0.171616	4.05324	1.72604	0.129758	0.398987	-6.38633
Q8N2M8	CLASRP	0.251183	4.0428	1.54545	0.167911	0.448914	-6.38636
Q05086	UBE3A	0.0793266	4.05813	2.36171	0.0516802	0.264748	-6.38768
Q2M3G4	SHROOM1	0.279301	4.02764	1.04661	0.331448	0.609381	-6.38856
O60701	UGDH	0.0562339	4.05854	2.66228	0.0335972	0.220835	-6.38995
Q9NQ29	LUC7L	0.135098	4.05583	2.10116	0.0753829	0.313527	-6.38996
O75390	CS	-0.0928523	4.05769	-3.2759	0.014367	0.157671	-6.39026
P49840	GSK3A	0.133263	4.05593	2.06429	0.0795293	0.320034	-6.39484
Q0VDF9	HSPA14	0.0908743	4.05776	2.35452	0.0522193	0.264852	-6.39485
Q99985	SEMA3C	0.158732	4.05425	1.97831	0.0901036	0.336592	-6.39488
Q8N441	FGFRL1	0.32099	4.02669	1.43168	0.197048	0.479399	-6.39498
Q13309	SKP2	0.164246	4.05495	1.41076	0.202879	0.483915	-6.39525
Q96RL1	UIMC1	0.171083	4.0533	1.8815	0.103679	0.360946	-6.39641
O14939	PLD2	-0.141201	4.05564	-1.91022	0.0994547	0.353142	-6.39807
Q8IWV8	UBR2	0.121776	4.05705	1.82709	0.11217	0.372994	-6.39892
Q9NZ53	PODXL2	0.199819	4.05055	1.65414	0.143848	0.418945	-6.39986
Q6P2H3	CEP85	-0.277908	4.03301	-1.29757	0.237188	0.517671	-6.40062
O43399	TPD52L2	0.0529596	4.05858	2.6989	0.031897	0.215483	-6.40215
Q8WUA7	TBC1D22A	0.188436	4.05143	1.81322	0.11444	0.375898	-6.4023
O00512	BCL9	0.24621	4.03333	1.0156	0.344973	0.618095	-6.40275
Q5VTL8	PRPF38B	0.117669	4.0567	2.18367	0.0668743	0.297292	-6.40318
P10398	ARAF	0.135031	4.05617	1.80827	0.115262	0.37698	-6.40644
Q9BY77	POLDIP3	-0.113662	4.05685	-2.24948	0.0607888	0.283564	-6.40906
O15127	SCAMP2	0.135177	4.05585	2.2948	0.0569276	0.276209	-6.41057
Q460N5	PARP14	0.217775	4.04746	1.47912	0.184379	0.467413	-6.41168
P49407	ARRB1	0.132173	4.05591	2.24228	0.0614254	0.284782	-6.41237
O94819	KBTBD11	0.198728	4.04976	1.44874	0.192402	0.475442	-6.4124
Q14141	SEPTIN6	0.103756	4.05725	2.58261	0.0376323	0.23183	-6.41286
P62380	TBPL1	0.116369	4.05699	1.99716	0.0876709	0.332824	-6.41329
Q9BYT8	NLN	-0.0618514	4.0585	-2.47037	0.0441944	0.24832	-6.41446
Q9Y6N7	ROBO1	0.283611	4.0189	0.996068	0.353714	0.625401	-6.41479
O15318	POLR3G	0.179566	4.05231	1.6116	0.152852	0.4295	-6.4163
Q69YL0	NCBP2AS2	0.37084	4.02773	1.8491	0.108656	0.367621	-6.41712
Q6W2J9	BCOR	-0.163143	4.05538	-1.25324	0.251953	0.534022	-6.41879
Q9H3P7	ACBD3	0.115243	4.05678	2.36321	0.0515687	0.264748	-6.41968
O94788	ALDH1A2	-0.117984	4.05669	-2.13271	0.0720081	0.306503	-6.42076
Q8IWU2	LMTK2	0.212081	4.04783	1.3298	0.226931	0.507941	-6.42201
Q9BU23	LMF2	0.144741	4.0567	1.43097	0.197243	0.479399	-6.42244
P46020	PHKA1	0.149481	4.05542	1.64245	0.146271	0.421353	-6.42278
P27540	ARNT	0.225429	4.0465	1.57201	0.161707	0.4406	-6.42416
Q8NFZ8	CADM4	0.243388	4.03924	1.1479	0.290219	0.573637	-6.42574
O15037	KHNYN	0.190285	4.05055	1.07878	0.317868	0.597161	-6.42622
Q96CX2	KCTD12	0.185065	4.05153	1.50404	0.178027	0.459589	-6.42907
Q2PPJ7	RALGAPA2	0.183231	4.05195	1.36456	0.216312	0.49789	-6.42938
O75414	NME6	0.166782	4.05368	1.64148	0.146474	0.421759	-6.42939
Q13045	FLII	0.0657447	4.05847	2.35807	0.0519526	0.264748	-6.42949
P06400	RB1	0.127419	4.05652	1.83245	0.111305	0.371462	-6.42973
P43378	PTPN9	0.201277	4.04963	1.65584	0.143498	0.418751	-6.42985
Q9Y576	ASB1	0.239082	4.04317	1.35976	0.217752	0.498742	-6.43047
Q9BZC7	ABCA2	0.140755	4.0555	2.03	0.0835899	0.32757	-6.43322
Q6ZMZ3	SYNE3	0.13693	4.05675	1.55076	0.166654	0.446466	-6.43326
Q3MIT2	PUS10	0.447819	4.00262	1.51097	0.176295	0.458105	-6.43552
Q9H9E3	COG4	0.0852547	4.0581	2.13952	0.0712991	0.306092	-6.43575
Q9Y625	GPC6	0.173739	4.05337	1.36179	0.217142	0.498077	-6.43614
Q9UHN6	CEMIP2	-0.168303	4.05361	-1.46954	0.186874	0.470426	-6.43646
Q8NC60	NOA1	-0.106037	4.05744	-1.99438	0.0880261	0.333252	-6.43659
Q8WTX7	CASTOR1	0.310906	4.03461	1.7115	0.132496	0.402791	-6.43833
O00559	EBAG9	-0.231104	4.04446	-1.38385	0.21061	0.493555	-6.44132
Q9UGI8	TES	0.0961092	4.05753	2.29973	0.0565229	0.275641	-6.44149
Q7RTP6	MICAL3	0.144786	4.05537	1.79824	0.116942	0.379492	-6.44267
Q9NZM5	NOP53	-0.137605	4.05562	-1.95257	0.0935311	0.342975	-6.44284
O75683	SURF6	-0.203676	4.05092	-2.19607	0.0656822	0.293953	-6.44297
Q9BZ23	PANK2	0.147891	4.05513	1.8069	0.115489	0.376982	-6.44308
A4D1U4	DENND11	-0.168476	4.05349	-1.61124	0.152931	0.4295	-6.44435
Q92995	USP13	0.123801	4.05664	1.8557	0.107625	0.366104	-6.44448
Q09328	MGAT5	-0.131955	4.05639	-1.73316	0.128437	0.397407	-6.44451
Q99661	KIF2C	0.123794	4.05685	1.78521	0.119161	0.382595	-6.44533
Q8TAT6	NPLOC4	0.104389	4.05721	2.43595	0.0464364	0.254111	-6.44601
Q53LP3	SOWAHC	0.206227	4.04785	1.28286	0.242001	0.522101	-6.44641
O95391	SLU7	-0.159232	4.05424	-1.77715	0.120554	0.384692	-6.44646
Q16576	RBBP7	-0.128669	4.05621	-2.53989	0.0400015	0.240273	-6.44818
Q63HM1	AFMID	0.401323	3.97636	1.03676	0.335698	0.612087	-6.44878
Q9P2S5	WRAP73	0.27417	4.03418	1.28786	0.240355	0.520196	-6.4489
Q9UNA4	POLI	0.158986	4.05432	1.63539	0.147754	0.42339	-6.44901
P61513	RPL37A	0.123683	4.05652	2.69976	0.0318582	0.215398	-6.4491
Q9UBI1	COMMD3	-0.106592	4.05761	-1.87668	0.104406	0.361765	-6.4496
Q9BY89	KIAA1671	0.127642	4.05662	1.7646	0.122754	0.389244	-6.45096
A1L3X0	ELOVL7	-0.0935184	4.05758	-2.44539	0.0458097	0.25275	-6.45176
P06493	CDK1	0.112067	4.05704	2.94514	0.0225803	0.187542	-6.45239
O75925	PIAS1	0.200213	4.04984	1.52617	0.172553	0.455211	-6.45364
Q9Y639	NPTN	-0.0935169	4.05758	-2.41468	0.0478802	0.257026	-6.45394
Q9Y3T6	R3HCC1	-0.141403	4.05591	-1.6294	0.149023	0.424646	-6.45396
Q15382	RHEB	0.143414	4.05526	2.20331	0.0649964	0.292002	-6.45481
P22307	SCP2	-0.0632614	4.05835	-2.77462	0.0286617	0.205929	-6.45511
Q86UW6	N4BP2	0.288328	4.00834	0.887099	0.405646	0.66759	-6.45527
Q8TF68	ZNF384	0.268693	4.02959	1.06485	0.323695	0.601506	-6.45551
O75145	PPFIA3	0.173801	4.05299	2.06145	0.0798584	0.320832	-6.45561
Q9UHQ1	NARF	0.186986	4.05131	1.37591	0.212939	0.495605	-6.4557
Q13433	SLC39A6	0.443444	4.00575	1.51901	0.174307	0.456473	-6.45575
Q9H0C8	ILKAP	0.0843338	4.05788	2.44162	0.0460592	0.253063	-6.4565
Q13227	GPS2	0.269761	4.04035	1.59413	0.156704	0.435662	-6.45855
O60333	KIF1B	0.111196	4.05729	1.88688	0.102876	0.359517	-6.45914
Q9Y597	KCTD3	-0.144358	4.05623	-1.45735	0.190098	0.472704	-6.45919
Q8IV08	PLD3	-0.0522087	4.05864	-2.5297	0.0405894	0.242686	-6.45986
Q8NEL9	DDHD1	0.252278	4.02926	0.929648	0.384724	0.652588	-6.46007
Q92990	GLMN	0.130449	4.05598	2.05465	0.0806506	0.322571	-6.46133
Q6P996	PDXDC1	0.140625	4.05562	2.62172	0.0355915	0.225541	-6.46179
Q9NXG2	THUMPD1	0.0662397	4.05838	2.43323	0.0466182	0.254661	-6.46187
Q9BT25	HAUS8	0.389924	4.0215	1.76309	0.123021	0.389503	-6.46202
Q8WUX2	CHAC2	0.216478	4.04725	1.57333	0.161404	0.4406	-6.46223
O00425	IGF2BP3	0.086545	4.05798	2.17519	0.067702	0.299581	-6.46295
P55198	MLLT6	0.209608	4.04767	1.40607	0.204209	0.485791	-6.46457
O60331	PIP5K1C	0.221956	4.04843	1.9649	0.0918731	0.340533	-6.46743
Q96SU4	OSBPL9	0.101271	4.05763	1.96994	0.0912045	0.339338	-6.46754
Q9HD26	GOPC	0.123776	4.05636	2.16606	0.0686048	0.300967	-6.46864
Q9HBH5	RDH14	-0.118859	4.0566	-2.09138	0.0764613	0.316012	-6.46984
Q9NUS5	AP5S1	-0.230278	4.03755	-0.973693	0.363937	0.634022	-6.47025
Q8N1F7	NUP93	-0.0576015	4.05849	-2.63066	0.0351414	0.224252	-6.47026
O60739	EIF1B	0.193061	4.05335	2.91837	0.0234364	0.191733	-6.47028
Q8IXZ2	ZC3H3	0.278544	4.02161	1.05903	0.326152	0.60362	-6.47037
P98155	VLDLR	0.294202	4.00277	0.821232	0.439665	0.691122	-6.47075
P82930	MRPS34	0.166422	4.05419	2.51354	0.04154	0.245647	-6.47136
Q9BX68	HINT2	-0.217095	4.05085	-2.66836	0.0333082	0.220465	-6.47159
P49815	TSC2	0.202502	4.0496	1.64972	0.144759	0.419956	-6.47263
Q8NB46	ANKRD52	0.218128	4.0459	1.32241	0.229248	0.510751	-6.47325
Q53R41	FASTKD1	-0.138154	4.05649	-1.50104	0.178779	0.460325	-6.47357
Q9Y2R5	MRPS17	-0.0858554	4.05794	-2.21506	0.0638981	0.289949	-6.4736
Q9UJF2	RASAL2	0.172888	4.05273	1.02587	0.340446	0.615324	-6.47438
O43301	HSPA12A	0.175639	4.05271	1.38533	0.210178	0.492915	-6.47499
O14727	APAF1	0.242466	4.03157	0.960844	0.36991	0.640428	-6.476
Q9NYU1	UGGT2	0.0938891	4.05762	2.26752	0.0592203	0.280213	-6.47625
Q9Y5X1	SNX9	0.168899	4.05374	1.24486	0.25483	0.537448	-6.47669
P24298	GPT	-0.18888	4.05262	-2.50735	0.04191	0.245963	-6.47882
Q9H7F0	ATP13A3	0.153688	4.05507	1.4742	0.185657	0.469293	-6.47885
Q8TEY5	CREB3L4	-0.197493	4.05008	-1.76405	0.122852	0.389252	-6.47923
Q6N043	ZNF280D	0.187193	4.0507	1.21964	0.263662	0.547461	-6.47937
Q0JRZ9	FCHO2	0.304235	4.03264	1.42143	0.199884	0.481973	-6.47945
Q9Y6Y0	IVNS1ABP	0.184258	4.05131	1.44994	0.192081	0.475442	-6.48088
Q96SI1	KCTD15	-0.183372	4.05126	-1.30419	0.235048	0.516059	-6.48119
Q9NU53	GINM1	0.20915	4.03876	0.871604	0.41347	0.673959	-6.48295
Q9HD15	SRA1	0.164361	4.05353	1.96189	0.0922755	0.34068	-6.48386
P40692	MLH1	0.120021	4.05667	1.93297	0.0962284	0.347633	-6.48441
Q6BCY4	CYB5R2	-0.384618	4.00692	-1.33618	0.22495	0.505304	-6.48584
Q3LXA3	TKFC	0.0871882	4.05777	2.60248	0.0365805	0.229147	-6.48713
Q5HYK7	SH3D19	0.178519	4.05173	1.15372	0.287981	0.571145	-6.48753
O43913	ORC5	0.189329	4.05128	1.67408	0.1398	0.414373	-6.48787
Q5VYV7	SLX4IP	0.17171	4.0491	0.811259	0.444988	0.695273	-6.48827
Q14687	GSE1	0.113179	4.05736	1.77323	0.121236	0.386379	-6.48848
Q8N8R3	SLC25A29	-0.153891	4.0544	-1.67627	0.139363	0.413581	-6.48859
Q9Y446	PKP3	0.0651537	4.05837	2.47531	0.043882	0.247962	-6.48879
P62491	RAB11A	-0.0951763	4.05757	-2.99329	0.0211231	0.182287	-6.48974
Q96LZ7	RMDN2	0.200636	4.04513	1.03332	0.337192	0.613032	-6.4905
P09001	MRPL3	-0.0763611	4.05808	-2.47405	0.0439613	0.247962	-6.49166
P61201	COPS2	0.0763071	4.05809	2.49301	0.0427811	0.246369	-6.49358
P25205	MCM3	0.0593956	4.05842	2.80618	0.0274174	0.201809	-6.4938
Q12774	ARHGEF5	0.155467	4.05478	1.44798	0.192609	0.475522	-6.49484
Q8TAE6	PPP1R14C	0.164592	4.05382	1.44379	0.19374	0.476687	-6.49534
Q96EP1	CHFR	-0.323346	3.99128	-0.888484	0.404952	0.6666	-6.49538
Q96S15	WDR24	0.150608	4.05519	1.49496	0.180316	0.462001	-6.49681
P15927	RPA2	0.114054	4.05677	2.45047	0.0454763	0.252403	-6.49713
P06454	PTMA	0.255986	4.04651	2.34983	0.0525748	0.265571	-6.49745
Q9NP77	SSU72	0.130542	4.05593	2.04244	0.0820927	0.325073	-6.49751
Q709C8	VPS13C	0.118295	4.05696	1.79244	0.117924	0.38132	-6.4977
Q9H1U4	MEGF9	-0.201237	4.03177	-0.726641	0.491968	0.72689	-6.49785
O60271	SPAG9	0.0956252	4.05774	2.02552	0.0841348	0.328245	-6.49861
Q96DT7	ZBTB10	0.119739	4.05695	1.75736	0.12404	0.390965	-6.49915
P78504	JAG1	0.220597	4.04283	1.17967	0.278192	0.561531	-6.49967
Q92540	SMG7	0.154592	4.05464	1.55464	0.165741	0.445564	-6.50039
O43291	SPINT2	0.102354	4.05734	2.14974	0.0702492	0.304239	-6.50067
Q13064	MKRN3	0.566973	3.94209	1.36496	0.216193	0.497854	-6.50079
Q92581	SLC9A6	0.158834	4.05405	1.52278	0.173381	0.456473	-6.5011
Q6P1Q9	METTL2B	0.166191	4.05319	1.85373	0.107931	0.36634	-6.50114
Q6PI78	TMEM65	0.172339	4.05264	1.38641	0.209863	0.492652	-6.50144
Q8N0X4	CLYBL	-0.134512	4.05582	-1.81569	0.114033	0.375717	-6.50153
Q9NQC7	CYLD	0.168813	4.05318	1.65556	0.143556	0.418751	-6.50416
O00712	NFIB	-0.118808	4.05661	-2.56007	0.0388638	0.235341	-6.50508
Q15836	VAMP3	0.191845	4.05034	1.50897	0.176792	0.458614	-6.50535
Q9H4A6	GOLPH3	-0.0859376	4.05797	-2.14849	0.0703767	0.304504	-6.50673
O60911	CTSV	0.319283	4.02177	1.32809	0.227467	0.508168	-6.50701
O14920	IKBKB	0.134086	4.05627	1.61652	0.151786	0.42838	-6.50707
P68036	UBE2L3	0.0911043	4.05767	2.86129	0.0253792	0.197552	-6.50709
Q14689	DIP2A	0.169099	4.05292	1.72188	0.130536	0.400419	-6.50728
P20933	AGA	-0.306691	4.03609	-1.82065	0.113218	0.373633	-6.50794
Q9BSF4	TIMM29	0.12466	4.05624	2.15331	0.0698868	0.303796	-6.50798
Q13617	CUL2	0.0882169	4.05778	2.2793	0.0582189	0.279512	-6.50814
Q9HCN8	SDF2L1	-0.124344	4.05643	-2.66268	0.033578	0.220835	-6.50904
P13010	XRCC5	0.0729262	4.05816	3.14493	0.0171537	0.166357	-6.50907
O76080	ZFAND5	0.213421	4.04845	1.71281	0.132247	0.402347	-6.50967
O60292	SIPA1L3	0.155268	4.05532	1.0955	0.310989	0.590498	-6.51001
Q96Q05	TRAPPC9	0.150323	4.05483	1.64098	0.146579	0.421759	-6.51172
Q5BJF2	TMEM97	-0.163744	4.05411	-2.34959	0.0525928	0.265571	-6.51189
Q96RK0	CIC	-0.21114	4.04757	-1.43054	0.197362	0.479399	-6.51391
O15027	SEC16A	0.0979169	4.05742	2.33748	0.0535207	0.268621	-6.5141
[truncated: 5,157 more rows]

## Sheet: Table S1B
Table S1B. Quantitative Proteomics Analysis of 22Rv1 cells treated with PROTAC-6272 vs. Ctrl
Accession	Gene.Symbol	logFC	AveExpr	t	P.Value	adj.P.Val	B		“t” is the moderated t-statistic for the differential expression test. This is calculated using empirical Bayes method.
Q99536	VAT1	1.1904	3.9372	19.5261	1.29279e-06	0.000311562	5.20868		“B” is the log-odds of differential expression.
Q15910	EZH2	-1.14709	3.94692	-16.7702	3.14676e-06	0.000589843	5.20356
Q96JN0	LCOR	-1.4222	3.88743	-11.2451	3.16689e-05	0.00445212	2.89635
Q15022	SUZ12	-0.847188	3.99555	-10.6044	4.4227e-05	0.00585184	2.16857
Q9BRP8	PYM1	0.36657	4.04721	10.6115	4.40575e-05	0.00585184	1.68162
O75530	EED	-0.569408	4.02986	-8.84353	0.000122901	0.0138222	0.861735
P30419	NMT1	0.443553	4.04157	8.03449	0.000209076	0.0213764	0.2819
P23588	EIF4B	0.251111	4.05325	9.12318	0.000103293	0.0119513	0.217038
P42167	TMPO	-0.217616	4.05455	-8.71031	0.000133737	0.0145558	-0.485454
Q07960	ARHGAP1	0.387955	4.04493	7.46109	0.000313474	0.0274717	-0.584806
O00233	PSMD9	0.255488	4.0531	7.50655	0.000303283	0.0269284	-0.636619
P62266	RPS23	0.265614	4.05237	8.03619	0.000208832	0.0213764	-0.737388
P20340	RAB6A	-0.202531	4.05515	-8.12254	0.000196898	0.0210098	-0.83341
P62847	RPS24	0.513922	4.03413	7.84812	0.000237836	0.0228876	-0.894975
P62241	RPS8	0.310717	4.04982	8.10496	0.000199263	0.0210098	-0.93
P61513	RPL37A	0.343467	4.04785	7.16891	0.000389246	0.0327403	-1.01207
O00422	SAP18	-0.200108	4.05519	-7.96654	0.000219069	0.0218811	-1.0122
P61353	RPL27	0.417476	4.04257	7.89973	0.000229438	0.0224383	-1.11209
P55769	SNU13	-0.254642	4.05283	-7.80617	0.000244924	0.0228876	-1.15251
O60762	DPM1	-0.155438	4.05673	-7.54233	0.000295532	0.02659	-1.16746
P67809	YBX1	0.187042	4.05567	7.95713	0.000220497	0.0218811	-1.19189
O75396	SEC22B	-0.136034	4.05723	-7.67489	0.000268736	0.0245058	-1.2322
Q2M389	WASHC4	0.516381	4.0349	5.77879	0.00121565	0.0714926	-1.31405
Q96K17	BTF3L4	0.426834	4.04149	6.72014	0.000550714	0.0427151	-1.38053
Q9HC36	MRM3	-0.285727	4.05134	-6.50855	0.000652826	0.0468646	-1.4522
Q9NZD2	GLTP	0.421488	4.04239	5.97242	0.00102505	0.0658193	-1.4555
P56192	MARS1	0.32636	4.04879	6.60699	0.000602834	0.0447025	-1.47259
Q15437	SEC23B	0.310742	4.04988	6.45271	0.000683299	0.0485358	-1.50659
P61221	ABCE1	0.244394	4.05339	6.67685	0.000570015	0.0437098	-1.50902
Q6ZN18	AEBP2	-0.608251	4.02435	-5.49141	0.00157823	0.0825574	-1.5438
Q12768	WASHC5	0.428603	4.04272	5.47216	0.00160664	0.0827602	-1.65576
Q9Y6B6	SAR1B	0.284877	4.0513	5.96253	0.00103391	0.0658193	-1.93806
Q14789	GOLGB1	-0.194565	4.05551	-6.11024	0.000910176	0.0602144	-1.94119
P31930	UQCRC1	-0.221363	4.05424	-7.13863	0.000398242	0.0327724	-1.95019
Q13526	PIN1	0.347091	4.04724	6.00509	0.000996388	0.065278	-1.95739
P46777	RPL5	0.356128	4.04673	6.78293	0.000524036	0.0416023	-1.96625
Q9HB90	RRAGC	0.308088	4.05014	5.66774	0.00134312	0.0755281	-1.96867
Q9Y285	FARSA	0.319652	4.04897	6.37211	0.000730206	0.0507982	-2.0057
Q9UPT9	USP22	0.409756	4.04335	5.27618	0.00193152	0.0917878	-2.01405
P41091	EIF2S3	0.202461	4.05507	6.30029	0.000775136	0.0528345	-2.03023
Q9UBQ0	VPS29	0.325581	4.04862	5.85899	0.00113216	0.0694198	-2.06211
Q6P2E9	EDC4	0.274987	4.05185	5.67439	0.00133507	0.0755281	-2.13623
Q14204	DYNC1H1	0.278478	4.0515	5.82271	0.00116909	0.0704378	-2.16556
Q92520	FAM3C	-0.327409	4.04851	-5.92582	0.00106759	0.0661554	-2.18197
P55265	ADAR	-0.245129	4.05311	-6.42114	0.000701248	0.0492919	-2.18866
Q13740	ALCAM	-0.16867	4.05619	-6.75275	0.000536669	0.0421098	-2.19376
P05023	ATP1A1	-0.202229	4.05498	-6.8122	0.000512107	0.0411555	-2.19532
P35579	MYH9	0.228809	4.05387	6.54312	0.000634748	0.0460568	-2.19918
Q13685	AAMP	0.342717	4.04814	5.15852	0.00216231	0.0985895	-2.26322
Q8TC07	TBC1D15	0.298852	4.05055	5.3532	0.00179563	0.0878036	-2.26372
Q7Z3U7	MON2	0.443988	4.03964	5.07652	0.00234172	0.0993831	-2.28856
Q9Y2I8	WDR37	0.499718	4.03571	4.73475	0.00329607	0.123566	-2.29158
Q9BUR5	APOO	-0.161216	4.0566	-5.79125	0.00120222	0.0714926	-2.33961
O75683	SURF6	-0.352316	4.04667	-5.69998	0.0013046	0.0752428	-2.3621
Q9UIS9	MBD1	-0.428219	4.0408	-5.24706	0.00198591	0.0930618	-2.37077
Q9Y483	MTF2	-0.460662	4.0402	-4.58906	0.00383172	0.131793	-2.37562
Q9BSD7	NTPCR	0.173958	4.05621	5.62312	0.00139859	0.0773579	-2.41749
P11233	RALA	-0.213726	4.05449	-5.84929	0.00114191	0.0694198	-2.42134
O00764	PDXK	0.438779	4.03938	5.123	0.00223803	0.0993831	-2.49939
Q14157	UBAP2L	0.534659	4.02979	5.39379	0.00172843	0.0857606	-2.50949
Q7Z7L1	SLFN11	0.386784	4.04575	4.60874	0.00375391	0.131793	-2.51731
Q969X6	UTP4	-0.184935	4.05575	-5.55338	0.00149062	0.0792023	-2.53211
P60842	EIF4A1	0.236468	4.05347	6.8117	0.00051231	0.0411555	-2.54109
Q9Y6G9	DYNC1LI1	0.322888	4.0488	5.16489	0.00214902	0.0985895	-2.55852
P62424	RPL7A	0.466574	4.0366	5.58277	0.00145103	0.0777105	-2.60003
P42858	HTT	0.454253	4.03998	4.45343	0.00442023	0.136759	-2.60837
Q9ULH7	MRTFB	0.852184	3.98847	3.93759	0.00780139	0.159241	-2.61628
Q13557	CAMK2D	0.345066	4.04702	5.60729	0.00141889	0.0774043	-2.62023
O43772	SLC25A20	-0.292712	4.05036	-5.45174	0.0016374	0.0830765	-2.62429
Q13151	HNRNPA0	-0.172259	4.05601	-6.32845	0.000757154	0.0521355	-2.66391
Q02878	RPL6	0.352378	4.04676	6.14958	0.000880142	0.0588039	-2.70674
Q8NBF6	AVL9	0.374099	4.04575	4.55045	0.0039897	0.133943	-2.76748
O95487	SEC24B	0.25832	4.05264	4.9352	0.00269214	0.107495	-2.77115
P49821	NDUFV1	-0.228297	4.05375	-5.71445	0.00128773	0.0749103	-2.79058
P28482	MAPK1	0.222995	4.054	5.42619	0.00167684	0.0842594	-2.79837
Q5VW32	BROX	0.296761	4.05011	5.10381	0.0022802	0.0993831	-2.82001
P05198	EIF2S1	0.142449	4.05702	5.51779	0.00154024	0.0811995	-2.83347
Q9BRG1	VPS25	0.263147	4.05218	4.98948	0.00255093	0.104325	-2.85441
P53618	COPB1	0.227034	4.05382	5.36158	0.00178152	0.0877498	-2.85914
O15530	PDPK1	0.544412	4.03277	3.93862	0.00779228	0.159241	-2.86612
P62753	RPS6	0.22888	4.0537	5.63899	0.00137856	0.0768805	-2.87598
P23610	F8A1	0.453673	4.04101	4.03818	0.0069615	0.156809	-2.91066
Q9UI26	IPO11	0.531651	4.03273	3.9921	0.00733298	0.158187	-2.91876
Q8TCE6	DENND10	0.617299	4.01998	3.96778	0.00753795	0.158461	-2.92566
P05026	ATP1B1	-0.157085	4.05649	-5.77627	0.00121838	0.0714926	-2.93088
Q9BV44	THUMPD3	0.355679	4.04676	4.43578	0.0045041	0.136759	-2.95022
Q06265	EXOSC9	-0.202187	4.05495	-5.12442	0.00223496	0.0993831	-2.95786
Q96L92	SNX27	0.260356	4.0522	4.99183	0.00254503	0.104325	-2.9612
P14868	DARS1	0.328964	4.0479	5.09771	0.00229379	0.0993831	-2.96416
Q92888	ARHGEF1	0.327912	4.0486	4.50528	0.00418396	0.135434	-2.96531
Q13610	PWP1	-0.237182	4.05339	-5.09047	0.00231004	0.0993831	-2.97219
P05161	ISG15	0.38066	4.04395	5.08576	0.00232069	0.0993831	-2.9772
Q9Y4K4	MAP4K5	0.563781	4.02674	4.10825	0.00643624	0.152929	-2.98939
Q53ET0	CRTC2	0.752049	3.99612	4.02694	0.00705012	0.157373	-2.99321
Q5XPI4	RNF123	0.554469	4.02962	3.90403	0.00810639	0.160416	-3.01018
Q9UJY4	GGA2	0.602799	4.02011	4.18927	0.00588354	0.147556	-3.01155
Q9UEW8	STK39	0.332408	4.04797	4.66024	0.00355861	0.128414	-3.03175
Q7L9L4	MOB1B	0.35768	4.04667	4.31299	0.00513948	0.142737	-3.03229
P46109	CRKL	0.298911	4.04978	4.96895	0.00260334	0.105827	-3.03232
P21912	SDHB	-0.134951	4.05711	-5.92473	0.0010686	0.0661554	-3.04427
Q9H1Z4	WDR13	0.30436	4.04996	4.48697	0.00426574	0.135539	-3.05821
Q9Y5A7	NUB1	0.51593	4.03346	3.93446	0.00782931	0.159241	-3.08357
O00203	AP3B1	0.282579	4.05115	4.54077	0.00403049	0.134284	-3.0943
Q6PJI9	WDR59	0.617719	4.02184	3.70288	0.0102384	0.16785	-3.1173
Q8TB03	CXorf38	0.429955	4.04212	3.94724	0.00771608	0.159241	-3.1231
P60228	EIF3E	0.31339	4.04882	5.10028	0.00228805	0.0993831	-3.13092
P46940	IQGAP1	0.350525	4.04597	4.75795	0.00321885	0.121872	-3.14531
Q9NUQ8	ABCF3	0.276024	4.05172	4.4391	0.00448816	0.136759	-3.15261
O75822	EIF3J	0.297723	4.04974	4.95496	0.00263972	0.106664	-3.16975
O95628	CNOT4	0.505591	4.03171	4.04281	0.00692529	0.156809	-3.17289
P42226	STAT6	0.576512	4.02508	3.98876	0.00736079	0.158187	-3.17784
P41440	SLC19A1	-0.666745	4.01424	-3.72462	0.0099802	0.16785	-3.17813
Q6Y7W6	GIGYF2	0.365442	4.04482	4.57759	0.00387789	0.131793	-3.18604
Q9H9B4	SFXN1	-0.220475	4.054	-5.59581	0.00143384	0.0774043	-3.19028
Q6P996	PDXDC1	0.429639	4.03906	4.86768	0.0028803	0.113662	-3.20415
O75153	CLUH	0.391917	4.04276	4.70031	0.00341458	0.12591	-3.20531
P35580	MYH10	0.248255	4.0529	4.59451	0.00380997	0.131793	-3.20951
O60573	EIF4E2	0.359877	4.0461	4.2889	0.00527563	0.144129	-3.21474
Q9UKY7	CDV3	0.465842	4.03615	4.5271	0.00408884	0.134501	-3.21797
Q14151	SAFB2	-0.192909	4.05518	-5.25638	0.00196831	0.0928822	-3.22945
Q9NQ88	TIGAR	0.631899	4.01728	3.9056	0.00809187	0.160416	-3.23407
Q7L2H7	EIF3M	0.352911	4.04598	4.64659	0.00360923	0.129455	-3.23605
Q14152	EIF3A	0.315044	4.04863	5.10771	0.00227157	0.0993831	-3.25
Q6P1N0	CC2D1A	0.250211	4.05315	4.36915	0.00483713	0.14009	-3.25322
Q9H9S4	CAB39L	0.379335	4.04414	4.20167	0.00580378	0.146998	-3.25484
P62910	RPL32	0.322043	4.04845	5.67197	0.001338	0.0755281	-3.25666
Q9NVP2	ASF1B	0.488282	4.03364	4.49385	0.00423482	0.135434	-3.25733
Q15424	SAFB	-0.153361	4.05656	-5.34483	0.00180986	0.0878626	-3.2737
Q8NDN9	RCBTB1	0.715436	4.01029	3.40066	0.0147125	0.17927	-3.27812
Q96HC4	PDLIM5	0.30374	4.04947	4.42564	0.00455307	0.136759	-3.29507
Q8WUW1	BRK1	0.559619	4.02484	4.09718	0.00651619	0.154285	-3.34146
Q9NR50	EIF2B3	0.246599	4.05323	4.32784	0.00505749	0.142737	-3.34783
Q12986	NFX1	0.473553	4.03735	3.71406	0.0101048	0.16785	-3.35895
Q9NPE2	NGRN	-0.342183	4.04767	-4.03692	0.00697136	0.156809	-3.36472
O00566	MPHOSPH10	-0.356256	4.04537	-4.79471	0.00310064	0.118881	-3.38825
O95486	SEC24A	0.27346	4.05181	4.21495	0.00571966	0.146998	-3.38956
Q5T6F2	UBAP2	0.303663	4.04955	4.2251	0.00565628	0.146998	-3.40307
Q14240	EIF4A2	0.399754	4.04207	4.79555	0.00309801	0.118881	-3.40681
P11586	MTHFD1	0.249532	4.0524	5.0402	0.00242656	0.10234	-3.47914
Q8IXQ4	GPALPP1	0.347412	4.04673	4.0031	0.00724232	0.158187	-3.48057
Q6UN15	FIP1L1	-0.181878	4.05558	-4.77762	0.00315499	0.120282	-3.49866
P52564	MAP2K6	0.509192	4.03159	3.65324	0.0108561	0.16785	-3.49926
O75843	AP1G2	0.32464	4.04784	4.27088	0.00538018	0.145148	-3.5111
P42694	HELZ	0.432223	4.04194	3.53425	0.0125121	0.172383	-3.51632
O43464	HTRA2	-0.385497	4.043	-4.57544	0.00388661	0.131793	-3.5236
Q9P260	RELCH	0.550855	4.02588	4.07048	0.00671363	0.154396	-3.52566
P50148	GNAQ	-0.285941	4.05035	-4.45746	0.00440134	0.136759	-3.5273
Q96D46	NMD3	0.440288	4.03855	3.82714	0.00885667	0.162986	-3.54166
O14908	GIPC1	0.278688	4.05114	4.17509	0.00597628	0.147722	-3.54364
Q9NX62	IMPAD1	-0.287326	4.05021	-4.5386	0.00403968	0.134284	-3.55331
Q9NW81	DMAC2	-0.26646	4.05177	-4.21441	0.00572303	0.146998	-3.5909
Q8IZH2	XRN1	0.278355	4.05164	3.93679	0.00780855	0.159241	-3.5979
Q9BVA0	KATNB1	0.413235	4.04303	3.53117	0.0125585	0.172383	-3.6003
O95819	MAP4K4	0.238365	4.05387	3.99028	0.00734808	0.158187	-3.60169
Q9BWH6	RPAP1	0.45562	4.03756	3.59747	0.0115998	0.16785	-3.60534
Q9NWT6	HIF1AN	0.372524	4.04623	3.58425	0.0117844	0.16785	-3.62215
Q9Y320	TMX2	-0.29562	4.04963	-4.75371	0.00323282	0.121872	-3.63983
Q96M27	PRRC1	0.30562	4.04888	4.51852	0.00412593	0.134501	-3.64622
Q96P16	RPRD1A	0.1781	4.056	4.29361	0.0052487	0.143976	-3.64673
Q9BTV6	DPH7	0.599683	4.02712	3.09749	0.0214644	0.201311	-3.65307
Q9UBP0	SPAST	0.395444	4.04309	3.61572	0.0113504	0.16785	-3.66183
Q92609	TBC1D5	0.410283	4.0412	3.73302	0.00988244	0.16785	-3.66223
Q96B01	RAD51AP1	0.356617	4.0469	3.61627	0.011343	0.16785	-3.66886
Q9NWZ5	UCKL1	0.387312	4.04429	3.6132	0.0113845	0.16785	-3.66925
O43318	MAP3K7	0.573407	4.02374	3.31782	0.0162896	0.185148	-3.66983
Q7Z7K0	CMC1	-0.370617	4.04401	-4.59828	0.00379504	0.131793	-3.6718
P07858	CTSB	-0.325979	4.04773	-4.08346	0.00661679	0.154396	-3.67503
Q96QK1	VPS35	0.275722	4.0509	4.69467	0.00343445	0.125921	-3.67513
Q9H061	TMEM126A	-0.165409	4.05617	-4.64216	0.00362581	0.129455	-3.67516
Q15633	TARBP2	0.372712	4.0449	3.67436	0.0105883	0.16785	-3.68416
Q13308	PTK7	-0.397621	4.04403	-3.48732	0.0132406	0.174849	-3.6893
Q9H910	JPT2	0.478526	4.0334	3.86016	0.00852541	0.162513	-3.69543
Q641Q2	WASHC2A	0.433814	4.03847	3.73607	0.00984725	0.16785	-3.69664
Q8WVQ1	CANT1	-0.23186	4.05347	-4.22169	0.00567752	0.146998	-3.69801
O75821	EIF3G	0.228843	4.05344	4.5842	0.00385121	0.131793	-3.71015
P23258	TUBG1	0.227465	4.05356	4.4842	0.00427826	0.135539	-3.7147
Q92614	MYO18A	0.197895	4.05537	4.0747	0.00668198	0.154396	-3.7251
Q96CX2	KCTD12	0.553926	4.0284	3.21768	0.018449	0.193014	-3.72693
Q9H4A3	WNK1	0.448228	4.03672	3.7042	0.0102225	0.16785	-3.73439
Q9H8H0	NOL11	-0.241242	4.05291	-4.25285	0.00548704	0.146316	-3.75679
Q96EY1	DNAJA3	-0.154473	4.05645	-4.92324	0.00272442	0.108143	-3.75918
Q92551	IP6K1	0.551212	4.02583	3.24536	0.0178222	0.189054	-3.77134
O15321	TM9SF1	-0.312659	4.04849	-4.50116	0.00420224	0.135434	-3.7732
Q14677	CLINT1	0.266873	4.05133	4.41986	0.00458123	0.136759	-3.77515
Q96IV0	NGLY1	0.376142	4.04487	3.50199	0.013008	0.173608	-3.78843
Q96S44	TP53RK	0.453531	4.03666	3.56614	0.0120424	0.169883	-3.81397
Q14980	NUMA1	-0.199432	4.05473	-4.59441	0.00381039	0.131793	-3.81912
Q05823	RNASEL	0.392657	4.04383	3.42464	0.0142879	0.177985	-3.82445
P36915	GNL1	0.28333	4.05028	4.00733	0.00720777	0.158187	-3.83047
P83731	RPL24	0.29012	4.04968	4.45109	0.00443124	0.136759	-3.84976
Q14691	GINS1	0.423518	4.0393	3.65314	0.0108574	0.16785	-3.86042
Q9Y2K5	R3HDM2	0.629531	4.01749	3.07084	0.0222037	0.201311	-3.86214
Q8IWR0	ZC3H7A	0.308802	4.04943	3.67162	0.0106226	0.16785	-3.87073
Q9H9C1	VIPAS39	0.393287	4.0421	3.70583	0.0102029	0.16785	-3.8724
O15371	EIF3D	0.291681	4.04959	4.32033	0.00509876	0.142737	-3.87617
Q96RR4	CAMKK2	0.507374	4.02749	3.81717	0.00895952	0.162986	-3.895
Q8IWZ3	ANKHD1	0.359788	4.04478	3.77168	0.00944591	0.165413	-3.91926
P62877	RBX1	0.253265	4.0524	3.83965	0.00872948	0.162986	-3.92086
O94822	LTN1	0.643998	4.01243	3.31452	0.016356	0.185148	-3.92155
P39023	RPL3	0.315264	4.04829	5.01043	0.0024987	0.104325	-3.92163
P51571	SSR4	-0.137146	4.05697	-4.99821	0.00252902	0.104325	-3.92453
Q96JC1	VPS39	0.297017	4.05024	3.59426	0.0116444	0.16785	-3.92575
P49841	GSK3B	0.296366	4.04998	3.7021	0.0102477	0.16785	-3.92764
Q96JG6	VPS50	0.41883	4.04012	3.42586	0.0142666	0.177985	-3.92771
Q8NCA5	FAM98A	0.248872	4.05241	4.0448	0.00690986	0.156809	-3.92845
Q9BQ61	TRIR	0.448102	4.03684	4.14369	0.00618765	0.149095	-3.9285
P46779	RPL28	0.365351	4.04454	4.84589	0.00294421	0.114841	-3.931
O75934	BCAS2	-0.191592	4.05517	-4.24547	0.00553152	0.146316	-3.93123
P49790	NUP153	-0.176438	4.05578	-4.21597	0.00571327	0.146998	-3.94095
Q86V88	MDP1	0.266618	4.05139	3.88336	0.00830091	0.160961	-3.94475
Q8TAV0	FAM76A	0.320212	4.04956	3.40684	0.0146017	0.178827	-3.94555
P58546	MTPN	0.673165	4.00242	3.30981	0.0164516	0.185644	-3.94954
P35241	RDX	0.282202	4.05015	4.1176	0.00636957	0.15188	-3.95078
Q9H1Y0	ATG5	0.428377	4.03993	3.29623	0.0167304	0.186121	-3.95148
Q6N069	NAA16	0.451212	4.03543	3.98074	0.00742795	0.158289	-3.95242
Q15417	CNN3	0.45173	4.036	3.89891	0.0081541	0.160468	-3.96408
Q8IYS2	KIAA2013	-0.206058	4.05451	-4.1766	0.00596637	0.147722	-3.97988
Q15019	SEPTIN2	0.391016	4.04183	4.18277	0.00592586	0.147556	-3.98447
Q13595	TRA2A	-0.190543	4.05506	-4.71717	0.00335596	0.125116	-3.98896
O75436	VPS26A	0.343921	4.04577	4.30699	0.00517299	0.143063	-3.98944
Q9NYM9	BET1L	-0.399954	4.04032	-3.67696	0.0105559	0.16785	-4.00002
Q9UHP3	USP25	0.823831	3.97258	2.79374	0.0317613	0.218523	-4.0027
P27540	ARNT	0.399523	4.04274	3.26638	0.017362	0.186986	-4.0147
P26572	MGAT1	-0.260809	4.05212	-3.67436	0.0105883	0.16785	-4.02153
Q15054	POLD3	0.264512	4.0522	3.59266	0.0116667	0.16785	-4.02346
Q8TEQ6	GEMIN5	0.281422	4.05088	3.64348	0.0109823	0.16785	-4.02593
Q15286	RAB35	-0.212603	4.05408	-4.68967	0.00345218	0.125921	-4.02804
Q9NTK5	OLA1	0.291222	4.04964	3.98892	0.00735944	0.158187	-4.0294
O60333	KIF1B	0.408608	4.04216	3.21575	0.0184935	0.193099	-4.03149
Q9Y5Z9	UBIAD1	-0.451802	4.03539	-3.52851	0.0125988	0.172383	-4.03273
Q8NB90	SPATA5	0.275714	4.05082	3.77875	0.00936842	0.165413	-4.03995
P37235	HPCAL1	0.231251	4.05324	4.07767	0.00665978	0.154396	-4.0406
P63151	PPP2R2A	0.147245	4.05679	4.21423	0.00572417	0.146998	-4.04622
P36405	ARL3	0.455871	4.03499	3.95616	0.00763821	0.159241	-4.04763
O43676	NDUFB3	-0.316453	4.04793	-4.47519	0.00431932	0.1362	-4.05071
Q9BXJ9	NAA15	0.344904	4.0454	3.9703	0.00751646	0.158461	-4.06769
Q9UIV1	CNOT7	0.372983	4.04331	3.62931	0.0111685	0.16785	-4.06889
Q9NRY4	ARHGAP35	0.321357	4.04815	3.4522	0.0138166	0.177318	-4.08622
O00507	USP9Y	0.255554	4.05217	3.67084	0.0106324	0.16785	-4.08662
P16333	NCK1	0.302361	4.05011	3.38126	0.015066	0.180552	-4.0903
Q8TCS8	PNPT1	-0.126969	4.05725	-4.62031	0.00370901	0.131728	-4.09589
Q13795	ARFRP1	-0.490433	4.02976	-3.38525	0.0149926	0.180552	-4.09884
Q9Y5X3	SNX5	0.299411	4.04884	3.76226	0.00955029	0.166096	-4.09983
Q6P158	DHX57	0.216356	4.05466	3.61792	0.0113207	0.16785	-4.10183
Q14008	CKAP5	0.162046	4.05636	4.02079	0.00709916	0.157583	-4.10216
Q13085	ACACA	0.241313	4.0525	3.99926	0.00727382	0.158187	-4.10784
P50851	LRBA	0.290022	4.04948	3.83311	0.00879577	0.162986	-4.1093
Q9Y4X5	ARIH1	0.318645	4.04816	3.50366	0.0129818	0.173608	-4.11419
Q96SZ5	ADO	0.367183	4.04575	3.18892	0.0191259	0.195792	-4.11715
Q9Y5L0	TNPO3	0.371101	4.04359	3.71387	0.0101069	0.16785	-4.11964
Q99496	RNF2	-0.197985	4.05495	-3.88769	0.00825976	0.160961	-4.12138
Q8N4P3	HDDC3	0.318639	4.04807	3.45873	0.0137074	0.177318	-4.12893
Q15345	LRRC41	0.530929	4.0275	2.98864	0.0246636	0.20512	-4.12932
Q9BRK5	SDF4	-0.191588	4.05502	-4.15559	0.00610654	0.149095	-4.13223
P18583	SON	-0.246864	4.05215	-4.35027	0.00493649	0.14115	-4.13244
Q9Y4R8	TELO2	0.391228	4.04106	3.61451	0.0113668	0.16785	-4.1341
Q16527	CSRP2	0.463955	4.03394	3.52767	0.0126115	0.172383	-4.13517
P53367	ARFIP1	0.374348	4.0425	4.00025	0.00726567	0.158187	-4.13521
Q9BQC3	DPH2	0.379349	4.04462	3.15267	0.0200179	0.198111	-4.13797
Q9NP77	SSU72	0.296078	4.04925	3.7878	0.00927029	0.165413	-4.13989
P04080	CSTB	0.369986	4.04317	4.14064	0.0062086	0.149095	-4.14929
Q96S19	METTL26	0.370265	4.04437	3.30742	0.0165003	0.185883	-4.15026
Q6P1Q9	METTL2B	0.347752	4.04731	3.17137	0.0195523	0.196826	-4.15026
O95155	UBE4B	0.408862	4.04017	3.40683	0.0146019	0.178827	-4.15156
O00264	PGRMC1	-0.173137	4.05572	-4.70742	0.00338974	0.125681	-4.15382
L0R6Q1	SLC35A4	-0.218535	4.05377	-4.19892	0.00582136	0.146998	-4.16653
Q96C90	PPP1R14B	0.585548	4.01735	3.08986	0.0216733	0.201311	-4.17384
Q7KZI7	MARK2	0.267945	4.05155	3.53979	0.012429	0.17222	-4.17486
Q8TBM8	DNAJB14	-0.267583	4.0521	-3.38496	0.0149979	0.180552	-4.18313
P20839	IMPDH1	0.221384	4.05365	3.94131	0.00776843	0.159241	-4.18392
Q9BVQ7	SPATA5L1	0.334377	4.04681	3.33785	0.0158919	0.184369	-4.19207
Q7Z7A4	PXK	0.541808	4.02864	2.78579	0.0320941	0.219646	-4.19355
Q3ZCW2	LGALSL	0.722812	3.99708	3.34316	0.0157881	0.184004	-4.19678
Q9Y2K6	USP20	-0.295599	4.05046	-3.29704	0.0167136	0.186121	-4.19902
A5YKK6	CNOT1	0.307995	4.0482	3.77519	0.0094074	0.165413	-4.20067
O43298	ZBTB43	-0.426094	4.03822	-3.16343	0.0197484	0.197426	-4.20322
Q9UHQ9	CYB5R1	-0.178889	4.05548	-4.31289	0.00514005	0.142737	-4.20374
Q15436	SEC23A	0.231033	4.05305	4.02574	0.00705962	0.157373	-4.21097
Q92974	ARHGEF2	0.26984	4.05147	3.45189	0.0138218	0.177318	-4.21509
Q9Y4W6	AFG3L2	-0.181701	4.05539	-4.20535	0.00578036	0.146998	-4.21857
Q96JJ3	ELMO2	0.57627	4.0213	2.80041	0.0314848	0.218523	-4.22212
Q15813	TBCE	0.367879	4.04366	3.41795	0.014405	0.177985	-4.23231
Q9H2M9	RAB3GAP2	0.266588	4.05156	3.45892	0.0137043	0.177318	-4.23932
Q96SU4	OSBPL9	0.399205	4.04101	3.28924	0.016876	0.186121	-4.2474
O75191	XYLB	0.503428	4.03215	2.86947	0.0287706	0.211486	-4.25106
Q6VY07	PACS1	0.315447	4.04844	3.31746	0.0162967	0.185148	-4.2515
O75534	CSDE1	0.156683	4.05639	4.07878	0.00665157	0.154396	-4.25554
Q14147	DHX34	0.301457	4.04913	3.41596	0.01444	0.177985	-4.25943
P20700	LMNB1	-0.163752	4.05606	-5.19742	0.00208269	0.0962604	-4.26237
P62917	RPL8	0.290144	4.04942	4.41747	0.00459293	0.136759	-4.26263
O60841	EIF5B	0.171293	4.05581	4.09099	0.00656139	0.154392	-4.26323
Q9HAV4	XPO5	0.368698	4.04323	3.52612	0.012635	0.172383	-4.26719
Q96FZ2	HMCES	0.295189	4.04988	3.35549	0.0155503	0.181546	-4.2677
Q04656	ATP7A	-0.334338	4.04699	-3.27517	0.0171734	0.18679	-4.27776
O95163	ELP1	0.231779	4.05378	3.43627	0.0140868	0.177985	-4.28204
P51659	HSD17B4	-0.167552	4.05593	-4.9368	0.00268784	0.107495	-4.28428
O15260	SURF4	-0.224624	4.05346	-4.59375	0.00381301	0.131793	-4.28484
P52732	KIF11	0.306123	4.04845	3.45842	0.0137125	0.177318	-4.28967
Q709C8	VPS13C	0.231012	4.05304	3.7789	0.00936682	0.165413	-4.2916
Q9ULR3	PPM1H	0.338091	4.04736	3.10526	0.0212542	0.201311	-4.29295
Q13409	DYNC1I2	0.40207	4.03995	3.73461	0.00986405	0.16785	-4.2952
Q7L5D6	GET4	0.356671	4.04431	3.55109	0.0122616	0.171191	-4.29545
Q9UBM7	DHCR7	-0.292252	4.04946	-4.447	0.00445058	0.136759	-4.29567
Q7L523	RRAGA	0.333186	4.04608	3.74241	0.0097744	0.167831	-4.29605
P62906	RPL10A	0.13338	4.05702	4.46999	0.0043432	0.136316	-4.30218
Q9P2D0	IBTK	0.364226	4.04507	3.09775	0.0214575	0.201311	-4.30997
Q969G6	RFK	0.819927	3.97724	3.13892	0.0203682	0.199332	-4.3137
Q9BW83	IFT27	0.223826	4.05386	3.51696	0.0127753	0.172383	-4.32054
P52594	AGFG1	0.240078	4.05318	3.4228	0.01432	0.177985	-4.32283
Q8NEZ2	VPS37A	0.251688	4.05281	3.332	0.0160068	0.184956	-4.32319
Q14554	PDIA5	-0.285839	4.04966	-3.68455	0.0104618	0.16785	-4.32389
O14530	TXNDC9	0.387912	4.04161	3.18792	0.0191498	0.195792	-4.32716
Q92995	USP13	0.3289	4.04752	3.19439	0.0189949	0.195177	-4.33151
P20290	BTF3	0.422089	4.03763	3.81263	0.00900677	0.162986	-4.33156
Q96RT1	ERBIN	-0.210465	4.05451	-3.54525	0.0123479	0.171801	-4.3335
P16298	PPP3CB	0.214832	4.05378	4.15835	0.00608791	0.149095	-4.33432
Q8TF74	WIPF2	0.48698	4.03106	3.00284	0.0242184	0.203935	-4.33668
Q9Y262	EIF3L	0.281558	4.04997	3.94075	0.00777338	0.159241	-4.3384
O60825	PFKFB2	0.406848	4.03901	3.45703	0.0137358	0.177318	-4.34418
Q66K14	TBC1D9B	0.348524	4.04566	3.12179	0.0208139	0.199549	-4.35247
Q86UP2	KTN1	-0.220638	4.0535	-3.90476	0.00809962	0.160416	-4.3544
Q9H3S7	PTPN23	0.321538	4.04731	3.36334	0.015401	0.180821	-4.35457
Q86SX6	GLRX5	-0.410404	4.03957	-3.04605	0.0229161	0.201849	-4.36054
Q6ULP2	AFTPH	0.259805	4.05232	3.26453	0.0174018	0.186986	-4.37175
Q7Z3E2	CCDC186	0.366707	4.0438	3.21485	0.0185144	0.193099	-4.37235
O60885	BRD4	-0.223254	4.05368	-3.58657	0.0117517	0.16785	-4.37576
Q9Y295	DRG1	0.346576	4.04462	3.66786	0.01067	0.16785	-4.37711
P40818	USP8	0.424817	4.03885	2.92702	0.0267018	0.208305	-4.38179
Q9UBS8	RNF14	0.572092	4.01907	3.08262	0.0218735	0.201311	-4.38833
Q9BV20	MRI1	0.262295	4.0511	3.63466	0.0110978	0.16785	-4.38917
P08865	RPSA	0.204353	4.05436	4.81198	0.00304684	0.118161	-4.3908
Q6PJG6	BRAT1	0.229204	4.05353	3.43455	0.0141163	0.177985	-4.39593
Q9NQY0	BIN3	0.398529	4.04047	3.08187	0.0218945	0.201311	-4.3978
Q9BSQ5	CCM2	0.365092	4.04555	2.91868	0.0269914	0.208962	-4.4032
P18754	RCC1	-0.175562	4.05557	-4.39007	0.00472965	0.137568	-4.41266
O75794	CDC123	0.293986	4.05014	3.13438	0.0204851	0.199332	-4.41606
Q13438	OS9	-0.212807	4.05377	-3.93039	0.00786578	0.159394	-4.42082
Q9H3M7	TXNIP	-0.394208	4.04079	-3.0238	0.0235768	0.203448	-4.42726
Q86V48	LUZP1	0.215224	4.0548	3.28075	0.0170547	0.186222	-4.42998
P86790	CCZ1B	0.211978	4.05481	3.31752	0.0162955	0.185148	-4.43165
P41227	NAA10	0.439737	4.03564	3.51785	0.0127615	0.172383	-4.4374
P57076	CFAP298	0.281208	4.05155	3.06474	0.0223768	0.201311	-4.43887
P41252	IARS1	0.370146	4.04322	4.19631	0.00583809	0.146998	-4.44813
Q9UHR5	SAP30BP	-0.240529	4.05245	-3.56325	0.0120841	0.169883	-4.45339
Q12980	NPRL3	0.452978	4.03425	2.83282	0.0301781	0.214878	-4.45717
Q3YEC7	RABL6	0.361015	4.04446	3.0645	0.0223836	0.201311	-4.46873
Q9BPW8	NIPSNAP1	-0.214527	4.05385	-4.42296	0.00456609	0.136759	-4.47128
Q6ZSJ8	C1orf122	0.288457	4.04949	3.40036	0.0147178	0.17927	-4.47239
P08195	SLC3A2	-0.125654	4.05721	-4.40682	0.00464554	0.136759	-4.47758
Q9UMZ2	SYNRG	0.342568	4.04506	3.17381	0.0194922	0.196826	-4.47787
Q5HYI8	RABL3	-0.188832	4.05498	-3.82233	0.0089061	0.162986	-4.48125
P20020	ATP2B1	-0.163767	4.05603	-3.98155	0.00742118	0.158289	-4.49226
Q96IW7	SEC22A	-0.420402	4.03766	-3.46009	0.0136848	0.177318	-4.49311
Q93052	LPP	0.319434	4.04695	3.23462	0.0180626	0.189771	-4.49399
Q5TBB1	RNASEH2B	0.413753	4.04047	2.7757	0.0325217	0.219736	-4.49476
Q15125	EBP	-0.234356	4.05275	-4.52027	0.00411834	0.134501	-4.4955
O43768	ENSA	0.428145	4.03576	3.27432	0.0171914	0.18679	-4.49595
Q5VZE5	NAA35	0.261489	4.05266	3.05763	0.0225801	0.201311	-4.49793
P30533	LRPAP1	-0.168135	4.05641	-3.43495	0.0141095	0.177985	-4.50363
O00139	KIF2A	0.191684	4.05508	3.57928	0.0118546	0.168056	-4.5067
A0AVT1	UBA6	0.465701	4.0327	3.53289	0.0125325	0.172383	-4.51379
Q9Y5V3	MAGED1	0.435143	4.03691	2.89069	0.0279884	0.210243	-4.52403
Q5T1M5	FKBP15	0.567199	4.01785	3.14999	0.0200857	0.198197	-4.5274
Q9C0B0	UNK	0.505678	4.02957	2.65423	0.0381817	0.224434	-4.52993
Q9H223	EHD4	0.20458	4.05429	3.6291	0.0111714	0.16785	-4.53187
Q9Y4C2	TCAF1	0.1821	4.05552	3.51797	0.0127596	0.172383	-4.53332
Q99733	NAP1L4	0.182217	4.05528	3.86163	0.00851096	0.162513	-4.53494
Q86UK7	ZNF598	0.219867	4.05409	3.28198	0.0170287	0.186222	-4.53871
Q8NHV4	NEDD1	0.383969	4.04078	3.29117	0.0168358	0.186121	-4.54254
Q8IUH3	RBM45	-0.338816	4.04677	-2.9223	0.0268652	0.208855	-4.54365
Q9C0C7	AMBRA1	0.343548	4.04688	2.83946	0.0299178	0.214228	-4.54539
P21291	CSRP1	0.4008	4.03882	3.6115	0.0114075	0.16785	-4.54766
Q14CB8	ARHGAP19	-0.581954	4.01838	-2.51687	0.0458746	0.235165	-4.55189
Q9BTY7	HGH1	0.267527	4.05085	3.42476	0.0142857	0.177985	-4.55402
P13807	GYS1	0.214624	4.05401	3.40874	0.0145678	0.178827	-4.56324
Q8N8Q8	COX18	-0.291125	4.04961	-3.16939	0.0196009	0.196826	-4.56526
Q96PM5	RCHY1	0.517699	4.02808	2.50299	0.0467382	0.236247	-4.56556
O75385	ULK1	0.654356	4.00253	2.65883	0.0379493	0.224163	-4.56908
Q96GK7	FAHD2A	0.254045	4.05157	3.42707	0.0142456	0.177985	-4.57637
Q9Y3L5	RAP2C	-0.290889	4.0489	-3.68834	0.0104151	0.16785	-4.57766
Q96EK5	KIFBP	0.261495	4.05107	3.61147	0.011408	0.16785	-4.57873
P40692	MLH1	0.194762	4.05511	3.37849	0.0151173	0.180552	-4.58236
O95376	ARIH2	0.354588	4.04453	2.96279	0.0254975	0.205606	-4.59731
Q9ULW0	TPX2	-0.224021	4.05342	-3.36387	0.015391	0.180821	-4.60078
Q8TEU7	RAPGEF6	0.550628	4.02184	2.57153	0.0426319	0.229789	-4.60266
Q6AI08	HEATR6	0.475153	4.03286	2.57694	0.0423245	0.229294	-4.60362
Q9BV86	NTMT1	0.407307	4.03829	3.23372	0.0180828	0.189771	-4.60393
Q659C4	LARP1B	0.336517	4.04541	3.33736	0.0159014	0.184369	-4.60549
Q96P53	WDFY2	0.448568	4.03699	2.60225	0.0409176	0.228136	-4.61313
P53992	SEC24C	0.241507	4.05206	3.77196	0.00944287	0.165413	-4.6152
Q96R06	SPAG5	0.306012	4.04872	3.02093	0.0236638	0.203473	-4.62346
Q9NPD8	UBE2T	0.428653	4.03712	3.72009	0.0100335	0.16785	-4.62355
Q8WVD3	RNF138	0.424908	4.03742	2.75024	0.0336292	0.221632	-4.62355
Q53EL6	PDCD4	0.344622	4.04396	3.17711	0.0194115	0.196768	-4.62836
Q68EM7	ARHGAP17	0.424605	4.03536	3.06484	0.0223738	0.201311	-4.64012
Q14289	PTK2B	0.391529	4.04007	3.1217	0.0208161	0.199549	-4.64373
Q9NP61	ARFGAP3	0.23521	4.05311	3.19501	0.0189803	0.195177	-4.64475
Q86XL3	ANKLE2	-0.200196	4.05495	-3.24427	0.0178464	0.189054	-4.64734
Q08379	GOLGA2	-0.213978	4.05355	-3.8199	0.00893116	0.162986	-4.64832
Q6ICG6	KIAA0930	0.430631	4.03639	2.83536	0.0300785	0.214556	-4.64839
Q96HS1	PGAM5	-0.106255	4.0577	-4.42645	0.00454912	0.136759	-4.65467
Q9Y263	PLAA	0.257775	4.05105	3.46638	0.0135807	0.177258	-4.65745
Q96E39	RBMXL1	-0.255769	4.05121	-3.35717	0.0155184	0.181487	-4.65826
Q9UBB4	ATXN10	0.383689	4.04079	3.20197	0.0188154	0.194138	-4.65901
Q86TB9	PATL1	0.223718	4.05405	3.10786	0.0211842	0.201311	-4.66405
Q9UDY4	DNAJB4	0.147768	4.05669	3.60321	0.0115207	0.16785	-4.66457
P29992	GNA11	-0.316583	4.04743	-3.97979	0.00743594	0.158289	-4.66711
Q15006	EMC2	-0.190014	4.05487	-3.71202	0.010129	0.16785	-4.67573
O14733	MAP2K7	0.322559	4.04748	2.87081	0.0287207	0.211486	-4.67602
O00303	EIF3F	0.318362	4.04713	3.87433	0.00838745	0.16171	-4.68004
P48739	PITPNB	0.294061	4.04853	3.38324	0.0150295	0.180552	-4.68101
Q96HY6	DDRGK1	-0.171643	4.05565	-3.67222	0.0106151	0.16785	-4.68387
Q15029	EFTUD2	-0.156117	4.05619	-4.0903	0.00656646	0.154392	-4.68823
Q15018	ABRAXAS2	0.460865	4.03146	2.91078	0.0272688	0.208962	-4.68957
Q8NBM8	PCYOX1L	-0.203798	4.05425	-3.55594	0.0121905	0.170667	-4.69239
P21266	GSTM3	0.384387	4.04025	3.05284	0.0227186	0.201452	-4.69252
Q16539	MAPK14	0.218964	4.05463	3.01201	0.0239353	0.203747	-4.69706
P29083	GTF2E1	0.222045	4.05395	3.13226	0.0205403	0.199332	-4.70026
O75792	RNASEH2A	0.340649	4.04537	2.95464	0.0257666	0.206073	-4.70134
Q92625	ANKS1A	0.338934	4.0462	2.7955	0.0316879	0.218523	-4.70173
Q9UBN7	HDAC6	0.291219	4.05088	2.78308	0.0322084	0.219736	-4.70189
P84098	RPL19	0.540184	4.02549	4.08169	0.00662994	0.154396	-4.7022
P14866	HNRNPL	-0.2479	4.0522	-4.52336	0.00410495	0.134501	-4.70247
Q9ULF5	SLC39A10	-0.350319	4.04406	-3.28466	0.0169722	0.186121	-4.7045
Q9NR31	SAR1A	0.299399	4.04866	4.06873	0.00672681	0.154396	-4.70526
Q58FF6	HSP90AB4P	0.540514	4.02391	3.84114	0.00871448	0.162986	-4.70611
Q8IWA5	SLC44A2	-0.334356	4.04549	-3.63705	0.0110663	0.16785	-4.70738
P63098	PPP3R1	0.527934	4.02351	3.25206	0.0176741	0.188168	-4.70769
Q8IZ83	ALDH16A1	0.237253	4.05247	3.26033	0.0174931	0.187371	-4.71862
O15287	FANCG	0.382833	4.04473	2.50396	0.0466773	0.236247	-4.72611
Q04206	RELA	0.341292	4.04489	3.03723	0.0231757	0.202627	-4.7274
O60925	PFDN1	0.345674	4.04446	3.43689	0.0140762	0.177985	-4.7326
Q14651	PLS1	0.364167	4.04259	3.27069	0.0172692	0.186986	-4.73441
Q00839	HNRNPU	-0.189583	4.05502	-4.66397	0.00354493	0.128414	-4.73806
O75175	CNOT3	0.269917	4.05058	3.13217	0.0205426	0.199332	-4.7385
Q8WUF5	PPP1R13L	0.31335	4.04748	3.03196	0.0233323	0.202627	-4.73999
P55039	DRG2	0.349275	4.04401	3.03565	0.0232226	0.202627	-4.74213
Q15172	PPP2R5A	0.412602	4.03778	3.36174	0.0154313	0.180821	-4.74461
P82932	MRPS6	-0.271589	4.05025	-3.64039	0.0110226	0.16785	-4.74472
Q9H000	MKRN2	0.512945	4.02352	2.72339	0.0348407	0.22306	-4.74633
Q5XUX1	FBXW9	0.56863	4.01738	2.57347	0.0425217	0.229549	-4.74834
Q8TEM1	NUP210	-0.161625	4.05599	-3.91717	0.0079854	0.160416	-4.75889
Q9Y6K5	OAS3	0.315297	4.04775	2.7973	0.0316136	0.218523	-4.76037
Q15057	ACAP2	0.485816	4.02853	2.81392	0.030933	0.216294	-4.76198
Q15526	SURF1	-0.250582	4.05145	-3.66022	0.0107668	0.16785	-4.76245
Q8NB37	GATD1	0.368057	4.04253	3.0189	0.0237253	0.203688	-4.7646
Q9UN86	G3BP2	0.172143	4.05555	3.62933	0.0111682	0.16785	-4.76722
O75351	VPS4B	0.267828	4.05029	3.58648	0.011753	0.16785	-4.76733
P78356	PIP4K2B	0.531391	4.0218	2.67001	0.0373904	0.223826	-4.76919
Q9H8M7	MINDY3	0.453007	4.0328	2.64833	0.0384822	0.225024	-4.7693
Q147X3	NAA30	0.358119	4.04296	2.83903	0.0299347	0.214228	-4.77408
P16278	GLB1	-0.184681	4.05508	-3.5071	0.012928	0.173435	-4.77934
Q16512	PKN1	0.289901	4.05046	2.76267	0.0330834	0.220493	-4.77989
O43324	EEF1E1	0.312903	4.04709	3.51965	0.0127339	0.172383	-4.78024
P17152	TMEM11	-0.464117	4.03263	-3.50135	0.013018	0.173608	-4.78082
Q14258	TRIM25	0.283815	4.04931	3.26125	0.017473	0.187371	-4.78166
P26640	VARS1	0.36625	4.04289	3.81148	0.00901883	0.162986	-4.78571
Q96AX1	VPS33A	0.228431	4.05317	3.17943	0.0193552	0.1967	-4.78598
Q8TAG9	EXOC6	0.31358	4.04708	2.96521	0.025418	0.205606	-4.78697
Q00534	CDK6	0.486155	4.03168	2.34234	0.0580883	0.253709	-4.78728
Q86VS8	HOOK3	0.333239	4.04716	2.6623	0.0377745	0.224163	-4.7885
Q9BSR8	YIPF4	-0.249839	4.05143	-3.56082	0.0121194	0.170024	-4.79442
Q9H267	VPS33B	0.200919	4.05472	3.16942	0.0196002	0.196826	-4.79653
Q9P2D3	HEATR5B	0.249458	4.05304	2.83947	0.0299173	0.214228	-4.79767
Q15645	TRIP13	0.352145	4.04302	3.29599	0.0167354	0.186121	-4.80009
O60343	TBC1D4	0.253255	4.05281	2.82006	0.0306857	0.21602	-4.80332
P15336	ATF2	-0.336324	4.04615	-2.67903	0.0369457	0.223826	-4.80409
Q9UJU6	DBNL	0.370266	4.04182	3.37932	0.015102	0.180552	-4.80672
Q96K21	ZFYVE19	0.386412	4.04052	2.95588	0.0257252	0.206073	-4.8079
Q9BPZ7	MAPKAP1	0.470907	4.03149	2.3818	0.0550556	0.250179	-4.80848
Q5SQI0	ATAT1	0.365006	4.0448	2.54758	0.0440217	0.232055	-4.81123
O00217	NDUFS8	-0.19325	4.05459	-3.76975	0.0094672	0.165413	-4.81366
Q6IA69	NADSYN1	0.344006	4.04633	2.59542	0.0412924	0.228568	-4.81582
Q7L4I2	RSRC2	0.184197	4.05571	3.10645	0.0212219	0.201311	-4.81821
Q8N8S7	ENAH	0.462357	4.03094	3.31703	0.0163055	0.185148	-4.81824
Q14693	LPIN1	0.37968	4.04074	2.7928	0.0318005	0.218523	-4.8197
Q96EK9	KTI12	0.427938	4.03815	2.39944	0.0537541	0.249476	-4.82437
Q9H999	PANK3	0.429498	4.03845	2.40143	0.053609	0.249476	-4.82459
Q69YH5	CDCA2	-0.299176	4.04869	-2.8597	0.0291389	0.212467	-4.82471
P03886	MT-ND1	-0.349331	4.04368	-3.20391	0.0187696	0.194138	-4.82617
P19256	CD58	-0.356689	4.04256	-2.96933	0.0252835	0.205524	-4.82861
O75380	NDUFS6	-0.328407	4.046	-3.626	0.0112125	0.16785	-4.83038
Q96A65	EXOC4	0.227588	4.0532	3.13024	0.0205927	0.199368	-4.83351
P04920	SLC4A2	-0.1592	4.05609	-3.5943	0.0116437	0.16785	-4.83418
P49761	CLK3	0.273354	4.05138	2.77632	0.0324957	0.219736	-4.838
O14548	COX7A2L	-0.253145	4.0514	-3.07793	0.0220042	0.201311	-4.84415
O43237	DYNC1LI2	0.208107	4.05411	3.20293	0.0187927	0.194138	-4.8446
Q9UGV2	NDRG3	0.393809	4.03905	3.25183	0.0176791	0.188168	-4.85068
P61163	ACTR1A	0.261564	4.05055	3.3843	0.0150101	0.180552	-4.85412
Q9NXW2	DNAJB12	-0.27775	4.04994	-3.02608	0.0235082	0.203115	-4.85646
Q9BTE3	MCMBP	0.329643	4.04551	3.2044	0.0187582	0.194138	-4.85775
O95989	NUDT3	0.404381	4.03781	2.86966	0.0287638	0.211486	-4.85876
Q9NV70	EXOC1	0.205958	4.05454	3.06127	0.0224757	0.201311	-4.85969
Q8WXA9	SREK1	-0.165904	4.0559	-3.42992	0.0141962	0.177985	-4.86041
O00178	GTPBP1	0.306949	4.04729	2.92396	0.0268075	0.208647	-4.86587
Q99459	CDC5L	-0.160749	4.05593	-3.86282	0.00849927	0.162513	-4.86766
Q9GZT9	EGLN1	0.261721	4.05124	2.91552	0.027102	0.208962	-4.86827
Q9BZ23	PANK2	0.406786	4.0395	2.48074	0.0481601	0.238495	-4.8711
Q9UBV8	PEF1	0.183617	4.05528	3.23622	0.0180265	0.189771	-4.87131
Q8N6T3	ARFGAP1	0.214437	4.05429	2.98232	0.0248648	0.20512	-4.87162
P46778	RPL21	0.313431	4.04742	3.96925	0.00752542	0.158461	-4.87267
Q9Y2T2	AP3M1	0.316539	4.04657	3.01391	0.0238771	0.203747	-4.87769
Q92541	RTF1	0.191973	4.05474	3.28884	0.0168845	0.186121	-4.88574
Q8WVB6	CHTF18	0.213331	4.05432	2.97393	0.0251344	0.205524	-4.8891
P43243	MATR3	-0.216071	4.05368	-4.27758	0.00534103	0.145148	-4.8908
Q8IUX1	TMEM126B	-0.22635	4.05327	-3.04514	0.0229428	0.201849	-4.89196
Q8NEZ5	FBXO22	0.44975	4.03154	2.90724	0.0273942	0.209328	-4.89302
Q9H977	WDR54	0.384214	4.04325	2.39582	0.0540181	0.249476	-4.89308
P08758	ANXA5	0.168019	4.0557	4.24229	0.0055508	0.146316	-4.89389
Q9UH65	SWAP70	0.259457	4.05265	2.69177	0.0363277	0.223826	-4.89465
Q15717	ELAVL1	-0.294559	4.04922	-4.25955	0.00544703	0.14586	-4.89709
Q96HA1	POM121	-0.51062	4.02236	-2.73184	0.0344541	0.22306	-4.90526
Q99426	TBCB	0.252167	4.05125	3.51546	0.0127984	0.172383	-4.90542
Q9NZN8	CNOT2	0.2381	4.05279	2.93767	0.0263368	0.208305	-4.90762
P07814	EPRS1	0.311955	4.04732	3.85073	0.00861858	0.162986	-4.91467
Q12873	CHD3	-0.0988307	4.05795	-3.6746	0.0105854	0.16785	-4.9167
Q2YD98	UVSSA	0.306534	4.04917	2.57768	0.0422829	0.229294	-4.91738
O60256	PRPSAP2	0.513006	4.02388	3.23417	0.0180727	0.189771	-4.91979
O75122	CLASP2	0.288469	4.04971	2.72476	0.0347778	0.22306	-4.92614
Q9UQN3	CHMP2B	0.249793	4.05145	3.14982	0.0200899	0.198197	-4.92662
Q15555	MAPRE2	0.18777	4.05518	3.10921	0.0211478	0.201311	-4.92902
Q9Y5B8	NME7	0.388175	4.03984	2.77772	0.0324358	0.219736	-4.93159
Q9UKK3	PARP4	0.28714	4.05125	2.55399	0.0436454	0.231177	-4.93166
Q9NQT8	KIF13B	0.25775	4.05122	2.90955	0.0273124	0.208962	-4.93834
Q14108	SCARB2	-0.281776	4.04965	-3.93387	0.00783461	0.159241	-4.94012
P62891	RPL39	0.269914	4.05009	3.61697	0.0113336	0.16785	-4.9423
Q5T4S7	UBR4	0.321565	4.04585	3.12643	0.0206922	0.199549	-4.94233
Q8IWX8	CHERP	-0.201856	4.05412	-3.36293	0.0154087	0.180821	-4.94666
Q9ULC4	MCTS1	0.355161	4.04234	3.17556	0.0194494	0.196768	-4.94847
P49750	YLPM1	-0.110012	4.05773	-3.51721	0.0127714	0.172383	-4.94859
P08240	SRPRA	-0.183423	4.05501	-3.62663	0.0112041	0.16785	-4.94866
Q9H0A8	COMMD4	0.259448	4.05161	2.7756	0.0325263	0.219736	-4.95057
Q16763	UBE2S	0.231164	4.05244	3.15991	0.0198362	0.197426	-4.95058
O95831	AIFM1	-0.173932	4.05548	-4.14135	0.00620368	0.149095	-4.95097
Q9BSV6	TSEN34	0.224522	4.05305	3.05906	0.0225392	0.201311	-4.95101
Q9UK99	FBXO3	0.368345	4.04182	2.68223	0.0367893	0.223826	-4.95316
Q5XKP0	MICOS13	-0.443089	4.0334	-3.12138	0.0208246	0.199549	-4.95492
Q6FIF0	ZFAND6	0.589809	4.00905	2.63381	0.0392326	0.226146	-4.9557
Q00169	PITPNA	0.299094	4.04765	2.96325	0.0254822	0.205606	-4.95647
Q567U6	CCDC93	0.451859	4.03186	2.32661	0.0593453	0.256214	-4.95796
Q9NUQ9	FAM49B	0.24707	4.05192	2.98455	0.0247936	0.20512	-4.95824
Q9P265	DIP2B	0.20769	4.05435	2.98726	0.0247075	0.20512	-4.95935
P12259	F5	-0.212048	4.05354	-3.81237	0.00900953	0.162986	-4.95985
Q9H501	ESF1	-0.272843	4.04974	-3.21315	0.0185538	0.193143	-4.96078
Q9HAU0	PLEKHA5	-0.252115	4.05158	-2.94676	0.0260297	0.207377	-4.96451
P50995	ANXA11	0.231507	4.05253	3.42427	0.0142943	0.177985	-4.96625
P17275	JUNB	-0.401034	4.03748	-2.51173	0.0461922	0.235165	-4.96791
O95067	CCNB2	0.298824	4.04909	2.63778	0.0390256	0.226146	-4.97063
Q9UI12	ATP6V1H	0.412154	4.03761	3.36157	0.0154347	0.180821	-4.97163
O60547	GMDS	0.365731	4.04135	2.87096	0.0287149	0.211486	-4.97285
Q9BT30	ALKBH7	-0.399196	4.03762	-2.6799	0.0369033	0.223826	-4.9731
Q9H6S0	YTHDC2	0.26025	4.05132	2.82846	0.0303504	0.215103	-4.97408
O94979	SEC31A	0.375535	4.04093	3.30461	0.0165578	0.186121	-4.97542
Q86TU7	SETD3	0.377188	4.04016	2.8938	0.0278756	0.210097	-4.97858
Q14203	DCTN1	0.309116	4.04662	3.0486	0.0228419	0.201849	-4.97979
Q5W0B1	OBI1	0.450682	4.03264	2.27011	0.0641009	0.262631	-4.98082
Q03393	PTS	0.585861	4.00342	2.36238	0.0565271	0.252265	-4.98418
Q2NL82	TSR1	0.413853	4.03671	3.16077	0.0198147	0.197426	-4.98653
Q13283	G3BP1	0.181776	4.05504	3.78672	0.0092819	0.165413	-4.99273
O75676	RPS6KA4	0.225076	4.05428	2.7163	0.0351681	0.22325	-4.99286
Q5TKA1	LIN9	0.359412	4.04235	2.62505	0.0396926	0.226988	-4.9947
Q9BYN8	MRPS26	-0.229422	4.05267	-3.56978	0.0119901	0.16962	-4.99651
Q93008	USP9X	0.287155	4.04877	2.90372	0.0275192	0.209328	-4.99767
P20936	RASA1	0.430166	4.03606	2.35876	0.0568057	0.252265	-5.00136
Q15021	NCAPD2	0.217373	4.05355	2.99834	0.0243586	0.203935	-5.00615
Q9H299	SH3BGRL3	0.259242	4.05061	3.68443	0.0104633	0.16785	-5.00961
Q70Z53	FRA10AC1	0.498384	4.0251	2.30075	0.0614752	0.259921	-5.01309
Q92616	GCN1	0.289738	4.04849	3.44716	0.0139014	0.177664	-5.01577
Q14141	SEPTIN6	0.386064	4.03998	3.29002	0.0168597	0.186121	-5.01679
P10244	MYBL2	-0.55805	4.01655	-2.14194	0.0764105	0.274206	-5.01767
Q9NZT2	OGFR	0.459225	4.0299	2.82776	0.0303784	0.215103	-5.02446
Q9UK76	JPT1	0.454063	4.03056	2.88722	0.0281147	0.210798	-5.02507
Q9NSK0	KLC4	0.353005	4.04438	2.40909	0.0530557	0.248577	-5.02704
Q16134	ETFDH	-0.133112	4.05699	-3.47554	0.0134308	0.176669	-5.02801
Q9Y287	ITM2B	-0.273734	4.0497	-2.96674	0.025368	0.205524	-5.02932
Q03252	LMNB2	-0.207741	4.05385	-4.14628	0.00616988	0.149095	-5.03228
Q13555	CAMK2G	0.27433	4.04972	3.45274	0.0138076	0.177318	-5.03597
P45983	MAPK8	0.230743	4.05392	2.66951	0.0374149	0.223826	-5.0369
O43852	CALU	-0.150553	4.05628	-3.87456	0.00838523	0.16171	-5.04078
Q9H9Y6	POLR1B	-0.207327	4.05387	-3.1318	0.0205521	0.199332	-5.0418
Q96JM3	CHAMP1	-0.233136	4.05226	-3.23842	0.0179772	0.189771	-5.04288
Q9BUK6	MSTO1	0.617302	3.99953	2.40871	0.0530827	0.248577	-5.04393
P48444	ARCN1	0.127247	4.05711	3.59178	0.0116789	0.16785	-5.04568
Q9UHA3	RSL24D1	-0.179537	4.05526	-3.1756	0.0194485	0.196768	-5.04588
Q9BXP2	SLC12A9	-0.169633	4.05609	-3.00557	0.0241337	0.203935	-5.04588
Q14160	SCRIB	-0.228904	4.05255	-3.49452	0.0131259	0.173674	-5.04663
Q01844	EWSR1	0.191699	4.05471	4.26768	0.00539896	0.145148	-5.04823
P62280	RPS11	0.304038	4.04788	3.69996	0.0102737	0.16785	-5.04856
Q9Y4D1	DAAM1	-0.28867	4.04857	-3.05634	0.0226174	0.201311	-5.04982
Q86TI2	DPP9	0.29431	4.04803	2.77117	0.0327159	0.219736	-5.05041
P09960	LTA4H	0.358368	4.04257	3.26543	0.0173825	0.186986	-5.05544
Q9UI10	EIF2B4	0.295397	4.04764	2.91272	0.0272004	0.208962	-5.05723
P48047	ATP5PO	-0.171766	4.05553	-4.35337	0.00492003	0.14115	-5.0587
Q96G46	DUS3L	0.207074	4.05389	3.09828	0.0214429	0.201311	-5.06193
Q9NQ86	TRIM36	0.56149	4.01766	2.88564	0.0281725	0.210997	-5.06353
Q9Y664	KPTN	0.560615	4.01436	2.19445	0.0710962	0.269527	-5.06741
P50570	DNM2	0.267226	4.04974	3.3167	0.0163121	0.185148	-5.0693
Q15631	TSN	0.462462	4.02926	2.93088	0.0265689	0.208305	-5.07013
O15226	NKRF	-0.205138	4.05389	-3.24814	0.0177606	0.188738	-5.07131
P61962	DCAF7	0.178766	4.05529	3.11445	0.0210081	0.200513	-5.07291
Q8N573	OXR1	0.453498	4.03098	2.47487	0.0485424	0.239447	-5.07491
O15372	EIF3H	0.247281	4.05127	3.3024	0.0166032	0.186121	-5.07708
Q8NF64	ZMIZ2	0.522346	4.02055	2.74963	0.033656	0.221632	-5.07733
P22415	USF1	-0.286555	4.04852	-3.10069	0.0213776	0.201311	-5.07739
P62750	RPL23A	0.207148	4.05387	3.76912	0.00947412	0.165413	-5.08117
Q9UNY4	TTF2	0.252776	4.05146	2.72818	0.034621	0.22306	-5.08525
Q14376	GALE	0.368792	4.04072	3.05586	0.0226314	0.201311	-5.08547
Q14694	USP10	0.243781	4.05159	3.08527	0.0218	0.201311	-5.08745
Q15046	KARS1	0.25809	4.05082	3.59919	0.0115761	0.16785	-5.08828
Q14318	FKBP8	-0.211211	4.0535	-3.62911	0.0111712	0.16785	-5.09123
E9PAV3	NACA	0.33843	4.04522	3.92045	0.00795552	0.160416	-5.09144
P61254	RPL26	0.246713	4.05155	3.72263	0.0100035	0.16785	-5.09217
Q9NX07	TRNAU1AP	0.343758	4.04424	2.50325	0.0467221	0.236247	-5.09224
O14981	BTAF1	0.253238	4.05082	2.99837	0.0243575	0.203935	-5.09369
Q9H993	ARMT1	0.455025	4.03034	2.46352	0.0492912	0.241027	-5.09533
Q9Y2Y0	ARL2BP	0.333454	4.04425	2.687	0.0365576	0.223826	-5.10148
Q86UE4	MTDH	-0.107636	4.05766	-3.62692	0.0112003	0.16785	-5.10197
P18085	ARF4	0.355421	4.04455	4.16356	0.00605298	0.149071	-5.10298
P49792	RANBP2	-0.129651	4.05713	-3.32329	0.0161797	0.185148	-5.104
Q8WVT3	TRAPPC12	0.220944	4.05367	2.77205	0.0326781	0.219736	-5.10674
Q9BSB4	ATG101	0.508031	4.02343	2.46896	0.0489311	0.240837	-5.10701
Q8IY47	KBTBD2	0.565883	4.01333	2.22008	0.0686422	0.267789	-5.10742
O75400	PRPF40A	-0.144258	4.05653	-3.43398	0.0141262	0.177985	-5.10835
O60927	PPP1R11	0.463713	4.02906	2.16465	0.0740633	0.272347	-5.11245
Q13630	TSTA3	0.352558	4.04307	3.09528	0.0215247	0.201311	-5.11264
Q92890	UFD1	0.213951	4.05344	3.14636	0.0201779	0.198774	-5.11304
Q9BUH6	PAXX	0.285453	4.04824	3.24227	0.017891	0.189229	-5.11414
Q07812	BAX	0.275927	4.04902	3.28681	0.0169269	0.186121	-5.118
Q8TF46	DIS3L	0.359483	4.04289	2.35157	0.0573635	0.252669	-5.11885
O00429	DNM1L	0.442609	4.03394	3.33455	0.0159565	0.184691	-5.12688
P01116	KRAS	0.185924	4.05512	2.95679	0.0256953	0.206073	-5.1308
Q86W34	AMZ2	0.293271	4.04903	2.48871	0.0476456	0.238218	-5.13257
Q9Y6D6	ARFGEF1	0.305163	4.04744	2.5402	0.0444593	0.232207	-5.13426
Q9C0E2	XPO4	0.235841	4.05281	2.69165	0.0363332	0.223826	-5.13493
Q6UWP2	DHRS11	0.440855	4.03194	2.40689	0.0532137	0.248577	-5.13606
Q9UKG1	APPL1	0.496692	4.02481	2.90094	0.0276186	0.209405	-5.1394
P55011	SLC12A2	-0.198543	4.05422	-3.72275	0.0100022	0.16785	-5.13956
Q6AI12	ANKRD40	0.598106	4.00051	2.0612	0.0853914	0.286028	-5.14002
O14980	XPO1	0.251403	4.05099	3.45505	0.0137688	0.177318	-5.14196
Q9Y316	MEMO1	0.240163	4.05216	2.77262	0.0326537	0.219736	-5.14399
Q8N1G4	LRRC47	0.181286	4.05492	3.36807	0.0153119	0.180821	-5.14805
Q8IZ21	PHACTR4	0.321159	4.04532	2.5773	0.0423042	0.229294	-5.1507
O14964	HGS	0.223798	4.05274	3.12524	0.0207232	0.199549	-5.1516
Q9H6R0	DHX33	-0.201009	4.05429	-2.94768	0.0259986	0.207374	-5.15286
P30048	PRDX3	-0.286208	4.04968	-4.31599	0.0051228	0.142737	-5.15661
P46531	NOTCH1	-0.185633	4.05535	-2.84815	0.0295809	0.213946	-5.15675
O75832	PSMD10	0.297795	4.04723	2.72363	0.0348296	0.22306	-5.15887
Q16401	PSMD5	0.322135	4.04542	3.10901	0.0211534	0.201311	-5.16029
O75340	PDCD6	0.256084	4.05064	3.43102	0.0141773	0.177985	-5.16056
Q9NP79	VTA1	0.366952	4.04227	3.36915	0.0152915	0.180821	-5.1656
Q9UKV8	AGO2	0.22965	4.05329	2.65973	0.037904	0.224163	-5.16617
Q13951	CBFB	0.274848	4.04936	2.68804	0.0365072	0.223826	-5.16731
P50579	METAP2	0.183462	4.05512	2.96869	0.0253044	0.205524	-5.16871
Q9H7B4	SMYD3	0.29493	4.04888	2.48139	0.048118	0.238495	-5.16979
Q8NCJ5	SPRYD3	0.390199	4.04094	2.13966	0.0766503	0.274687	-5.17231
P53384	NUBP1	0.378373	4.039	2.64049	0.0388853	0.226146	-5.17258
Q9NZ72	STMN3	-0.196697	4.05512	-2.7243	0.0347987	0.22306	-5.1741
Q9NPI1	BRD7	-0.22256	4.05317	-2.81576	0.0308584	0.216294	-5.179
Q9H9J4	USP42	-0.322785	4.04523	-2.60037	0.0410202	0.228136	-5.17943
Q8TDB6	DTX3L	0.343995	4.04368	2.38892	0.0545266	0.249476	-5.1803
Q13616	CUL1	0.336337	4.04381	2.72175	0.0349161	0.223208	-5.181
Q5QJ74	TBCEL	0.455295	4.02997	2.35487	0.0571069	0.252669	-5.18107
Q8IYI6	EXOC8	0.25448	4.05119	2.69295	0.0362709	0.223826	-5.18113
Q6ZWJ1	STXBP4	0.712903	3.97633	1.99053	0.0941324	0.29604	-5.18192
Q7Z739	YTHDF3	0.228537	4.05226	3.10146	0.0213567	0.201311	-5.18217
Q9Y6I4	USP3	0.264053	4.05014	2.85866	0.0291783	0.212467	-5.18362
Q96BJ3	AIDA	0.317966	4.04517	2.67144	0.0373194	0.223826	-5.18637
Q9NQ48	LZTFL1	0.310304	4.04693	2.4948	0.0472566	0.237181	-5.18706
Q6R327	RICTOR	0.417493	4.03466	2.36186	0.0565667	0.252265	-5.18923
Q86WP2	GPBP1	0.67378	3.98023	1.96726	0.0972045	0.298868	-5.1899
P84085	ARF5	0.26024	4.05064	3.67769	0.0105467	0.16785	-5.19097
Q9NVT9	ARMC1	0.370711	4.03983	2.94232	0.0261792	0.208077	-5.19154
Q969K3	RNF34	0.329879	4.04717	2.23468	0.067283	0.266817	-5.19182
O95373	IPO7	0.286892	4.04848	3.26605	0.017369	0.186986	-5.19212
O43432	EIF4G3	0.446987	4.03208	3.03847	0.023139	0.202627	-5.1939
P62995	TRA2B	-0.139828	4.0566	-3.88359	0.00829867	0.160961	-5.19875
Q5JSH3	WDR44	0.388952	4.03758	2.58203	0.0420379	0.229137	-5.19915
O00483	NDUFA4	-0.214572	4.05331	-3.62332	0.0112482	0.16785	-5.20257
Q9H8W4	PLEKHF2	0.302237	4.04672	2.7025	0.0358152	0.223826	-5.20404
Q9BRP4	PAAF1	0.309425	4.04632	2.79808	0.0315812	0.218523	-5.20615
Q8ND04	SMG8	0.295746	4.04829	2.48	0.0482079	0.238495	-5.20743
Q9UPU5	USP24	0.229906	4.05328	2.61465	0.0402465	0.227446	-5.20973
Q8TCG1	CIP2A	0.289755	4.04966	2.39814	0.0538487	0.249476	-5.20982
Q8NC56	LEMD2	-0.189488	4.0546	-3.07545	0.0220737	0.201311	-5.21166
O75955	FLOT1	-0.117313	4.05742	-3.38074	0.0150757	0.180552	-5.21248
Q99613	EIF3C	0.340571	4.04477	3.60561	0.0114879	0.16785	-5.21407
Q15819	UBE2V2	0.487739	4.02648	3.05545	0.0226431	0.201311	-5.21515
Q92540	SMG7	0.331942	4.04562	2.28036	0.0632094	0.26197	-5.21521
P0CAP2	POLR2M	0.491221	4.02714	1.8703	0.111129	0.31285	-5.21628
Q13724	MOGS	-0.161108	4.05582	-3.52459	0.0126584	0.172383	-5.21822
O00571	DDX3X	0.0827642	4.05814	4.02489	0.00706641	0.157373	-5.21859
Q76FK4	NOL8	-0.223011	4.05306	-2.76052	0.0331771	0.220788	-5.22104
Q7Z6K3	PTAR1	0.407025	4.03646	2.16681	0.073844	0.272293	-5.22521
P05141	SLC25A5	-0.271695	4.05069	-4.32288	0.00508473	0.142737	-5.22684
Q9H8U3	ZFAND3	0.72822	3.96958	1.99198	0.0939443	0.295842	-5.23334
Q9NWZ3	IRAK4	0.346609	4.04248	2.41701	0.0524897	0.24804	-5.23335
Q6VN20	RANBP10	0.232272	4.05332	2.54391	0.0442392	0.232207	-5.2336
Q9BTE6	AARSD1	0.359395	4.04058	2.69266	0.0362846	0.223826	-5.23457
P11802	CDK4	0.357762	4.04196	3.01637	0.0238021	0.203747	-5.23688
Q9P032	NDUFAF4	-0.13588	4.0571	-3.02072	0.0236701	0.203473	-5.23851
P24534	EEF1B2	0.261274	4.05073	3.78743	0.00927427	0.165413	-5.2388
Q6IQ23	PLEKHA7	-0.211829	4.05386	-2.70863	0.0355265	0.223632	-5.239
Q96MX6	WDR92	0.219192	4.05397	2.58843	0.0416796	0.228972	-5.24076
O95059	RPP14	-0.417456	4.03404	-2.58899	0.0416484	0.228972	-5.24108
Q9H9L4	KANSL2	-0.374423	4.04024	-2.35002	0.057485	0.253039	-5.24171
P42338	PIK3CB	0.3967	4.03749	2.14027	0.0765865	0.274605	-5.24358
Q9HAU5	UPF2	0.262465	4.05125	2.48097	0.0481451	0.238495	-5.24421
P68104	EEF1A1	0.15197	4.05625	4.21322	0.00573055	0.146998	-5.24594
P45880	VDAC2	-0.161267	4.05592	-4.14479	0.00618009	0.149095	-5.24804
Q96P47	AGAP3	0.291257	4.04781	2.67667	0.0370617	0.223826	-5.24807
Q16891	IMMT	-0.159382	4.05594	-3.97259	0.00749696	0.158461	-5.24873
Q9Y4B4	RAD54L2	0.352449	4.04427	2.17289	0.0732302	0.271664	-5.24925
Q6ZT62	BARGIN	0.451686	4.02935	2.46496	0.0491956	0.240919	-5.25034
Q13190	STX5	-0.14278	4.05681	-3.02261	0.0236129	0.203473	-5.25097
Q7L9B9	EEPD1	-0.296027	4.04765	-2.63593	0.0391222	0.226146	-5.25345
P30291	WEE1	0.359827	4.04066	2.37145	0.0558346	0.251417	-5.25477
Q9BSJ2	TUBGCP2	0.214663	4.05353	2.74923	0.0336738	0.221632	-5.2557
P04843	RPN1	-0.140388	4.05663	-4.03699	0.00697081	0.156809	-5.25579
Q96EP0	RNF31	0.325623	4.04605	2.31592	0.0602165	0.257178	-5.25631
P49643	PRIM2	0.183742	4.05539	2.75952	0.0332208	0.220861	-5.25642
Q04323	UBXN1	0.306661	4.04629	3.01171	0.0239446	0.203747	-5.26124
P26196	DDX6	0.291057	4.04835	3.54189	0.0123978	0.172141	-5.26461
Q9H269	VPS16	0.216692	4.05322	2.81317	0.0309632	0.216294	-5.26598
Q9UIA9	XPO7	0.329766	4.04458	2.98861	0.0246646	0.20512	-5.26958
P54136	RARS1	0.304957	4.04703	3.36321	0.0154035	0.180821	-5.27058
P82650	MRPS22	-0.16722	4.05553	-3.44198	0.0139892	0.177985	-5.27088
O60749	SNX2	0.367194	4.04084	3.07728	0.0220224	0.201311	-5.27098
Q01813	PFKP	0.368596	4.04167	2.20964	0.0696312	0.268103	-5.27193
Q9Y4X0	AMMECR1	0.382114	4.03863	2.35318	0.0572384	0.252669	-5.2722
O95081	AGFG2	0.458577	4.02859	2.5621	0.0431735	0.230269	-5.27268
Q9UBI1	COMMD3	0.235033	4.05271	2.55856	0.043379	0.23061	-5.27521
P06400	RB1	0.275325	4.04875	2.7948	0.0317173	0.218523	-5.27724
Q5T447	HECTD3	0.326407	4.04615	2.27572	0.0636114	0.26197	-5.27792
P21926	CD9	-0.27206	4.04948	-3.18575	0.019202	0.196028	-5.28169
O75083	WDR1	0.198321	4.05399	3.49544	0.0131113	0.173674	-5.28179
P28702	RXRB	0.337429	4.04362	2.43653	0.0511217	0.244659	-5.28205
Q6P5R6	RPL22L1	0.543786	4.02068	3.44905	0.0138695	0.177592	-5.28351
O00418	EEF2K	0.358779	4.04314	2.15146	0.0754172	0.272877	-5.28383
O75330	HMMR	0.199481	4.05457	2.70044	0.0359131	0.223826	-5.28393
O60493	SNX3	0.256819	4.05003	3.04823	0.0228526	0.201849	-5.2844
Q9UK41	VPS28	0.227344	4.05277	2.70456	0.0357178	0.223826	-5.28676
O95139	NDUFB6	-0.285377	4.04876	-3.47024	0.0135173	0.17686	-5.28775
Q92733	PRCC	0.206192	4.05407	2.7374	0.0342028	0.222565	-5.28814
P23381	WARS1	0.388222	4.03881	3.02897	0.0234217	0.202627	-5.28952
Q9NPQ8	RIC8A	0.184383	4.05552	2.67826	0.0369835	0.223826	-5.29739
P22307	SCP2	-0.203517	4.054	-3.83726	0.0087536	0.162986	-5.30023
Q8N3C0	ASCC3	0.229738	4.05316	2.52053	0.0456494	0.234967	-5.30238
Q9Y4E8	USP15	0.315545	4.04556	2.85108	0.0294681	0.213588	-5.30311
O94992	HEXIM1	-0.191433	4.05448	-2.96666	0.0253707	0.205524	-5.30411
L0R8F8	MIEF1	-0.190256	4.05439	-3.15486	0.0199628	0.198101	-5.30486
Q96G25	MED8	-0.258626	4.05053	-2.63057	0.0394019	0.226477	-5.30929
Q9Y6D5	ARFGEF2	0.309007	4.04622	2.59635	0.0412414	0.228568	-5.30955
Q9BY44	EIF2A	0.202177	4.05373	3.05985	0.0225165	0.201311	-5.31235
P09669	COX6C	-0.339634	4.04497	-3.73572	0.00985121	0.16785	-5.31259
P22694	PRKACB	0.339294	4.04309	2.48908	0.0476215	0.238218	-5.31295
Q13596	SNX1	0.297484	4.04688	2.86413	0.0289712	0.212267	-5.31333
Q99504	EYA3	0.364356	4.03993	2.54649	0.0440864	0.232055	-5.31517
O15392	BIRC5	-0.258618	4.05126	-2.42955	0.0516065	0.245413	-5.31553
O60826	CCDC22	0.226537	4.05378	2.44068	0.0508357	0.244184	-5.31713
O14757	CHEK1	0.273457	4.04889	2.6456	0.0386219	0.22545	-5.32184
Q96FW1	OTUB1	0.456608	4.03115	3.05989	0.0225153	0.201311	-5.32237
Q8N653	LZTR1	0.509646	4.01954	2.04266	0.0876009	0.288149	-5.32337
Q9NNW5	WDR6	0.345291	4.04274	2.50067	0.0468843	0.236336	-5.32656
O75150	RNF40	0.130249	4.05725	2.97896	0.0249724	0.205281	-5.32706
Q01804	OTUD4	0.312411	4.04721	2.21534	0.0690891	0.267801	-5.32752
P30086	PEBP1	0.210027	4.05363	3.99597	0.00730098	0.158187	-5.3281
Q66K74	MAP1S	0.57783	4.00929	2.60887	0.0405576	0.227689	-5.32819
Q8WUA7	TBC1D22A	0.302925	4.04821	2.24687	0.0661704	0.266101	-5.33111
Q8N302	AGGF1	-0.262516	4.05119	-2.36646	0.0562147	0.251417	-5.33122
Q9Y217	MTMR6	0.279829	4.04861	2.50959	0.0463254	0.235471	-5.33131
Q86WR0	CCDC25	0.281392	4.04886	2.45768	0.0496813	0.241883	-5.33271
Q13362	PPP2R5C	0.188988	4.05472	2.82264	0.0305822	0.215641	-5.33296
P48634	PRRC2A	0.296795	4.04662	2.75089	0.0336001	0.221632	-5.33334
Q6P4I2	WDR73	0.343878	4.04415	2.1876	0.0717669	0.270628	-5.33396
Q8WUI4	HDAC7	0.566707	4.00584	1.89798	0.106962	0.307009	-5.33476
Q86X83	COMMD2	0.360713	4.04086	2.61688	0.040127	0.227436	-5.3359
P62273	RPS29	0.219283	4.05317	3.7535	0.00964845	0.166593	-5.33603
P27361	MAPK3	0.18041	4.05496	3.01196	0.0239371	0.203747	-5.33615
Q8NC51	SERBP1	0.240159	4.05176	3.41527	0.014452	0.177985	-5.33718
Q92506	HSD17B8	-0.151924	4.05609	-3.31709	0.0163043	0.185148	-5.33956
Q9H2G2	SLK	0.287062	4.04761	2.68175	0.0368126	0.223826	-5.3413
Q7Z7E8	UBE2Q1	0.244595	4.05126	2.6232	0.0397904	0.226988	-5.3414
Q9ULM6	CNOT6	0.332211	4.04636	2.08289	0.0828773	0.283311	-5.34181
Q9BVS5	TRMT61B	-0.41269	4.03386	-2.6276	0.039558	0.226988	-5.34566
Q9BUL8	PDCD10	0.310953	4.04578	3.00101	0.0242751	0.203935	-5.34862
P08670	VIM	-0.193366	4.05428	-2.90963	0.0273096	0.208962	-5.35291
P17858	PFKL	0.243435	4.05128	3.09264	0.0215969	0.201311	-5.35315
Q8WWK9	CKAP2	0.371912	4.0379	2.42512	0.0519168	0.246194	-5.35345
Q14739	LBR	-0.199595	4.0539	-3.38359	0.015023	0.180552	-5.35437
P51970	NDUFA8	-0.169451	4.05543	-3.47265	0.0134779	0.17686	-5.35566
O95352	ATG7	0.36171	4.04015	2.44433	0.0505851	0.24388	-5.35594
P47897	QARS1	0.362962	4.04135	3.13325	0.0205145	0.199332	-5.35954
Q92556	ELMO1	0.351894	4.04243	2.16287	0.0742448	0.272511	-5.36019
Q8N6T7	SIRT6	0.229667	4.05241	2.67858	0.0369676	0.223826	-5.36295
Q9Y3P9	RABGAP1	0.391875	4.0361	2.37542	0.0555344	0.251417	-5.36375
Q9NW13	RBM28	-0.265297	4.04962	-2.71718	0.0351272	0.223208	-5.36426
Q8WYP5	AHCTF1	-0.160722	4.05599	-2.90996	0.0272979	0.208962	-5.36657
Q7Z3C6	ATG9A	0.365263	4.04053	2.61981	0.0399709	0.227423	-5.36671
Q9Y5Y2	NUBP2	0.353211	4.04172	2.8442	0.0297335	0.214119	-5.36673
P49005	POLD2	0.199038	4.05409	2.87293	0.0286416	0.211486	-5.37165
Q92859	NEO1	0.302907	4.04766	2.21076	0.0695239	0.268103	-5.37397
O75116	ROCK2	0.339603	4.04252	2.62473	0.0397093	0.226988	-5.37533
P78344	EIF4G2	0.173503	4.05524	3.11786	0.0209175	0.199931	-5.37551
Q9Y6G5	COMMD10	0.252301	4.05084	2.5061	0.046543	0.236145	-5.37597
Q9NSD9	FARSB	0.285917	4.04831	3.29107	0.0168379	0.186121	-5.37615
Q14738	PPP2R5D	0.253446	4.05062	2.54092	0.0444165	0.232207	-5.37713
O43314	PPIP5K2	0.182485	4.05554	2.61759	0.0400891	0.227436	-5.38072
Q8N6H7	ARFGAP2	0.189079	4.05535	2.56447	0.0430367	0.22996	-5.3808
P55212	CASP6	0.324457	4.0441	2.60084	0.0409949	0.228136	-5.38149
Q13464	ROCK1	0.291115	4.04775	2.43443	0.0512667	0.244917	-5.38228
Q15056	EIF4H	0.306527	4.04688	3.65908	0.0107813	0.16785	-5.38313
Q96F44	TRIM11	0.378114	4.03833	2.2978	0.0617227	0.260407	-5.38671
P49642	PRIM1	0.207222	4.05378	2.66282	0.0377487	0.224163	-5.38697
Q01433	AMPD2	0.234613	4.05348	2.32178	0.0597375	0.256509	-5.38724
O43617	TRAPPC3	0.217066	4.05296	3.07181	0.0221764	0.201311	-5.38802
Q9GZT4	SRR	0.720554	3.96099	1.81129	0.12056	0.324485	-5.39239
Q9Y6E0	STK24	0.294608	4.04698	2.71846	0.0350682	0.223208	-5.39285
O75695	RP2	-0.287154	4.04789	-3.00076	0.0242831	0.203935	-5.39287
P51148	RAB5C	-0.136527	4.05668	-3.77662	0.00939168	0.165413	-5.39602
Q13572	ITPK1	0.331262	4.04309	2.5644	0.0430409	0.22996	-5.3999
O14641	DVL2	0.219039	4.05413	2.38726	0.0546492	0.249476	-5.40018
Q15596	NCOA2	0.338896	4.04209	2.40555	0.053311	0.248785	-5.40094
O75964	ATP5MG	-0.151287	4.05619	-3.82047	0.00892532	0.162986	-5.40267
P27987	ITPKB	0.656798	3.96341	1.60018	0.161176	0.367935	-5.40716
P98170	XIAP	0.272935	4.05001	2.28261	0.0630156	0.26197	-5.40928
P62820	RAB1A	-0.193472	4.05447	-3.89163	0.00822245	0.160961	-5.41056
Q6PIY7	TENT2	-0.358814	4.04108	-2.1891	0.0716192	0.270612	-5.41196
Q9UQ80	PA2G4	0.193705	4.05437	3.88345	0.0083	0.160961	-5.41255
Q8N9N8	EIF1AD	0.388145	4.03761	2.09952	0.0810009	0.281382	-5.41376
O15397	IPO8	0.237423	4.05169	2.76804	0.0328507	0.220135	-5.41539
Q9H3C7	GGNBP2	0.302023	4.0492	2.05965	0.0855732	0.286028	-5.41542
Q8NFH3	NUP43	-0.124511	4.05731	-2.9855	0.0247634	0.20512	-5.41621
Q9Y3D6	FIS1	0.263095	4.0498	3.41516	0.0144541	0.177985	-5.41672
P24386	CHM	0.323976	4.04574	2.13736	0.0768929	0.274927	-5.41781
P26038	MSN	0.249013	4.05079	2.54453	0.044202	0.232207	-5.4222
Q9Y6E2	BZW2	0.133548	4.05698	2.96018	0.0255831	0.206008	-5.42308
Q9HD20	ATP13A1	-0.181164	4.05483	-3.28381	0.0169901	0.186121	-5.42529
Q06124	PTPN11	0.265867	4.04935	2.85785	0.0292091	0.212467	-5.42605
Q9BX59	TAPBPL	-0.471671	4.02343	-2.18521	0.0720026	0.270628	-5.42854
Q9NRN7	AASDHPPT	0.342181	4.04263	2.71104	0.0354132	0.223632	-5.42922
Q92990	GLMN	0.456167	4.02621	2.20153	0.0704087	0.269152	-5.4296
Q9NZ32	ACTR10	0.347366	4.04172	2.59217	0.0414723	0.22864	-5.43161
Q9UBB6	NCDN	0.25011	4.05122	2.41166	0.0528717	0.248447	-5.43429
Q96JH7	VCPIP1	0.289	4.04765	2.39053	0.054407	0.249476	-5.43458
Q9Y547	HSPB11	0.298365	4.04655	2.44361	0.0506346	0.24388	-5.4349
Q9H816	DCLRE1B	-0.503612	4.01741	-1.96717	0.0972161	0.298868	-5.43551
Q96G74	OTUD5	0.475811	4.02208	2.07132	0.0842085	0.284832	-5.43582
P53990	IST1	0.328192	4.0427	2.60995	0.0404993	0.227671	-5.43598
Q03518	TAP1	-0.259714	4.05021	-2.44007	0.0508777	0.244184	-5.43945
O75170	PPP6R2	0.271805	4.05068	2.20474	0.0701	0.268781	-5.43961
Q9H7X7	IFT22	0.267157	4.05119	2.19925	0.0706293	0.269152	-5.44085
P06493	CDK1	0.182564	4.0547	3.18416	0.0192404	0.196124	-5.44135
Q9UIC8	LCMT1	0.268932	4.04951	2.42765	0.051739	0.245805	-5.44305
Q8N1G2	CMTR1	0.178354	4.05529	2.69356	0.0362417	0.223826	-5.44696
Q9GZQ3	COMMD5	0.305117	4.04779	2.07872	0.0833551	0.283736	-5.44711
Q96K76	USP47	0.413935	4.03285	2.36975	0.0559635	0.251417	-5.44804
Q15904	ATP6AP1	-0.211622	4.05312	-3.05665	0.0226086	0.201311	-5.4481
Q9BUT1	BDH2	0.381731	4.03733	2.57582	0.0423884	0.22938	-5.44945
Q8WXE0	CASKIN2	0.358736	4.03988	2.22433	0.0682431	0.267698	-5.45519
Q9UKD1	GMEB2	0.284513	4.04804	2.39447	0.0541172	0.249476	-5.45698
Q9BTW9	TBCD	0.226249	4.05227	2.6336	0.0392437	0.226146	-5.45868
O43150	ASAP2	0.338234	4.04492	1.96097	0.0980515	0.299124	-5.45897
O75528	TADA3	-0.282679	4.04782	-2.80389	0.0313418	0.217811	-5.46053
O75771	RAD51D	0.795733	3.94165	1.8752	0.110379	0.311909	-5.46255
Q9HD26	GOPC	0.301343	4.0465	2.8934	0.02789	0.210097	-5.46256
Q01780	EXOSC10	-0.151555	4.05613	-3.07947	0.0219612	0.201311	-5.4632
P62318	SNRPD3	-0.212318	4.05356	-3.8101	0.00903328	0.162986	-5.46441
Q96BQ5	CCDC127	-0.358191	4.04017	-2.3378	0.0584482	0.25442	-5.4684
Q13045	FLII	0.199114	4.05398	2.72587	0.0347266	0.22306	-5.46841
P13984	GTF2F2	0.1701	4.05528	3.04191	0.0230374	0.202154	-5.46876
O43829	ZBTB14	-0.387979	4.03517	-2.06695	0.0847172	0.285457	-5.46922
Q9NS93	TM7SF3	-0.434945	4.03208	-2.73752	0.0341972	0.222565	-5.46985
Q92600	CNOT9	0.28668	4.04847	3.36589	0.0153528	0.180821	-5.46994
Q15477	SKIV2L	0.249137	4.05112	2.38717	0.054656	0.249476	-5.47029
P61599	NAA20	0.286	4.04781	2.46532	0.0491718	0.240919	-5.47205
Q8IX90	SKA3	0.472753	4.02174	2.07696	0.0835567	0.283757	-5.47244
Q9P0K8	FOXJ2	0.241735	4.05262	2.26799	0.0642867	0.262754	-5.47344
Q6DD88	ATL3	-0.174662	4.05519	-3.58818	0.0117291	0.16785	-5.47364
Q9BSH4	TACO1	-0.272558	4.04908	-3.13827	0.020385	0.199332	-5.47399
Q8IWY9	CDAN1	0.384682	4.03684	1.90909	0.105333	0.304676	-5.47593
Q7RTP6	MICAL3	0.294472	4.04739	2.22033	0.0686185	0.267789	-5.47727
Q14CX7	NAA25	0.234726	4.05127	2.7877	0.0320137	0.219318	-5.47729
Q13042	CDC16	0.21232	4.05434	2.34549	0.0578403	0.253117	-5.47776
P49354	FNTA	0.500631	4.02069	2.47232	0.0487098	0.239923	-5.47839
P48059	LIMS1	0.240913	4.05174	2.43683	0.051101	0.244659	-5.47842
P55884	EIF3B	0.321634	4.04579	3.36373	0.0153937	0.180821	-5.48236
O60508	CDC40	-0.185152	4.0546	-2.93628	0.026384	0.208305	-5.48246
Q8NBF2	NHLRC2	0.321033	4.04391	2.553	0.043703	0.2313	-5.48384
P24941	CDK2	0.162285	4.05564	3.00728	0.024081	0.203935	-5.48412
Q9C0C2	TNKS1BP1	0.227155	4.0522	2.83734	0.0300008	0.214228	-5.4847
O75319	DUSP11	-0.267436	4.05055	-2.18681	0.0718447	0.270628	-5.49149
Q8N0Z6	TTC5	0.202887	4.05481	2.37098	0.0558703	0.251417	-5.49157
P57088	TMEM33	-0.204692	4.05372	-3.46983	0.013524	0.17686	-5.49214
Q7Z6J9	TSEN54	0.26042	4.0502	2.33055	0.059028	0.255498	-5.49224
Q0VDG4	SCRN3	0.385717	4.0366	1.98289	0.0951296	0.296786	-5.49433
Q8TDY2	RB1CC1	0.312948	4.0468	2.02237	0.0900862	0.290754	-5.49443
P48200	IREB2	0.328319	4.04265	2.33169	0.0589364	0.255265	-5.49492
Q9NP97	DYNLRB1	0.331335	4.04196	2.47696	0.0484061	0.23895	-5.49595
Q9Y508	RNF114	0.347525	4.04063	2.23476	0.0672752	0.266817	-5.49611
P12955	PEPD	0.444876	4.02959	2.5862	0.0418041	0.228972	-5.49765
O43172	PRPF4	-0.111647	4.05752	-3.1652	0.0197046	0.197371	-5.49785
Q86Y37	CACUL1	0.461647	4.02348	2.21995	0.0686536	0.267789	-5.49822
Q9H9L3	ISG20L2	-0.202343	4.05479	-2.37142	0.0558372	0.251417	-5.49858
Q99611	SEPHS2	0.354482	4.04042	2.24165	0.0666445	0.266228	-5.49973
Q96FV9	THOC1	-0.227254	4.05207	-2.93019	0.0265927	0.208305	-5.50136
Q96AE7	TTC17	-0.262788	4.05015	-2.27442	0.0637245	0.262043	-5.50471
Q2TAL8	QRICH1	0.279614	4.04822	2.53629	0.0446934	0.232366	-5.50514
Q9H115	NAPB	0.244012	4.05124	2.41877	0.0523645	0.247795	-5.50733
Q6PHR2	ULK3	0.36656	4.03852	2.09771	0.081204	0.281382	-5.50873
Q96ED9	HOOK2	0.273546	4.04887	2.27722	0.0634814	0.26197	-5.51013
P39880	CUX1	-0.166369	4.05592	-2.61992	0.0399649	0.227423	-5.51438
Q15811	ITSN1	0.300527	4.04625	2.26242	0.0647776	0.263801	-5.51627
Q9P2K5	MYEF2	-0.282313	4.04873	-3.38723	0.0149563	0.180552	-5.51698
Q8NFZ0	FBH1	0.576319	4.00136	1.74883	0.131405	0.336691	-5.51703
Q96J01	THOC3	-0.166577	4.05542	-3.03634	0.0232019	0.202627	-5.51861
P21359	NF1	0.189928	4.05534	2.40804	0.053131	0.248577	-5.51979
Q9P2J5	LARS1	0.307558	4.04557	2.83188	0.0302152	0.214878	-5.52188
Q9C0E8	LNPK	-0.186878	4.05451	-2.81113	0.0310459	0.21653	-5.52292
Q32MZ4	LRRFIP1	0.380362	4.037	2.67889	0.0369524	0.223826	-5.52435
Q9HBU6	ETNK1	0.302956	4.04756	2.03726	0.0882563	0.289172	-5.52747
O60476	MAN1A2	-0.169052	4.05574	-2.63673	0.0390801	0.226146	-5.5309
P43007	SLC1A4	-0.184645	4.05447	-2.92089	0.0269144	0.208962	-5.53094
Q8N0U8	VKORC1L1	-0.264346	4.04921	-2.7511	0.033591	0.221632	-5.53238
Q96IQ9	ZNF414	0.280154	4.05015	2.04939	0.086792	0.287094	-5.53592
P61225	RAP2B	-0.240546	4.05104	-2.60717	0.0406502	0.22802	-5.53608
P47985	UQCRFS1	-0.242843	4.05175	-3.768	0.00948649	0.165413	-5.53757
Q9H2P0	ADNP	-0.141218	4.05669	-2.84582	0.0296705	0.214119	-5.53818
P19174	PLCG1	0.261286	4.0502	2.21393	0.0692225	0.26784	-5.5431
Q9H2P9	DPH5	0.338699	4.04176	2.24792	0.0660754	0.26589	-5.54322
Q99836	MYD88	0.472612	4.0205	1.91489	0.104493	0.304324	-5.54402
Q9Y237	PIN4	0.303402	4.04568	2.73765	0.0341912	0.222565	-5.54407
Q15051	IQCB1	-0.750165	3.93808	-1.5803	0.165619	0.374171	-5.54425
Q8NI27	THOC2	-0.179328	4.05483	-2.97804	0.025002	0.205281	-5.54779
Q99614	TTC1	0.19946	4.05384	2.67823	0.0369851	0.223826	-5.54796
Q8N5G2	MACO1	-0.235799	4.05155	-2.44683	0.0504149	0.243696	-5.54963
Q06609	RAD51	0.422921	4.03048	1.99591	0.0934356	0.295517	-5.54967
O75663	TIPRL	0.377596	4.03833	2.69295	0.036271	0.223826	-5.55026
Q0VDF9	HSPA14	0.277515	4.04805	2.52667	0.0452741	0.234107	-5.55026
Q8NEL9	DDHD1	-0.573206	3.99339	-1.69186	0.142125	0.346732	-5.55194
Q9H6Z4	RANBP3	0.363441	4.03904	2.66998	0.0373916	0.223826	-5.55479
Q9H3F6	KCTD10	0.246822	4.0516	2.23453	0.0672973	0.266817	-5.55703
Q9Y2L1	DIS3	0.240467	4.05105	2.92474	0.0267804	0.208647	-5.55911
Q9UNF0	PACSIN2	0.173671	4.0552	2.73421	0.0343465	0.22306	-5.5596
O75140	DEPDC5	0.383692	4.04206	1.57045	0.167865	0.375456	-5.55979
Q8TEX9	IPO4	0.302959	4.04599	2.74278	0.0339611	0.221783	-5.5605
Q9Y2W6	TDRKH	-0.162032	4.05604	-2.62617	0.0396335	0.226988	-5.56123
Q8WVZ9	KBTBD7	0.326514	4.04378	2.08034	0.0831694	0.283735	-5.56327
Q86WQ0	NR2C2AP	0.26618	4.04912	2.36711	0.0561651	0.251417	-5.56538
Q99543	DNAJC2	0.304692	4.04551	2.43949	0.0509176	0.244202	-5.56684
P06730	EIF4E	0.289195	4.0476	3.00227	0.024236	0.203935	-5.56889
Q5QP82	DCAF10	0.452555	4.02582	1.96117	0.0980249	0.299124	-5.57189
Q8NB14	USP38	0.66322	3.97346	1.82583	0.118165	0.320361	-5.57259
Q9UHW5	GPN3	0.493315	4.02023	2.18077	0.0724431	0.270829	-5.57316
Q8IYU2	HACE1	0.329676	4.04522	1.85163	0.114031	0.31601	-5.575
O95835	LATS1	0.280166	4.04993	2.02262	0.0900557	0.290754	-5.57658
P25445	FAS	-0.253747	4.05081	-2.22799	0.0679017	0.267698	-5.57737
P04049	RAF1	0.203594	4.05402	2.45005	0.050196	0.24351	-5.57744
P46013	MKI67	-0.245063	4.05072	-3.16134	0.0198006	0.197426	-5.57795
O60678	PRMT3	0.196355	4.05453	2.43428	0.051277	0.244917	-5.57797
Q8TEK3	DOT1L	-0.224793	4.05393	-2.16107	0.0744284	0.272511	-5.57831
Q9P1Z2	CALCOCO1	0.408183	4.03164	2.05174	0.086512	0.28683	-5.57845
O60879	DIAPH2	0.389676	4.03404	1.9726	0.0964906	0.297722	-5.57872
P50552	VASP	0.409134	4.03192	2.37236	0.0557658	0.251417	-5.57903
Q9NPA3	MID1IP1	0.29319	4.04643	2.2249	0.0681897	0.267698	-5.57997
Q9H3U1	UNC45A	0.184383	4.05469	2.61304	0.0403332	0.227446	-5.58039
P28715	ERCC5	0.195714	4.05505	2.32057	0.059836	0.256509	-5.58046
P51003	PAPOLA	0.337379	4.04201	2.52185	0.0455685	0.234847	-5.58164
Q9H0W8	SMG9	0.271276	4.04931	2.1587	0.0746717	0.272517	-5.58745
Q9Y2K1	ZBTB1	0.254468	4.05063	2.2211	0.0685458	0.267789	-5.58762
Q9UNF1	MAGED2	0.296882	4.04574	2.71108	0.0354113	0.223632	-5.58905
Q15257	PTPA	0.361743	4.04082	3.00204	0.0242433	0.203935	-5.58954
Q7Z422	SZRD1	0.616646	3.97879	1.89618	0.107227	0.307244	-5.59095
Q9P253	VPS18	0.217437	4.05301	2.36726	0.0561534	0.251417	-5.59282
P51617	IRAK1	0.341703	4.04088	2.00061	0.0928316	0.294847	-5.59292
Q04637	EIF4G1	0.346426	4.04296	3.18159	0.0193028	0.196463	-5.59732
P53350	PLK1	0.293118	4.04716	2.1338	0.0772705	0.275447	-5.59856
Q7L266	ASRGL1	0.338549	4.04096	2.11419	0.0793829	0.279726	-5.59884
Q8WW01	TSEN15	0.310509	4.0448	2.29092	0.0623048	0.261337	-5.60102
P35573	AGL	0.253485	4.05	2.53624	0.0446963	0.232366	-5.60134
Q86UA1	PRPF39	0.257174	4.04985	2.38429	0.0548696	0.250022	-5.60241
Q9UKV5	AMFR	-0.155975	4.05606	-2.72686	0.0346814	0.22306	-5.60325
Q9Y6Y8	SEC23IP	0.379068	4.03701	2.70182	0.0358474	0.223826	-5.60407
Q92599	SEPTIN8	0.330441	4.04276	2.63377	0.0392344	0.226146	-5.60562
Q13614	MTMR2	0.414149	4.03138	1.92208	0.103461	0.303544	-5.60736
P09661	SNRPA1	-0.288932	4.04823	-3.31333	0.0163801	0.185148	-5.60786
P23921	RRM1	0.333322	4.04328	2.85677	0.0292504	0.212467	-5.60988
Q8IWS0	PHF6	0.15213	4.05614	2.82837	0.0303539	0.215103	-5.61219
Q9BPX6	MICU1	-0.167228	4.05553	-2.69577	0.0361358	0.223826	-5.61286
Q12802	AKAP13	0.276552	4.05081	1.9226	0.103386	0.303544	-5.61687
Q9NVE7	PANK4	0.234229	4.05178	2.37019	0.0559302	0.251417	-5.61924
Q8TB36	GDAP1	-0.294237	4.04658	-2.85748	0.0292232	0.212467	-5.61975
Q86UY6	NAA40	0.326454	4.0422	2.08412	0.0827372	0.283238	-5.62306
Q86XK2	FBXO11	0.270496	4.05136	1.913	0.104766	0.304563	-5.62438
Q5JTV8	TOR1AIP1	-0.127569	4.05694	-3.12049	0.020848	0.199549	-5.62521
Q86TP1	PRUNE1	0.327854	4.04272	2.16912	0.0736108	0.272132	-5.62616
Q5T9A4	ATAD3B	-0.193154	4.05419	-3.49776	0.0130747	0.173674	-5.62642
Q9UBT6	POLK	0.482374	4.01687	1.60536	0.160037	0.367073	-5.62699
Q8IVH8	MAP4K3	0.41193	4.03077	1.90606	0.105775	0.30503	-5.62734
Q8NB46	ANKRD52	0.270588	4.04875	2.22171	0.0684889	0.267789	-5.62856
Q5T280	SPOUT1	-0.200448	4.05364	-2.90296	0.0275465	0.209328	-5.6293
P63172	DYNLT1	0.206849	4.05467	2.19471	0.0710708	0.269527	-5.63066
P51692	STAT5B	0.263515	4.04936	2.17516	0.0730028	0.271612	-5.63319
Q7Z434	MAVS	-0.172343	4.05504	-2.83869	0.0299477	0.214228	-5.63366
Q9ULU4	ZMYND8	-0.176336	4.05542	-2.48229	0.0480595	0.238495	-5.63375
O75581	LRP6	0.34783	4.04258	1.7428	0.132501	0.337149	-5.63388
Q9NV56	MRGBP	-0.362219	4.0391	-2.53538	0.0447483	0.232457	-5.63436
Q9UQ13	SHOC2	0.227844	4.05261	2.26402	0.0646366	0.263545	-5.63758
Q9H1E3	NUCKS1	0.15786	4.05575	3.25284	0.0176569	0.188168	-5.63862
P49366	DHPS	0.346207	4.04008	2.35165	0.0573578	0.252669	-5.64132
Q9NXC5	MIOS	0.332619	4.04113	2.24131	0.0666753	0.266228	-5.64159
P51570	GALK1	0.308138	4.04457	2.65945	0.0379179	0.224163	-5.64293
C4AMC7	WASH3P	0.366631	4.03732	2.28183	0.0630826	0.26197	-5.64478
Q99700	ATXN2	0.25184	4.04997	2.70718	0.0355945	0.223642	-5.64584
Q96CB9	NSUN4	-0.169567	4.05521	-2.84343	0.0297634	0.214119	-5.64618
Q2NKX8	ERCC6L	0.271867	4.04902	2.15356	0.0752005	0.272844	-5.64622
Q8TBA6	GOLGA5	-0.145467	4.05653	-2.67163	0.0373098	0.223826	-5.64704
Q96IU4	ABHD14B	0.347519	4.04106	2.65151	0.0383201	0.224856	-5.64734
Q6NUM9	RETSAT	-0.180619	4.05499	-2.54132	0.0443931	0.232207	-5.64753
Q9Y315	DERA	0.254733	4.04958	2.67428	0.0371794	0.223826	-5.64784
Q5F1R6	DNAJC21	0.274533	4.04826	2.157	0.0748454	0.272522	-5.65168
Q99622	C12orf57	0.564842	3.99937	2.19974	0.0705822	0.269152	-5.65213
Q92696	RABGGTA	0.318055	4.04355	2.38387	0.0549014	0.250022	-5.6526
Q14135	VGLL4	0.407255	4.0298	1.75591	0.130129	0.335412	-5.65287
Q14249	ENDOG	-0.28521	4.04709	-2.81076	0.0310612	0.21653	-5.65294
Q8WVK7	SKA2	0.320363	4.04343	2.15244	0.0753164	0.272844	-5.65391
Q9Y496	KIF3A	0.242046	4.05223	2.09203	0.0818415	0.282031	-5.65616
Q14746	COG2	0.194171	4.05391	2.68076	0.036861	0.223826	-5.65644
Q9HCD5	NCOA5	-0.146493	4.05621	-2.9576	0.0256684	0.206073	-5.65668
Q01970	PLCB3	0.154627	4.05633	2.5426	0.0443167	0.232207	-5.65969
Q06210	GFPT1	0.327633	4.04371	2.91798	0.0270156	0.208962	-5.66139
O15446	CD3EAP	-0.226976	4.05161	-2.74702	0.0337719	0.221632	-5.66416
Q9Y376	CAB39	0.335117	4.04134	2.59404	0.0413683	0.228568	-5.66455
Q9Y3S2	ZNF330	0.419474	4.0308	2.30157	0.061406	0.259905	-5.66522
P31943	HNRNPH1	-0.136371	4.05669	-3.75716	0.00960729	0.166593	-5.66561
P49815	TSC2	0.296844	4.04681	2.01427	0.0910986	0.292455	-5.66773
Q6P1R4	DUS1L	0.234985	4.05143	2.31907	0.0599584	0.256725	-5.66842
P36543	ATP6V1E1	0.183545	4.05449	2.97674	0.0250438	0.205341	-5.66988
Q8WUY8	NAT14	-0.235152	4.05163	-2.22118	0.0685383	0.267789	-5.67057
Q9H7E9	C8orf33	0.173426	4.05581	2.36976	0.0559634	0.251417	-5.67097
Q9Y277	VDAC3	-0.190817	4.0544	-3.71408	0.0101045	0.16785	-5.67213
Q13217	DNAJC3	-0.212322	4.05319	-3.2838	0.0169903	0.186121	-5.67214
P78368	CSNK1G2	-0.216486	4.0524	-2.59427	0.0413561	0.228568	-5.67217
Q8TAP6	CEP76	0.387326	4.03417	1.75471	0.130344	0.3357	-5.67317
Q8NBR6	MINDY2	0.465388	4.01426	1.60713	0.159651	0.366561	-5.67339
O94819	KBTBD11	0.423825	4.02635	1.9399	0.100946	0.301734	-5.67386
Q8N122	RPTOR	0.333621	4.0418	2.10441	0.0804576	0.280679	-5.67467
P06280	GLA	-0.136186	4.05673	-2.79948	0.0315233	0.218523	-5.67613
Q13625	TP53BP2	0.221211	4.05344	2.16062	0.074475	0.272511	-5.67697
A0JNW5	UHRF1BP1L	0.279679	4.04747	2.07821	0.0834131	0.283736	-5.67842
O95861	BPNT1	0.33603	4.04276	2.82556	0.030466	0.215272	-5.67848
Q14558	PRPSAP1	0.355618	4.03837	2.2541	0.0655188	0.265355	-5.67942
Q9NXG2	THUMPD1	0.336331	4.04251	2.79301	0.0317915	0.218523	-5.68056
P49411	TUFM	-0.117884	4.05727	-3.90871	0.00806313	0.160416	-5.68058
Q13617	CUL2	0.317047	4.04396	2.57061	0.0426846	0.229789	-5.68223
Q00325	SLC25A3	-0.184992	4.05488	-3.93607	0.00781493	0.159241	-5.68394
Q9UHD8	SEPTIN9	0.362552	4.03929	2.72989	0.034543	0.22306	-5.68781
Q6ZMI0	PPP1R21	0.429279	4.02776	1.97448	0.0962404	0.297722	-5.68875
Q8IUH4	ZDHHC13	-0.181204	4.05482	-2.53345	0.044864	0.2327	-5.68896
P51452	DUSP3	0.31071	4.0442	2.34774	0.0576637	0.253117	-5.6923
O95865	DDAH2	0.312426	4.04435	2.62431	0.0397318	0.226988	-5.69514
P34949	MPI	0.328503	4.04132	2.24933	0.0659473	0.26589	-5.69562
O75976	CPD	-0.133378	4.05675	-2.87464	0.0285779	0.211486	-5.69617
Q92562	FIG4	-0.353662	4.03829	-1.9538	0.0990276	0.299927	-5.69681
Q99598	TSNAX	0.406368	4.03256	2.39408	0.0541459	0.249476	-5.69702
Q9NQV6	PRDM10	-0.381999	4.03426	-2.02126	0.0902249	0.290754	-5.69823
O95396	MOCS3	0.34833	4.03912	2.1022	0.0807031	0.280739	-5.69865
O95573	ACSL3	-0.148776	4.05605	-3.08439	0.0218245	0.201311	-5.69879
P06241	FYN	-0.268491	4.04854	-2.57976	0.0421657	0.229294	-5.70075
Q15269	PWP2	-0.153335	4.05588	-3.03261	0.023313	0.202627	-5.70227
Q9H0U3	MAGT1	-0.160913	4.05557	-3.07956	0.0219587	0.201311	-5.70229
Q9H446	RWDD1	0.269996	4.04825	2.2158	0.0690458	0.267801	-5.70323
Q8NAT1	POMGNT2	-0.273981	4.04755	-2.30639	0.0610039	0.259719	-5.70323
O95292	VAPB	-0.179686	4.0549	-3.58351	0.0117948	0.16785	-5.70533
Q8WUK0	PTPMT1	-0.191881	4.05418	-2.4307	0.0515261	0.245335	-5.70564
Q6DKK2	TTC19	-0.127305	4.05722	-2.67216	0.0372837	0.223826	-5.70704
P48147	PREP	0.348022	4.03956	2.33882	0.0583674	0.254269	-5.70813
P51798	CLCN7	-0.203647	4.05336	-2.4808	0.0481562	0.238495	-5.7118
Q8NB78	KDM1B	-0.245843	4.05075	-2.24569	0.066277	0.266228	-5.71224
Q96PK6	RBM14	-0.207069	4.05334	-3.33743	0.0159	0.184369	-5.71271
Q9UGR2	ZC3H7B	0.315443	4.04364	2.1643	0.0740994	0.272347	-5.71306
Q9UBF8	PI4KB	0.403314	4.03312	2.29415	0.0620304	0.261124	-5.71372
Q9Y2Z0	SUGT1	0.342865	4.04245	2.95125	0.0258795	0.206668	-5.71722
P62861	FAU	0.662345	4.00782	3.54993	0.0122786	0.171191	-5.71872
Q9BYD3	MRPL4	0.130411	4.05681	2.97152	0.0252124	0.205524	-5.71933
Q8TB61	SLC35B2	-0.333361	4.04461	-3.33014	0.0160436	0.185064	-5.71948
Q9NX46	ADPRHL2	0.319366	4.04325	2.38936	0.0544939	0.249476	-5.72258
Q5T160	RARS2	-0.217637	4.05253	-2.46039	0.0495002	0.241524	-5.72355
Q9HB71	CACYBP	0.406017	4.03671	3.08195	0.0218921	0.201311	-5.72487
Q8N3D4	EHBP1L1	0.277091	4.047	2.15233	0.0753272	0.272844	-5.72544
P45985	MAP2K4	0.313174	4.04362	2.19705	0.0708425	0.269321	-5.72588
Q7Z392	TRAPPC11	0.327176	4.04258	2.22886	0.0678211	0.267698	-5.72912
Q9H2C0	GAN	0.252125	4.05036	2.10854	0.0800021	0.280438	-5.72912
Q9H1I8	ASCC2	0.267647	4.04833	2.15	0.0755696	0.272989	-5.72926
Q9Y4K3	TRAF6	0.320908	4.04367	1.83633	0.116465	0.319084	-5.7293
P55957	BID	0.567697	3.97962	1.56185	0.169846	0.377883	-5.72941
P78318	IGBP1	0.2801	4.04706	2.25122	0.0657772	0.265628	-5.73223
O75718	CRTAP	-0.223845	4.05222	-2.2948	0.0619755	0.261055	-5.73382
Q8NEZ3	WDR19	0.31315	4.04649	1.68128	0.144208	0.348966	-5.7343
Q8NEY8	PPHLN1	-0.145264	4.05619	-2.87244	0.0286599	0.211486	-5.73508
Q5T2R2	PDSS1	-0.295126	4.04513	-2.18601	0.0719236	0.270628	-5.73521
O75477	ERLIN1	-0.299191	4.04676	-3.12326	0.0207752	0.199549	-5.7365
Q8N684	CPSF7	-0.0979316	4.05779	-3.13159	0.0205576	0.199332	-5.73825
Q9NYV6	RRN3	0.333295	4.0416	1.78904	0.124319	0.329083	-5.73848
Q8N4H5	TOMM5	-0.247003	4.05059	-3.01208	0.0239332	0.203747	-5.74212
Q9NVA2	SEPTIN11	0.387312	4.03673	2.71132	0.0354002	0.223632	-5.74451
Q5T1V6	DDX59	0.399868	4.0341	2.41216	0.0528355	0.248447	-5.7446
O60568	PLOD3	-0.124437	4.05697	-3.12821	0.0206455	0.199549	-5.74661
Q9Y3D5	MRPS18C	-0.387906	4.03577	-2.60529	0.0407521	0.228136	-5.74704
O15254	ACOX3	-0.212133	4.05441	-2.0357	0.0884455	0.289172	-5.75124
Q15418	RPS6KA1	0.256244	4.04914	2.24258	0.06656	0.266228	-5.7533
Q8N766	EMC1	-0.114214	4.05738	-2.93154	0.0265463	0.208305	-5.75366
P20073	ANXA7	0.206457	4.05314	3.09672	0.0214854	0.201311	-5.75487
Q9H0X4	FAM234A	-0.180761	4.05521	-2.30442	0.0611679	0.259846	-5.75538
Q9Y3F4	STRAP	0.226653	4.05214	3.13152	0.0205594	0.199332	-5.75543
Q9NPI6	DCP1A	0.338766	4.03983	2.19387	0.0711522	0.269587	-5.75655
Q6XQN6	NAPRT	0.338899	4.04056	2.38686	0.0546793	0.249476	-5.75677
P46100	ATRX	-0.14725	4.05659	-2.48033	0.0481868	0.238495	-5.75702
Q93075	TATDN2	0.360003	4.03745	1.74625	0.131872	0.336691	-5.75802
Q8N3F8	MICALL1	0.286761	4.04633	1.96149	0.097981	0.299124	-5.75855
Q96B45	BORCS7	-0.214095	4.05286	-2.31228	0.0605155	0.258292	-5.76089
Q9P215	POGK	0.262355	4.04844	2.17369	0.0731496	0.271664	-5.7632
Q9P0J7	KCMF1	0.293025	4.04544	2.24408	0.0664234	0.266228	-5.76446
Q8N4L2	PIP4P2	-0.215393	4.0531	-2.16888	0.0736342	0.272132	-5.76478
Q9UNK0	STX8	-0.177079	4.05471	-2.6577	0.038006	0.224163	-5.76505
Q9P000	COMMD9	0.327144	4.04123	1.87198	0.110871	0.312645	-5.76686
Q6IAN0	DHRS7B	-0.177879	4.05461	-2.95921	0.0256151	0.20602	-5.76839
P00519	ABL1	0.33972	4.04039	1.69585	0.141347	0.346173	-5.76859
P62699	YPEL5	0.589447	3.99686	2.11931	0.0788258	0.27849	-5.77049
Q13496	MTM1	0.264029	4.04963	1.93675	0.101386	0.301734	-5.77152
P42766	RPL35	0.444472	4.0319	3.07651	0.0220441	0.201311	-5.77192
Q16635	TAZ	-0.332746	4.04295	-1.57774	0.1662	0.374171	-5.7757
Q86UW6	N4BP2	0.400327	4.03077	1.50775	0.182837	0.388228	-5.77609
Q99583	MNT	-0.292921	4.047	-1.84561	0.114983	0.317344	-5.77613
Q9UI09	NDUFA12	-0.247688	4.05023	-2.74733	0.0337583	0.221632	-5.77673
Q9BTE7	DCUN1D5	0.270381	4.04788	2.56627	0.0429336	0.22996	-5.77702
Q13153	PAK1	0.350713	4.03942	2.44713	0.0503943	0.243696	-5.77846
Q9BWE0	REPIN1	0.402192	4.0301	2.14691	0.0758901	0.273707	-5.78109
Q8NBZ0	INO80E	0.299287	4.04486	1.98103	0.0953746	0.296926	-5.78153
O95685	PPP1R3D	0.930576	3.86647	1.55203	0.172138	0.380385	-5.78255
Q9UKK9	NUDT5	0.337288	4.04121	2.46447	0.049228	0.240919	-5.78329
Q9H0C8	ILKAP	0.26235	4.04888	2.56969	0.0427375	0.229789	-5.78352
Q9Y2I1	NISCH	0.259095	4.04917	2.0885	0.0822394	0.282274	-5.78582
P09012	SNRPA	-0.0828668	4.05814	-3.13617	0.0204391	0.199332	-5.78617
P57772	EEFSEC	0.251258	4.04941	2.39399	0.0541529	0.249476	-5.78636
Q7Z2Z2	EFL1	0.246006	4.05123	2.00888	0.0917791	0.293796	-5.78661
Q9BZE2	PUS3	0.581079	3.99583	1.95267	0.0991815	0.300124	-5.78972
Q9Y448	KNSTRN	0.324504	4.04205	2.19241	0.0712955	0.269827	-5.79128
Q6IQ32	ADNP2	-0.230135	4.05371	-1.88772	0.108487	0.308649	-5.79169
P42574	CASP3	0.253183	4.04941	2.38897	0.0545226	0.249476	-5.79187
Q86YH6	PDSS2	-0.176923	4.05498	-2.4431	0.0506698	0.24388	-5.79255
O00399	DCTN6	0.160798	4.05577	2.46784	0.049005	0.240849	-5.79378
Q9NZQ3	NCKIPSD	0.302818	4.04337	2.10947	0.0799004	0.280438	-5.79436
Q13613	MTMR1	0.254794	4.04948	2.18794	0.0717339	0.270628	-5.79509
Q16181	SEPTIN7	0.353893	4.04019	2.76842	0.0328343	0.220135	-5.79686
Q8N5I2	ARRDC1	0.255325	4.04907	2.29055	0.0623365	0.261337	-5.79725
Q8TDJ6	DMXL2	0.305361	4.04678	1.65637	0.149228	0.354421	-5.79914
P33176	KIF5B	0.237105	4.05125	3.07435	0.0221048	0.201311	-5.79923
Q7Z3T8	ZFYVE16	0.264912	4.04896	1.98667	0.0946343	0.296249	-5.80023
Q17RS7	GEN1	0.304604	4.04719	1.61298	0.158377	0.365128	-5.80161
P35232	PHB	-0.24728	4.05152	-3.89865	0.00815659	0.160468	-5.80242
P35637	FUS	0.190256	4.05449	3.82073	0.00892262	0.162986	-5.80325
Q9BWH2	FUNDC2	-0.356623	4.04078	-2.82641	0.0304321	0.215258	-5.80604
Q15004	PCLAF	0.652292	3.98805	2.51609	0.0459225	0.235165	-5.80629
Q69YQ0	SPECC1L	0.22172	4.05205	2.28174	0.0630906	0.26197	-5.80641
A3KN83	SBNO1	0.267345	4.04778	2.35299	0.0572528	0.252669	-5.80661
O94915	FRYL	0.258004	4.05012	1.91697	0.104193	0.304324	-5.80853
Q56VL3	OCIAD2	-0.253657	4.04941	-2.72064	0.0349671	0.223208	-5.81132
O75113	N4BP1	0.34474	4.04101	1.42134	0.205531	0.413266	-5.81171
Q12933	TRAF2	0.281934	4.04664	2.15273	0.0752862	0.272844	-5.81189
Q13405	MRPL49	-0.2577	4.04947	-2.9389	0.026295	0.208305	-5.8136
P26368	U2AF2	-0.180556	4.05488	-3.6131	0.0113858	0.16785	-5.81481
Q68D10	SPTY2D1	-0.2834	4.04636	-2.40356	0.0534546	0.249256	-5.81647
Q96DA6	DNAJC19	-0.275685	4.0481	-2.87385	0.0286075	0.211486	-5.81923
O00244	ATOX1	0.333193	4.03907	2.20399	0.0701715	0.268781	-5.81964
Q9UGP4	LIMD1	0.230522	4.05222	2.03804	0.0881605	0.289172	-5.82013
Q9H9T3	ELP3	0.160327	4.05587	2.4337	0.0513174	0.244917	-5.82048
Q9H2H9	SLC38A1	-0.486169	4.02004	-2.2406	0.0667401	0.266329	-5.82065
Q14653	IRF3	0.276113	4.04699	2.21121	0.0694812	0.268103	-5.8211
P08243	ASNS	0.247562	4.05059	3.09239	0.0216039	0.201311	-5.82205
Q9NZC9	SMARCAL1	0.194469	4.05499	2.07453	0.083837	0.28443	-5.82227
Q9H6Y7	RNF167	-0.285463	4.04601	-2.17504	0.0730149	0.271612	-5.82239
P18858	LIG1	0.329272	4.04314	2.78416	0.0321629	0.219736	-5.82334
Q96CW5	TUBGCP3	0.196333	4.05359	2.44824	0.0503186	0.24358	-5.82371
P04035	HMGCR	0.213467	4.05249	2.30945	0.0607501	0.258916	-5.82395
Q96LL9	DNAJC30	-0.597788	4.00404	-2.40313	0.0534858	0.249256	-5.82637
Q92597	NDRG1	0.29481	4.0449	2.52585	0.0453238	0.234185	-5.82708
Q8IUR0	TRAPPC5	0.22889	4.05099	2.3997	0.0537352	0.249476	-5.82769
Q9H7H0	METTL17	-0.232942	4.05104	-2.35606	0.0570144	0.252669	-5.83128
Q5T200	ZC3H13	-0.174389	4.05507	-2.39926	0.0537671	0.249476	-5.83202
P23246	SFPQ	-0.167982	4.05544	-3.81625	0.00896909	0.162986	-5.83361
Q86SZ2	TRAPPC6B	0.186936	4.05483	2.19477	0.0710645	0.269527	-5.83436
Q9NP80	PNPLA8	-0.255088	4.04938	-2.48852	0.0476577	0.238218	-5.83465
Q8NB15	ZNF511	0.340712	4.04029	1.60952	0.159129	0.365612	-5.83563
O14976	GAK	0.191974	4.05392	2.43078	0.0515204	0.245335	-5.8377
Q8IXJ6	SIRT2	0.173957	4.05522	2.30936	0.0607572	0.258916	-5.83912
O60271	SPAG9	0.298922	4.04469	2.34656	0.0577557	0.253117	-5.84034
Q96AA3	RFT1	-0.225661	4.0516	-2.77326	0.0326263	0.219736	-5.8411
P0CG13	CHTF8	0.25325	4.04922	2.22462	0.0682163	0.267698	-5.84402
Q10472	GALNT1	-0.190837	4.05391	-2.51628	0.0459105	0.235165	-5.84496
Q96QF0	RAB3IP	0.269804	4.04828	1.97874	0.0956762	0.297341	-5.84649
Q03426	MVK	0.254802	4.04898	2.58434	0.0419081	0.229118	-5.84874
P31641	SLC6A6	-0.352971	4.03725	-1.77314	0.127073	0.332103	-5.85179
P55210	CASP7	0.356295	4.03631	2.02397	0.0898876	0.290643	-5.85357
P78346	RPP30	-0.249942	4.04992	-2.6128	0.0403457	0.227446	-5.85376
Q8NBU5	ATAD1	-0.190018	4.05414	-3.07717	0.0220255	0.201311	-5.8568
Q01581	HMGCS1	0.368604	4.04011	3.02976	0.0233979	0.202627	-5.86072
P09417	QDPR	0.418097	4.0256	1.93939	0.101017	0.301734	-5.86111
P12814	ACTN1	0.377459	4.0376	2.71034	0.0354461	0.223632	-5.86293
Q49AR2	C5orf22	0.397622	4.03168	2.14608	0.0759766	0.273873	-5.8635
Q9BV73	CEP250	0.358522	4.03575	1.57327	0.167219	0.374822	-5.86352
Q969Q5	RAB24	-0.215796	4.05229	-2.41116	0.0529073	0.248447	-5.86423
Q96L73	NSD1	-0.34102	4.03838	-1.89078	0.108031	0.308371	-5.86583
Q7Z7F7	MRPL55	-0.231781	4.05101	-2.7455	0.0338394	0.221697	-5.86588
P49754	VPS41	0.251024	4.05009	1.96865	0.0970175	0.298811	-5.86612
Q9UHY1	NRBP1	0.407788	4.02579	1.91457	0.104539	0.304327	-5.86649
Q8IXB1	DNAJC10	-0.193571	4.0537	-2.79288	0.0317971	0.218523	-5.86725
Q96DR4	STARD4	-0.248595	4.05231	-1.72098	0.136543	0.341203	-5.8701
Q5VZ89	DENND4C	0.255554	4.04984	1.89589	0.107271	0.307244	-5.87036
O95749	GGPS1	0.308972	4.04301	1.88448	0.108974	0.309362	-5.87418
Q9NQA3	WASH6P	0.5086	4.0038	1.95798	0.098458	0.299124	-5.87439
Q9H2W6	MRPL46	-0.113285	4.05735	-2.90545	0.0274578	0.209328	-5.87548
Q96LI5	CNOT6L	0.269473	4.04802	2.03579	0.088435	0.289172	-5.87631
Q8WYN0	ATG4A	0.3614	4.03512	1.61128	0.158746	0.365229	-5.87638
Q8TEV9	SMCR8	0.379805	4.03135	1.60024	0.161163	0.367935	-5.87655
O75132	ZBED4	0.364957	4.03341	1.43121	0.202812	0.410613	-5.87658
Q9P270	SLAIN2	0.30506	4.04432	2.49471	0.0472622	0.237181	-5.87685
Q9H9Y2	RPF1	0.390833	4.03132	1.74742	0.13166	0.336691	-5.87698
P51812	RPS6KA3	0.235372	4.05052	2.52442	0.0454114	0.234353	-5.87702
O15381	NVL	-0.167792	4.05534	-2.40215	0.0535567	0.249414	-5.8771
Q3KRA9	ALKBH6	0.28299	4.04693	1.77657	0.126475	0.331055	-5.87743
Q5EBL8	PDZD11	-0.313197	4.0446	-2.62314	0.0397936	0.226988	-5.87942
P51159	RAB27A	-0.209507	4.05265	-2.43365	0.0513207	0.244917	-5.88139
Q0PNE2	ELP6	0.265458	4.04895	1.79551	0.123214	0.328328	-5.88139
Q14202	ZMYM3	0.195335	4.05387	2.24789	0.0660774	0.26589	-5.88279
Q96EL3	MRPL53	-0.252019	4.05003	-2.91307	0.027188	0.208962	-5.88318
Q9NTJ5	SACM1L	-0.112014	4.0574	-2.83736	0.0299999	0.214228	-5.88323
Q9NXH9	TRMT1	0.278422	4.04673	2.15893	0.0746474	0.272517	-5.88348
Q9Y5Y0	FLVCR1	-0.16097	4.05569	-2.38086	0.0551259	0.250329	-5.89027
Q9BZX2	UCK2	0.331219	4.04142	2.56163	0.043201	0.230269	-5.89149
Q8TDH9	BLOC1S5	0.301958	4.0456	1.58223	0.165183	0.373544	-5.8919
Q5R372	RABGAP1L	0.35487	4.03509	1.67566	0.145325	0.349892	-5.89373
Q6QNY0	BLOC1S3	0.304609	4.04329	1.86928	0.111286	0.313133	-5.89634
P20042	EIF2S2	0.131669	4.0567	2.81327	0.0309591	0.216294	-5.89949
Q9NP64	ZCCHC17	-0.168125	4.05547	-2.30316	0.0612731	0.259846	-5.90153
Q9UPY3	DICER1	0.241967	4.05043	1.95936	0.0982704	0.299124	-5.90281
Q08722	CD47	-0.349008	4.03965	-2.51436	0.0460292	0.235165	-5.90308
O14965	AURKA	0.26668	4.04741	2.28991	0.0623909	0.261337	-5.90407
Q96ER9	CCDC51	-0.0929753	4.05796	-2.84687	0.0296303	0.214074	-5.90481
Q6P4E1	CASC4	-0.208108	4.05286	-2.69604	0.0361229	0.223826	-5.90493
Q9H7Z7	PTGES2	-0.157078	4.05558	-2.78113	0.032291	0.219736	-5.90629
Q5JRA6	MIA3	-0.140546	4.0563	-2.86056	0.0291062	0.212467	-5.90855
Q9UKX7	NUP50	-0.19542	4.05343	-2.80714	0.0312087	0.217229	-5.91147
O00311	CDC7	0.365152	4.03321	1.55824	0.170687	0.379015	-5.91423
O00170	AIP	0.196952	4.05338	2.56937	0.0427555	0.229789	-5.91828
P14859	POU2F1	0.222636	4.05192	2.06683	0.0847317	0.285457	-5.91879
Q86Y56	DNAAF5	0.294264	4.04382	2.10692	0.0801806	0.280438	-5.92151
Q9BU61	NDUFAF3	-0.153661	4.05576	-2.77752	0.0324441	0.219736	-5.9221
Q96H79	ZC3HAV1L	0.320038	4.04145	1.82806	0.117802	0.319889	-5.92221
Q6P0N0	MIS18BP1	-0.35412	4.03544	-1.54987	0.172646	0.380631	-5.92285
Q9BYV8	CEP41	0.527031	3.97988	1.28147	0.247777	0.455861	-5.92358
Q9H9A5	CNOT10	0.178235	4.05507	2.16853	0.0736699	0.272132	-5.92398
P16930	FAH	0.442039	4.02812	2.5336	0.044855	0.2327	-5.92445
P30154	PPP2R1B	0.184107	4.05443	2.22493	0.0681873	0.267698	-5.92472
Q6NS38	ALKBH2	0.207684	4.05314	2.10441	0.0804579	0.280679	-5.925
Q8WV92	MITD1	0.465559	4.01368	1.83962	0.115937	0.318415	-5.92685
Q92575	UBXN4	-0.224046	4.05122	-2.63838	0.0389948	0.226146	-5.92875
Q6ZS17	RIPOR1	0.272126	4.0478	1.76394	0.128696	0.333886	-5.92875
P22059	OSBP	0.211988	4.05244	2.6768	0.0370551	0.223826	-5.92881
Q96CP2	FLYWCH2	0.410843	4.02509	2.0539	0.0862545	0.28683	-5.92974
Q9BW66	CINP	0.415602	4.01851	1.70179	0.140197	0.345777	-5.92998
Q14145	KEAP1	0.218935	4.05244	1.98812	0.0944456	0.296249	-5.93041
P49589	CARS1	0.280596	4.04729	2.65699	0.0380421	0.224163	-5.9321
Q15276	RABEP1	0.230566	4.05117	2.07017	0.0843426	0.285	-5.93388
P54252	ATXN3	0.396692	4.03106	2.13824	0.0768007	0.274927	-5.93591
Q9NVK5	FGFR1OP2	-0.275416	4.04647	-2.34287	0.0580468	0.253692	-5.93851
Q86YM7	HOMER1	0.206253	4.05315	2.12751	0.077942	0.276204	-5.93951
P21399	ACO1	0.30826	4.04339	2.33243	0.0588769	0.255171	-5.9411
Q9H147	DNTTIP1	-0.279221	4.04575	-2.10826	0.0800331	0.280438	-5.94192
Q16537	PPP2R5E	0.202214	4.05301	2.22984	0.0677301	0.267698	-5.9426
P42224	STAT1	0.190945	4.05366	2.3935	0.0541887	0.249476	-5.94413
O43181	NDUFS4	-0.311141	4.04363	-2.67234	0.0372749	0.223826	-5.9445
P55060	CSE1L	0.211649	4.05282	3.00715	0.0240849	0.203935	-5.94457
P51580	TPMT	0.33809	4.03937	2.13192	0.0774704	0.275723	-5.94593
Q9BY42	RTF2	0.232526	4.05084	2.10809	0.080052	0.280438	-5.94604
Q13404	UBE2V1	0.31396	4.04464	2.86666	0.0288762	0.212031	-5.94609
Q9UMY4	SNX12	0.267964	4.04733	2.30369	0.0612292	0.259846	-5.94651
Q6UWE0	LRSAM1	0.240025	4.04985	2.09751	0.0812255	0.281382	-5.9469
Q9UGJ1	TUBGCP4	0.227	4.0511	2.17104	0.0734162	0.272054	-5.94827
Q9UQE7	SMC3	-0.165578	4.0551	-2.86414	0.028971	0.212267	-5.94882
P16152	CBR1	0.249564	4.0495	2.54249	0.0443235	0.232207	-5.94912
Q8IXW5	RPAP2	0.285254	4.04705	1.5759	0.166619	0.374282	-5.95401
Q86UE8	TLK2	0.193839	4.05497	1.9268	0.102788	0.303152	-5.95488
O60232	ZNRD2	0.171525	4.05492	2.39377	0.0541691	0.249476	-5.95503
P30622	CLIP1	0.379576	4.03543	2.48089	0.0481504	0.238495	-5.95538
Q8WU90	ZC3H15	0.21549	4.05188	2.54529	0.0441572	0.232207	-5.95618
P30566	ADSL	0.29752	4.04512	2.47869	0.0482929	0.23874	-5.95628
Q9H307	PNN	-0.121465	4.05698	-2.91559	0.0270996	0.208962	-5.9565
Q9H6T3	RPAP3	0.171203	4.05505	2.35804	0.0568614	0.252269	-5.9568
Q96MW1	CCDC43	0.355797	4.03597	1.94801	0.0998225	0.301119	-5.9577
Q53F19	NCBP3	-0.228238	4.05107	-2.52418	0.0454258	0.234353	-5.95786
Q13501	SQSTM1	-0.10769	4.05762	-2.64258	0.0387772	0.225966	-5.95819
Q86VN1	VPS36	0.178426	4.05475	2.23657	0.0671091	0.266817	-5.95823
P43490	NAMPT	0.213986	4.05216	2.6614	0.0378197	0.224163	-5.95839
Q8TAT6	NPLOC4	0.26711	4.04779	2.52769	0.0452123	0.233967	-5.95931
Q9H4A6	GOLPH3	0.333531	4.04144	2.45811	0.049653	0.241883	-5.96175
P29350	PTPN6	0.183002	4.05481	2.10328	0.080583	0.280679	-5.96244
Q08209	PPP3CA	0.209726	4.05262	2.74647	0.0337966	0.221632	-5.96332
Q9NRZ9	HELLS	0.11043	4.05768	2.51468	0.0460093	0.235165	-5.96355
O15357	INPPL1	0.204206	4.05434	1.86642	0.111727	0.313223	-5.96728
O95295	SNAPIN	0.127741	4.0569	2.56266	0.0431414	0.230269	-5.96907
Q8N9M5	TMEM102	0.504567	4.00361	1.77578	0.126613	0.331284	-5.96937
Q8IUR7	ARMC8	0.26611	4.04732	2.05745	0.0858337	0.286028	-5.97012
Q14C86	GAPVD1	0.215321	4.05204	2.16546	0.0739814	0.272347	-5.97329
P41240	CSK	0.220396	4.05157	2.32172	0.0597427	0.256509	-5.97588
Q8TCY9	URGCP	0.277725	4.04626	1.77111	0.12743	0.332392	-5.97659
Q2VPK5	CTU2	0.291096	4.04469	1.69362	0.141781	0.346173	-5.97795
P78332	RBM6	-0.210304	4.05236	-2.29208	0.0622064	0.261337	-5.97862
Q99623	PHB2	-0.143956	4.05633	-3.63074	0.0111496	0.16785	-5.9812
Q96EL2	MRPS24	-0.268995	4.04827	-2.64938	0.0384286	0.225024	-5.98201
Q9BTT6	LRRC1	-0.263077	4.04772	-1.94817	0.0998002	0.301119	-5.98259
Q06203	PPAT	0.28277	4.04668	2.59301	0.0414254	0.228568	-5.98418
Q12904	AIMP1	0.264836	4.04853	2.81471	0.0309011	0.216294	-5.98456
P54709	ATP1B3	-0.160112	4.05542	-2.77894	0.032384	0.219736	-5.98498
Q9UGK8	SERGEF	-0.496279	3.96355	-1.00093	0.355877	0.56099	-5.98581
Q9BU76	MMTAG2	-0.273147	4.04831	-2.93303	0.0264953	0.208305	-5.98621
O43252	PAPSS1	0.222415	4.05177	2.89463	0.0278456	0.210097	-5.98714
Q9P2K6	KLHL42	0.293438	4.04359	1.89482	0.107429	0.307334	-5.98801
Q9Y512	SAMM50	-0.179309	4.05448	-2.96969	0.0252719	0.205524	-5.98906
Q8TBZ6	TRMT10A	0.211481	4.05372	1.82128	0.118909	0.321346	-5.99059
Q8TEP8	CEP192	0.295267	4.04403	1.57775	0.166197	0.374171	-5.99106
O60739	EIF1B	0.147791	4.05596	2.87254	0.0286562	0.211486	-5.99122
Q9UPN3	MACF1	0.163642	4.05576	2.16389	0.0741408	0.272347	-5.99129
Q8N344	MIER2	0.30643	4.04401	1.29906	0.242068	0.450241	-5.99278
P23743	DGKA	0.196595	4.05338	2.16408	0.0741213	0.272347	-5.99391
Q9HA47	UCK1	0.412013	4.02448	1.83314	0.116979	0.319238	-5.99413
Q96AC1	FERMT2	0.238748	4.05002	1.94727	0.0999242	0.301291	-5.99428
O43823	AKAP8	-0.165265	4.05509	-2.53878	0.0445446	0.232366	-5.99514
Q6F5E8	CARMIL2	0.644525	3.92593	1.49049	0.187176	0.39261	-5.99514
O00186	STXBP3	-0.145056	4.05601	-2.65649	0.0380673	0.224163	-5.99678
Q9NX74	DUS2	0.269702	4.04719	1.78881	0.124357	0.329083	-5.99682
Q9HBL7	PLGRKT	-0.11543	4.05716	-2.91491	0.0271234	0.208962	-5.99789
Q00535	CDK5	0.199642	4.05307	2.31771	0.0600695	0.256951	-5.99913
Q9HAD4	WDR41	0.311762	4.04198	1.85338	0.113756	0.31597	-6.0004
Q9BR61	ACBD6	0.333135	4.03687	1.52408	0.178821	0.385872	-6.00122
O43776	NARS1	0.261486	4.04922	2.96263	0.0255028	0.205606	-6.00191
Q3MIT2	PUS10	0.41851	4.02289	1.71948	0.136825	0.341203	-6.00282
Q9P031	CCDC59	-0.195301	4.05373	-2.06065	0.0854554	0.286028	-6.00472
Q9ULJ7	ANKRD50	0.304372	4.04345	1.42966	0.203236	0.410979	-6.00549
P29353	SHC1	0.170942	4.05582	2.01385	0.0911518	0.292455	-6.00571
P22695	UQCRC2	-0.136419	4.0565	-3.2731	0.0172175	0.18679	-6.00761
A4D1P6	WDR91	0.306913	4.04232	2.00335	0.0924818	0.29451	-6.00824
Q08623	PUDP	0.335214	4.03636	1.70582	0.139423	0.344428	-6.01021
Q8IVH4	MMAA	-0.172719	4.05478	-2.32342	0.0596044	0.256509	-6.01053
Q9UNZ2	NSFL1C	0.26103	4.04867	2.65885	0.037948	0.224163	-6.01131
P00374	DHFR	0.304324	4.04376	2.31683	0.0601414	0.25702	-6.01173
Q9HBE1	PATZ1	-0.204337	4.05274	-2.07064	0.0842881	0.284958	-6.01276
Q9P2G1	ANKIB1	0.336345	4.03672	1.70685	0.139225	0.344261	-6.0137
P25963	NFKBIA	0.572155	3.99254	1.75662	0.130001	0.33534	-6.01407
Q5GLZ8	HERC4	0.319059	4.04059	1.98828	0.0944243	0.296249	-6.01408
Q96S82	UBL7	0.276372	4.04587	1.81105	0.1206	0.324485	-6.01509
Q8TDX7	NEK7	0.215694	4.05182	2.18378	0.0721441	0.270628	-6.01795
Q03188	CENPC	-0.188745	4.05383	-2.28575	0.0627461	0.26197	-6.01962
Q53HC9	EIPR1	0.148013	4.05616	2.34025	0.058254	0.254268	-6.02184
Q8WXH0	SYNE2	-0.192717	4.05378	-2.12935	0.0777451	0.275965	-6.02336
Q15691	MAPRE1	0.229467	4.05116	2.69122	0.0363539	0.223826	-6.02557
P03928	MT-ATP8	-0.228162	4.05115	-2.613	0.0403354	0.227446	-6.02563
Q9Y5Z7	HCFC2	-0.205805	4.05356	-1.86668	0.111686	0.313223	-6.02599
O43847	NRDC	0.350559	4.0383	2.27645	0.0635478	0.26197	-6.02851
Q96FV2	SCRN2	0.407237	4.02479	1.64238	0.152119	0.35799	-6.02963
Q6P2H3	CEP85	0.260434	4.04741	2.2436	0.0664672	0.266228	-6.02997
O43379	WDR62	0.454126	4.00583	1.34743	0.226966	0.435352	-6.02999
Q9H5X1	CIAO2A	0.151047	4.05602	2.29368	0.0620708	0.261131	-6.03197
Q8TD19	NEK9	0.256764	4.04789	2.12899	0.0777837	0.275965	-6.03369
P61020	RAB5B	-0.17311	4.05477	-3.02993	0.0233928	0.202627	-6.03784
Q96Q45	TMEM237	-0.198749	4.05388	-1.9223	0.10343	0.303544	-6.0382
Q96SZ6	CDK5RAP1	0.194219	4.05344	2.11037	0.0798012	0.280411	-6.04244
O95985	TOP3B	0.213474	4.05195	2.09588	0.0814078	0.281568	-6.0429
Q8N0W3	FCSK	0.257295	4.04814	1.78126	0.12566	0.330084	-6.04369
Q9UHC7	MKRN1	0.350976	4.03643	1.94602	0.100096	0.30154	-6.04633
O75531	BANF1	-0.563999	4.00008	-2.38316	0.0549545	0.250022	-6.04712
Q9H0R4	HDHD2	0.402649	4.02685	1.95994	0.0981907	0.299124	-6.04846
Q9Y4P1	ATG4B	0.352252	4.03619	2.16219	0.0743141	0.272511	-6.04875
P16949	STMN1	0.304591	4.04482	2.71861	0.0350611	0.223208	-6.04982
Q8IYA6	CKAP2L	0.406335	4.02611	1.70062	0.140422	0.345827	-6.05009
Q9BX63	BRIP1	0.274541	4.04676	1.66367	0.147739	0.352276	-6.05016
Q99442	SEC62	-0.183809	4.05393	-2.67057	0.0373625	0.223826	-6.05277
Q5VIR6	VPS53	0.206185	4.0525	2.1282	0.0778676	0.276117	-6.05341
O96007	MOCS2	0.37453	4.02789	1.7771	0.126382	0.331055	-6.05472
O43813	LANCL1	0.197716	4.05302	2.40951	0.0530257	0.248577	-6.05559
Q15208	STK38	0.252912	4.04898	1.65352	0.149812	0.354962	-6.05593
P35711	SOX5	0.390356	4.01558	1.26226	0.254151	0.463517	-6.05594
Q9UJ41	RABGEF1	0.257674	4.04726	1.83667	0.11641	0.319062	-6.056
Q8WXW3	PIBF1	0.223282	4.05179	1.83529	0.116633	0.319238	-6.05601
O95372	LYPLA2	0.213915	4.05214	2.05608	0.0859953	0.286283	-6.05638
Q9UNH7	SNX6	0.260698	4.04725	2.12534	0.0781746	0.276769	-6.05649
Q9H633	RPP21	-0.376432	4.02931	-1.71392	0.137875	0.342664	-6.05738
P27708	CAD	0.162711	4.05516	2.70944	0.0354883	0.223632	-6.05809
Q96RG2	PASK	0.241291	4.05035	1.6698	0.1465	0.351184	-6.0585
P25685	DNAJB1	0.160836	4.05524	2.54905	0.0439349	0.231982	-6.06026
Q9NUP9	LIN7C	-0.187725	4.05365	-2.56911	0.0427705	0.229789	-6.06143
Q15102	PAFAH1B3	0.340723	4.04313	3.14191	0.0202915	0.199332	-6.06235
Q9BZG8	DPH1	0.264139	4.04731	1.82015	0.119094	0.321588	-6.06263
Q8NHH9	ATL2	-0.157917	4.05544	-2.49452	0.0472746	0.237181	-6.06319
Q86UA6	RPAIN	0.32278	4.03766	1.78729	0.124618	0.329441	-6.06343
Q15653	NFKBIB	0.276114	4.04593	1.69555	0.141404	0.346173	-6.06352
Q96LA8	PRMT6	0.166747	4.05546	2.09129	0.081925	0.282031	-6.06385
Q96PZ0	PUS7	0.237477	4.05028	2.51687	0.0458744	0.235165	-6.06495
Q9BPX3	NCAPG	0.260123	4.04803	2.21826	0.0688134	0.267801	-6.06598
P38935	IGHMBP2	-0.283586	4.04462	-1.51065	0.182118	0.387931	-6.06745
Q7Z333	SETX	0.169253	4.05589	1.95612	0.0987111	0.299372	-6.068
Q9Y3I1	FBXO7	0.288052	4.043	1.74639	0.131847	0.336691	-6.06945
Q9ULJ3	ZBTB21	0.301692	4.04029	1.53681	0.175747	0.382686	-6.06954
P40429	RPL13A	0.370037	4.03927	3.04284	0.0230103	0.202154	-6.07013
Q8NC42	RNF149	-0.364884	4.03488	-1.99666	0.0933386	0.295445	-6.07085
Q8TBB5	KLHDC4	0.274361	4.04564	1.90758	0.105553	0.304676	-6.07135
P42696	RBM34	0.188009	4.05405	2.02542	0.0897084	0.290643	-6.07149
Q6ZSR9	Q6ZSR9	0.238339	4.04924	2.01263	0.0913047	0.292557	-6.0734
P49585	PCYT1A	0.177405	4.05442	2.37461	0.0555957	0.251417	-6.07475
Q8NBT0	POC1A	0.268844	4.04689	1.49556	0.18589	0.392222	-6.07579
Q6PIU2	NCEH1	-0.203215	4.05262	-2.53796	0.0445936	0.232366	-6.07803
Q8WVJ2	NUDCD2	0.293795	4.04425	2.15663	0.0748844	0.272522	-6.07846
O60869	EDF1	0.245746	4.04943	2.6893	0.0364464	0.223826	-6.07854
Q9Y2R0	COA3	-0.230178	4.05179	-3.05385	0.0226893	0.201452	-6.07884
O43290	SART1	-0.192781	4.05344	-2.63633	0.0391011	0.226146	-6.07939
Q96BW5	PTER	0.425792	4.01527	1.56555	0.16899	0.377395	-6.08007
Q8N7H5	PAF1	-0.152173	4.05565	-2.55573	0.0435438	0.23082	-6.08088
Q8TAQ2	SMARCC2	-0.155781	4.05546	-2.8189	0.0307319	0.21602	-6.08158
Q4G0F5	VPS26B	0.209982	4.0521	2.35175	0.0573495	0.252669	-6.08356
Q14671	PUM1	0.171944	4.05462	2.3028	0.0613033	0.259846	-6.0844
P14923	JUP	-0.156983	4.05554	-2.9291	0.0266302	0.208305	-6.08477
Q92542	NCSTN	-0.181255	4.05445	-3.01648	0.0237987	0.203747	-6.08487
Q8NCE2	MTMR14	0.272473	4.0464	1.52381	0.178886	0.385872	-6.08492
P38606	ATP6V1A	0.310035	4.04428	2.73627	0.0342535	0.222681	-6.0861
P61313	RPL15	0.217356	4.05266	3.29023	0.0168554	0.186121	-6.0865
O75157	TSC22D2	0.348506	4.02877	1.27058	0.251372	0.460753	-6.08822
Q4V328	GRIPAP1	0.225382	4.05042	2.13874	0.0767478	0.274891	-6.0888
Q5JS54	PSMG4	0.447275	4.02114	2.07814	0.083422	0.283736	-6.09012
P53803	POLR2K	-0.244728	4.04902	-2.25272	0.0656424	0.265447	-6.0905
Q8NEF9	SRFBP1	-0.320213	4.04075	-2.0438	0.087464	0.288056	-6.09059
Q9NQZ2	UTP3	-0.123541	4.05699	-2.50117	0.046853	0.236336	-6.09761
P49327	FASN	0.387636	4.03891	3.27626	0.01715	0.18679	-6.09894
Q53S58	TMEM177	-0.252653	4.04792	-1.91051	0.105126	0.304637	-6.09926
Q15025	TNIP1	0.426372	4.00606	1.36033	0.223083	0.431476	-6.10011
Q6XZF7	DNMBP	-0.217658	4.05377	-1.57328	0.167217	0.374822	-6.10226
Q96A49	SYAP1	0.226785	4.05017	2.22359	0.0683129	0.267698	-6.10276
Q13618	CUL3	0.278368	4.04642	2.44351	0.0506417	0.24388	-6.10387
Q9ULT8	HECTD1	0.178012	4.05456	2.10214	0.0807104	0.280739	-6.10446
Q9BZL4	PPP1R12C	0.190007	4.05417	1.9084	0.105434	0.304676	-6.1052
Q8IXK0	PHC2	-0.144027	4.05606	-2.48201	0.0480778	0.238495	-6.10587
O94782	USP1	0.251038	4.04904	1.57671	0.166433	0.374214	-6.10598
Q8N6R0	EEF1AKNMT	0.218626	4.0514	2.05138	0.0865543	0.28683	-6.10732
Q99447	PCYT2	0.342961	4.03847	2.22684	0.0680088	0.267698	-6.10764
Q9C037	TRIM4	-0.163606	4.05558	-2.0584	0.0857212	0.286028	-6.1099
Q9UHD1	CHORDC1	0.328964	4.0402	2.27231	0.0639087	0.262408	-6.11006
Q8NDX5	PHC3	-0.199043	4.05264	-2.20487	0.0700876	0.268781	-6.11053
Q9H0B6	KLC2	0.223051	4.05153	2.67661	0.0370647	0.223826	-6.11116
Q05086	UBE3A	0.296754	4.04426	2.34401	0.0579567	0.253462	-6.11219
Q96SB4	SRPK1	0.171809	4.05466	2.24812	0.0660571	0.26589	-6.11249
Q96G01	BICD1	0.267382	4.04695	1.42254	0.205196	0.41321	-6.11284
P09525	ANXA4	0.168537	4.05497	2.90377	0.0275176	0.209328	-6.11357
Q9NX14	NDUFB11	-0.329967	4.04354	-2.84345	0.0297626	0.214119	-6.11389
P23919	DTYMK	0.242373	4.04983	2.58814	0.0416959	0.228972	-6.11606
Q02978	SLC25A11	-0.133587	4.05659	-3.2944	0.0167685	0.186121	-6.11619
Q96Q83	ALKBH3	0.354996	4.02533	1.2732	0.250506	0.459727	-6.11738
Q49A26	GLYR1	-0.137417	4.05627	-2.61598	0.0401755	0.227436	-6.11863
Q96GX5	MASTL	0.194313	4.05457	1.75425	0.130426	0.3357	-6.11898
Q8IWA0	WDR75	-0.133541	4.05648	-2.70723	0.0355923	0.223642	-6.1201
Q9BRQ0	PYGO2	0.463183	4.0042	1.6055	0.160007	0.367073	-6.12042
Q9H4Z3	PCIF1	0.204912	4.05273	1.88768	0.108494	0.308649	-6.12052
P38432	COIL	-0.225626	4.05078	-2.21609	0.069018	0.267801	-6.12056
P42566	EPS15	0.212872	4.0516	2.14511	0.0760783	0.273889	-6.12092
Q8WX93	PALLD	0.346975	4.03135	1.41582	0.207064	0.415267	-6.12426
Q96SL4	GPX7	-0.257956	4.04804	-1.41576	0.20708	0.415267	-6.12518
Q00796	SORD	0.318928	4.04203	2.40764	0.0531602	0.248577	-6.12532
Q9NP50	SINHCAF	-0.181876	4.05457	-1.95286	0.0991557	0.300124	-6.12559
Q56P03	EAPP	-0.262683	4.04697	-2.19959	0.0705968	0.269152	-6.12594
P06132	UROD	0.366263	4.03575	2.30417	0.0611889	0.259846	-6.12637
Q7L775	EPM2AIP1	0.184517	4.05359	2.32221	0.0597026	0.256509	-6.12926
Q6P3W7	SCYL2	0.263068	4.04669	1.94141	0.100735	0.301734	-6.12981
O76094	SRP72	0.126551	4.05676	2.57712	0.0423148	0.229294	-6.13036
O14617	AP3D1	0.138921	4.05617	2.74227	0.033984	0.221783	-6.13042
P41134	ID1	0.315277	4.03665	1.44066	0.20024	0.407725	-6.13057
P10398	ARAF	0.186741	4.05451	1.84682	0.114791	0.31733	-6.13321
Q53GS9	USP39	-0.170221	4.05468	-2.46276	0.049342	0.241101	-6.13353
Q9UPR3	SMG5	0.32404	4.03782	1.55215	0.172111	0.380385	-6.13431
P10114	RAP2A	-0.325989	4.04249	-2.50673	0.0465039	0.236124	-6.13466
Q07889	SOS1	0.545892	3.95724	1.15659	0.291829	0.498926	-6.13467
P41214	EIF2D	0.19775	4.05293	2.00262	0.0925745	0.294666	-6.13488
P08237	PFKM	0.179029	4.05435	2.8536	0.0293713	0.213116	-6.13523
Q96DR7	ARHGEF26	-0.3402	4.03132	-1.3429	0.228344	0.436877	-6.13842
Q96ME1	FBXL18	0.222003	4.05088	1.83322	0.116967	0.319238	-6.13975
Q9UK59	DBR1	0.164547	4.05521	2.17626	0.0728924	0.271612	-6.14009
O94855	SEC24D	0.218185	4.05103	2.02388	0.0898991	0.290643	-6.14282
Q14241	ELOA	-0.259894	4.04708	-2.22901	0.0678075	0.267698	-6.14489
O95243	MBD4	-0.308827	4.03917	-1.54952	0.172728	0.380631	-6.14518
Q9BS26	ERP44	-0.182298	4.05443	-3.19223	0.0190465	0.195327	-6.14753
Q04446	GBE1	0.218904	4.05089	2.20273	0.0702938	0.269054	-6.14956
Q9NRX4	PHPT1	0.255906	4.04704	2.01408	0.0911221	0.292455	-6.14983
Q9BY66	KDM5D	-0.275732	4.04439	-1.33848	0.229694	0.438093	-6.15013
Q8IWV7	UBR1	0.240445	4.04919	1.8818	0.109378	0.309988	-6.15023
Q96AQ6	PBXIP1	-0.316548	4.03883	-1.9439	0.10039	0.301734	-6.15052
Q9BRA0	NAA38	0.291073	4.04395	1.97432	0.0962617	0.297722	-6.15416
P08133	ANXA6	0.182444	4.05386	2.67301	0.0372416	0.223826	-6.15425
O60502	OGA	0.314655	4.04198	2.26868	0.0642259	0.262754	-6.15453
O94888	UBXN7	0.276196	4.04534	2.08677	0.0824361	0.282662	-6.15461
P13716	ALAD	0.283612	4.0438	1.78536	0.124951	0.329713	-6.15463
O43542	XRCC3	0.252621	4.04806	1.62281	0.156257	0.363008	-6.15612
Q6PGP7	TTC37	0.205538	4.05374	1.62715	0.155331	0.361939	-6.15666
Q9NUQ7	UFSP2	-0.120718	4.05714	-2.36928	0.0559999	0.251417	-6.15689
Q5T5U3	ARHGAP21	-0.225419	4.0518	-1.57974	0.165746	0.374171	-6.157
Q6PI48	DARS2	-0.189033	4.054	-3.00015	0.024302	0.203935	-6.15759
O95260	ATE1	0.302866	4.04136	1.77218	0.127243	0.332164	-6.16025
Q7Z460	CLASP1	0.215731	4.05178	1.8313	0.117276	0.319583	-6.16072
Q9BZE9	ASPSCR1	0.276909	4.04483	1.84324	0.11536	0.317484	-6.1612
Q08999	RBL2	0.345282	4.03016	1.52062	0.179664	0.386476	-6.16129
O95299	NDUFA10	-0.131127	4.05656	-2.89011	0.0280096	0.210243	-6.16147
Q99439	CNN2	0.394354	4.03021	1.99504	0.0935484	0.295527	-6.16538
O75496	GMNN	0.206193	4.05263	1.77189	0.127293	0.332164	-6.16608
P21796	VDAC1	-0.100636	4.05761	-3.38032	0.0150834	0.180552	-6.16626
P31153	MAT2A	0.355355	4.04014	2.83059	0.0302662	0.214986	-6.16653
Q86YT6	MIB1	0.256341	4.04718	1.76202	0.129037	0.334337	-6.16928
O43592	XPOT	0.292484	4.04432	2.22967	0.0677461	0.267698	-6.17324
Q6IN85	PPP4R3A	0.238787	4.04961	2.22705	0.0679896	0.267698	-6.17435
Q9Y490	TLN1	0.279723	4.04613	2.43864	0.0509762	0.244309	-6.17469
Q13423	NNT	-0.157885	4.05528	-2.6653	0.0376246	0.224163	-6.17495
Q9UGU0	TCF20	-0.180125	4.05453	-1.93365	0.10182	0.301996	-6.17685
Q9P2D1	CHD7	-0.236232	4.04985	-1.59575	0.162156	0.3692	-6.17697
P46734	MAP2K3	0.362902	4.03501	2.03631	0.0883718	0.289172	-6.17783
P49902	NT5C2	0.298204	4.04165	1.78075	0.125749	0.330176	-6.1781
Q52LR7	EPC2	-0.266205	4.04538	-1.45754	0.195722	0.403726	-6.17818
Q96E14	RMI2	-0.187759	4.05367	-2.07182	0.0841512	0.284781	-6.17944
Q9C0C9	UBE2O	0.372525	4.03073	1.8953	0.107358	0.307334	-6.18262
P07910	HNRNPC	-0.317101	4.04649	-3.56476	0.0120623	0.169883	-6.18267
P49593	PPM1F	0.291115	4.04232	1.8386	0.1161	0.318473	-6.18345
Q96P48	ARAP1	0.39706	4.02554	1.86527	0.111904	0.313223	-6.18363
P30405	PPIF	-0.32299	4.04413	-2.90312	0.0275408	0.209328	-6.18386
Q9NWY4	HPF1	0.19943	4.05263	1.94968	0.0995915	0.30072	-6.18444
Q8N5Y2	MSL3	-0.248217	4.04762	-1.79958	0.122524	0.327219	-6.18533
Q92574	TSC1	0.272722	4.04405	1.1739	0.285345	0.494227	-6.18814
O75947	ATP5PD	-0.221085	4.05259	-3.36289	0.0154096	0.180821	-6.1883
Q9Y2S2	CRYL1	0.34609	4.03229	1.66376	0.14772	0.352276	-6.18834
Q16875	PFKFB3	0.240281	4.04905	1.65728	0.14904	0.354253	-6.18851
Q9BRS2	RIOK1	0.232804	4.04958	1.91391	0.104635	0.304342	-6.1889
Q9NRG9	AAAS	-0.140499	4.05613	-2.71744	0.0351154	0.223208	-6.18943
Q9NZJ9	NUDT4	0.460371	4.0186	2.16642	0.073884	0.272293	-6.18983
P06576	ATP5F1B	-0.158993	4.05574	-3.72344	0.00999408	0.16785	-6.19112
O43149	ZZEF1	0.240493	4.0502	1.41541	0.207179	0.415344	-6.19337
Q8IZ81	ELMOD2	-0.193642	4.05328	-2.58467	0.0418898	0.229118	-6.19804
P00403	MT-CO2	-0.197194	4.05372	-3.16483	0.0197137	0.197371	-6.19869
Q96BD8	SKA1	0.265442	4.04562	1.73733	0.133502	0.338165	-6.20035
Q8NDI1	EHBP1	0.281066	4.04254	1.66385	0.147702	0.352276	-6.20114
Q13247	SRSF6	-0.244849	4.05062	-3.08784	0.021729	0.201311	-6.2012
Q7Z4L5	TTC21B	0.256324	4.04644	1.67348	0.14576	0.350025	-6.20165
Q96EK7	FAM120B	0.291882	4.04148	1.56285	0.169615	0.377751	-6.20283
Q7L8W6	DPH6	0.28751	4.04176	1.74106	0.132819	0.337576	-6.20591
Q96Q07	BTBD9	0.796364	3.85593	1.14843	0.29493	0.501322	-6.20702
Q86Y82	STX12	-0.18962	4.05359	-2.71027	0.0354496	0.223632	-6.20753
Q9Y3C0	WASHC3	0.285322	4.04381	1.99694	0.0933028	0.295445	-6.2077
Q7L0Y3	TRMT10C	-0.210427	4.05235	-2.66426	0.0376765	0.224163	-6.20847
Q9NX24	NHP2	-0.250476	4.04942	-2.60395	0.0408251	0.228136	-6.20924
O94906	PRPF6	-0.0964731	4.05772	-2.7511	0.0335909	0.221632	-6.20948
Q9BRU9	UTP23	-0.19427	4.05301	-2.05851	0.0857084	0.286028	-6.20951
Q8N488	RYBP	0.682752	3.91908	1.27188	0.250942	0.460277	-6.2099
O60784	TOM1	0.177622	4.05413	2.06264	0.0852223	0.285967	-6.21044
P28161	GSTM2	0.376787	4.02668	1.59949	0.161329	0.36816	-6.2111
Q9GZZ9	UBA5	0.273923	4.04594	2.21509	0.0691125	0.267801	-6.21136
O60294	LCMT2	0.233087	4.0504	1.49248	0.186669	0.39261	-6.21271
O75817	POP7	0.163946	4.05483	2.32034	0.0598546	0.256509	-6.2129
P14635	CCNB1	0.163365	4.0555	1.93716	0.101328	0.301734	-6.21448
P08397	HMBS	0.346122	4.03616	2.07345	0.0839618	0.284568	-6.21511
P61011	SRP54	0.16656	4.05463	2.32807	0.0592282	0.255872	-6.21882
Q9P107	GMIP	-0.29525	4.00434	-0.705428	0.507251	0.687677	-6.21987
Q9BVI0	PHF20	-0.210953	4.05195	-1.67324	0.145809	0.350025	-6.22182
A0MZ66	SHTN1	0.344797	4.03723	2.1746	0.0730589	0.271626	-6.22243
P37840	SNCA	0.532124	3.95881	1.2646	0.253366	0.462836	-6.22256
Q12972	PPP1R8	0.22926	4.04964	2.02079	0.0902833	0.290803	-6.22274
Q9NX20	MRPL16	-0.168429	4.0547	-2.5999	0.0410464	0.228136	-6.22279
O95229	ZWINT	-0.213097	4.0514	-2.12923	0.0777571	0.275965	-6.22318
Q9H4E7	DEF6	0.220802	4.05055	1.82204	0.118784	0.321138	-6.22491
P53609	PGGT1B	0.288025	4.04342	1.93873	0.101109	0.301734	-6.22729
Q9BQA1	WDR77	0.273684	4.04679	2.41519	0.052619	0.248129	-6.22815
O75420	GIGYF1	0.271351	4.04357	1.57981	0.165731	0.374171	-6.23219
Q9NZ43	USE1	-0.153536	4.05558	-2.1517	0.0753925	0.272877	-6.23271
Q8TF01	PNISR	-0.19424	4.05286	-1.89404	0.107545	0.307376	-6.23304
Q9BRX5	GINS3	0.253172	4.04776	2.1756	0.0729584	0.271612	-6.23346
Q6IA86	ELP2	0.223827	4.05051	1.91528	0.104437	0.304324	-6.23686
A1L0T0	ILVBL	-0.249096	4.04936	-2.56912	0.0427701	0.229789	-6.23706
Q92552	MRPS27	-0.204893	4.05288	-2.8247	0.0304998	0.215285	-6.2371
P07355	ANXA2	0.285883	4.04786	3.03253	0.0233153	0.202627	-6.23829
O95789	ZMYM6	-0.279379	4.02561	-0.821035	0.443323	0.634544	-6.23861
Q9BU02	THTPA	0.222933	4.05049	1.68773	0.142933	0.348326	-6.2394
Q02750	MAP2K1	0.216464	4.05118	2.15036	0.0755318	0.272989	-6.24054
Q12979	ABR	0.275176	4.04329	1.66757	0.146949	0.351761	-6.24125
Q9UHB9	SRP68	0.175133	4.05422	2.59955	0.0410652	0.228136	-6.24178
Q8WWM7	ATXN2L	0.270475	4.04634	2.33493	0.0586773	0.25499	-6.24205
Q16658	FSCN1	0.333641	4.03265	1.57169	0.16758	0.375045	-6.24425
Q86UL3	GPAT4	-0.214098	4.0512	-1.94043	0.100872	0.301734	-6.24426
Q9H9B1	EHMT1	-0.157114	4.05531	-2.25583	0.065364	0.265229	-6.2449
Q6P587	FAHD1	-0.229633	4.05086	-2.54661	0.0440791	0.232055	-6.24864
Q6P9B6	MEAK7	0.247707	4.04682	1.78717	0.124639	0.329441	-6.24902
Q9NSV4	DIAPH3	0.230566	4.04936	1.82773	0.117856	0.319908	-6.24991
Q99943	AGPAT1	-0.144329	4.05586	-2.4851	0.0478779	0.238495	-6.25083
O96017	CHEK2	0.267808	4.04521	1.93638	0.101438	0.301734	-6.25123
Q9NV31	IMP3	-0.213281	4.05152	-2.36069	0.0566574	0.252265	-6.2526
P28331	NDUFS1	-0.136585	4.05631	-2.93366	0.0264736	0.208305	-6.2559
Q9H4L7	SMARCAD1	0.157731	4.05574	1.93027	0.102297	0.302389	-6.25601
Q99549	MPHOSPH8	-0.156812	4.05537	-2.12012	0.0787375	0.278324	-6.25655
Q8NE01	CNNM3	-0.130538	4.05732	-1.97333	0.0963929	0.297722	-6.25656
O14966	RAB29	-0.260041	4.0465	-2.09044	0.0820205	0.282031	-6.25671
Q9UKA4	AKAP11	0.204182	4.05369	1.46343	0.194169	0.401549	-6.25724
Q96F07	CYFIP2	0.229806	4.04977	1.8653	0.111899	0.313223	-6.25729
O75391	SPAG7	0.268503	4.04588	2.02819	0.0893663	0.290643	-6.25766
P82664	MRPS10	-0.22628	4.05082	-2.57371	0.0425079	0.229549	-6.25963
Q96NW4	ANKRD27	0.311713	4.0373	1.62758	0.15524	0.361939	-6.25998
Q13347	EIF3I	0.306313	4.04413	2.55145	0.0437938	0.231599	-6.26018
Q13131	PRKAA1	0.124413	4.05686	2.35396	0.0571775	0.252669	-6.26073
O14735	CDIPT	-0.356899	4.03851	-2.58669	0.0417767	0.228972	-6.26084
Q96KP4	CNDP2	0.294141	4.04575	2.64871	0.0384629	0.225024	-6.26094
Q8IV38	ANKMY2	0.244468	4.04806	1.63279	0.154134	0.360269	-6.26113
O15550	KDM6A	0.240682	4.04871	1.59558	0.162195	0.3692	-6.26209
P13639	EEF2	0.201252	4.05349	3.31976	0.0162504	0.185148	-6.2622
O43808	SLC25A17	-0.213987	4.05132	-1.89596	0.107261	0.307244	-6.26262
Q9NP87	POLM	-0.283347	4.03875	-1.12053	0.305738	0.51285	-6.26278
Q9GZZ1	NAA50	0.375575	4.03597	2.42035	0.0522528	0.247613	-6.26347
O43709	BUD23	0.161501	4.05493	2.32439	0.0595255	0.256509	-6.26532
Q06787	FMR1	0.182601	4.05366	2.28042	0.0632041	0.26197	-6.26773
Q9Y2H1	STK38L	0.225622	4.05089	1.37138	0.219807	0.428499	-6.26865
Q9H4M9	EHD1	0.163856	4.05505	2.00204	0.0926484	0.294746	-6.26944
P49247	RPIA	0.30468	4.042	2.02661	0.0895615	0.290643	-6.27304
Q96HN2	AHCYL2	-0.15346	4.05587	-1.96235	0.0978653	0.299124	-6.27393
Q14667	KIAA0100	0.261041	4.04472	1.27048	0.251407	0.460753	-6.27427
Q9Y696	CLIC4	0.193287	4.05304	2.37196	0.0557961	0.251417	-6.27437
Q96II8	LRCH3	0.227677	4.04939	1.8602	0.112689	0.314615	-6.27462
P35222	CTNNB1	-0.144522	4.056	-2.9288	0.0266403	0.208305	-6.27518
Q8N983	MRPL43	-0.183721	4.0539	-2.6309	0.0393844	0.226477	-6.27603
P07902	GALT	0.345786	4.02884	1.35378	0.225048	0.433396	-6.27635
Q9BZV1	UBXN6	0.206065	4.05162	1.84641	0.114856	0.31733	-6.27653
Q13371	PDCL	0.242299	4.04829	1.73372	0.134167	0.338861	-6.27712
Q9ULI0	ATAD2B	-0.13007	4.0573	-1.96094	0.0980559	0.299124	-6.27809
Q9NRY2	INIP	0.515709	3.99745	1.57234	0.167432	0.374933	-6.27884
P62256	UBE2H	0.254433	4.04734	2.04668	0.0871171	0.287465	-6.28026
Q9UG01	IFT172	0.332132	4.02909	1.30232	0.241024	0.449165	-6.28052
Q96CX6	LRRC58	0.313977	4.02537	0.983028	0.363924	0.567332	-6.28063
P61019	RAB2A	-0.128376	4.05661	-2.87083	0.0287198	0.211486	-6.28078
P52306	RAP1GDS1	0.261862	4.04642	2.01374	0.0911655	0.292455	-6.28078
Q8IV08	PLD3	-0.14109	4.05598	-2.69867	0.0359975	0.223826	-6.28172
O15400	STX7	-0.108803	4.05745	-2.38276	0.0549842	0.250022	-6.28212
Q9P2R3	ANKFY1	0.19849	4.05233	1.97415	0.0962838	0.297722	-6.28324
Q9NS87	KIF15	0.215081	4.05157	1.49852	0.185145	0.391291	-6.28369
Q8N3U4	STAG2	-0.162949	4.05483	-2.37409	0.0556347	0.251417	-6.28672
Q9Y450	HBS1L	0.15661	4.0553	2.19745	0.0708038	0.269321	-6.28729
Q9BZI7	UPF3B	0.247944	4.04736	1.38807	0.21494	0.423233	-6.28755
Q53GQ0	HSD17B12	-0.168111	4.05474	-2.7837	0.032182	0.219736	-6.28801
O96008	TOMM40	-0.140798	4.05618	-3.06844	0.0222717	0.201311	-6.28802
O76080	ZFAND5	0.211695	4.05182	1.5797	0.165755	0.374171	-6.29048
Q9NPF0	CD320	-0.296136	4.0414	-2.01842	0.0905786	0.291615	-6.29124
Q9UKG9	CROT	-0.145526	4.05574	-2.41325	0.0527577	0.248447	-6.29131
Q6P3X3	TTC27	0.35538	4.02901	1.62848	0.155049	0.361828	-6.29205
P24666	ACP1	0.209461	4.0522	2.63632	0.0391016	0.226146	-6.29277
Q96BH1	RNF25	0.24079	4.04785	1.5091	0.182502	0.387931	-6.29676
Q8TAK5	GABPB2	0.718789	3.90045	1.22108	0.268301	0.476926	-6.29714
Q9GZT8	NIF3L1	0.290371	4.04443	2.2779	0.0634221	0.26197	-6.2995
Q9BV38	WDR18	-0.151394	4.05561	-2.731	0.0344926	0.22306	-6.30069
O00459	PIK3R2	0.219007	4.05076	1.57906	0.1659	0.374171	-6.30123
Q08211	DHX9	-0.156423	4.05569	-3.31414	0.0163637	0.185148	-6.30148
P29374	ARID4A	-0.182412	4.05407	-1.76519	0.128474	0.33344	-6.304
Q9HC35	EML4	0.288597	4.04318	1.99979	0.0929373	0.294847	-6.30416
Q8NBS9	TXNDC5	-0.151794	4.05568	-2.98061	0.0249193	0.205281	-6.30442
O76003	GLRX3	0.318968	4.04296	2.56514	0.0429983	0.22996	-6.30448
Q15797	SMAD1	0.527656	3.99323	1.62051	0.15675	0.363515	-6.3046
P54886	ALDH18A1	-0.128949	4.05667	-3.07756	0.0220146	0.201311	-6.30465
Q8WVM7	STAG1	-0.138641	4.05621	-2.21813	0.0688251	0.267801	-6.30487
Q9NX04	C1orf109	-0.204766	4.05255	-1.50154	0.184389	0.390293	-6.30521
Q96JB2	COG3	0.212083	4.05124	2.11731	0.0790424	0.279109	-6.30538
Q96RT7	TUBGCP6	0.165802	4.05613	1.63916	0.152793	0.358875	-6.30576
P14550	AKR1A1	0.287029	4.04374	2.03887	0.0880602	0.289023	-6.30701
Q9HB20	PLEKHA3	0.278388	4.04108	1.39925	0.211734	0.419685	-6.30703
Q96EB1	ELP4	0.308758	4.03688	1.50049	0.184651	0.390726	-6.30737
Q15126	PMVK	0.236107	4.04952	2.35522	0.0570801	0.252669	-6.30825
Q9BRF8	CPPED1	0.258284	4.04643	1.85819	0.113002	0.314641	-6.30825
Q9H871	RMND5A	0.254823	4.0454	1.55565	0.171291	0.379215	-6.30921
Q9UHI6	DDX20	0.133235	4.0566	2.13685	0.076947	0.274927	-6.30959
Q9Y6I9	TEX264	-0.19859	4.05301	-2.71715	0.0351285	0.223208	-6.31041
O75323	NIPSNAP2	-0.201778	4.05283	-2.59934	0.0410767	0.228136	-6.31133
Q96C86	DCPS	0.412304	4.0291	2.27117	0.0640077	0.262408	-6.31162
Q9H4P4	RNF41	0.284385	4.04156	1.53629	0.175873	0.382816	-6.31378
Q96DH6	MSI2	0.118496	4.05706	2.2852	0.0627933	0.26197	-6.31488
P00492	HPRT1	0.332042	4.04053	2.40667	0.0532297	0.248577	-6.31551
P46926	GNPDA1	0.341444	4.03534	1.88545	0.108829	0.309211	-6.31715
O75449	KATNA1	0.173296	4.05442	1.84292	0.11541	0.317484	-6.31771
Q16254	E2F4	0.248604	4.04567	1.44281	0.199661	0.407464	-6.31779
Q6P4F7	ARHGAP11A	-0.332984	4.01869	-1.07961	0.32219	0.527961	-6.31789
P14649	MYL6B	0.151585	4.05568	3.06645	0.0223279	0.201311	-6.32055
Q5MNZ6	WDR45B	0.24653	4.04701	1.72039	0.136653	0.341203	-6.32186
Q14232	EIF2B1	0.247144	4.04844	2.19899	0.0706549	0.269152	-6.32187
Q3KRA6	C2orf76	0.259835	4.04188	1.17712	0.284152	0.493327	-6.32473
P27448	MARK3	0.15664	4.05584	1.81699	0.119615	0.322479	-6.3249
P36507	MAP2K2	0.283451	4.04407	2.09486	0.0815222	0.28182	-6.32524
P50502	ST13	0.277703	4.04751	2.70889	0.035514	0.223632	-6.32593
Q96JJ7	TMX3	-0.103582	4.05751	-2.52148	0.0455912	0.234847	-6.32627
P35268	RPL22	0.173958	4.0547	3.0482	0.0228535	0.201849	-6.32692
Q9Y2G3	ATP11B	-0.192991	4.05435	-1.41486	0.207333	0.415369	-6.32912
Q9BXK5	BCL2L13	-0.210452	4.05137	-2.35534	0.0570705	0.252669	-6.33037
Q13564	NAE1	0.363308	4.03667	2.37362	0.0556701	0.251417	-6.33042
Q9NVM4	PRMT7	0.229501	4.04903	1.46477	0.193816	0.401188	-6.3315
Q9UPW5	AGTPBP1	-0.312158	4.01401	-0.889392	0.408366	0.605637	-6.33352
O96019	ACTL6A	-0.121679	4.05678	-2.66385	0.0376973	0.224163	-6.33363
O15541	RNF113A	0.1678	4.05552	1.66621	0.147224	0.352043	-6.33411
Q6IBS0	TWF2	0.389392	4.0283	1.97484	0.0961926	0.297722	-6.33511
Q9Y487	ATP6V0A2	-0.131365	4.05656	-2.19761	0.0707887	0.269321	-6.33607
Q3LXA3	TKFC	0.31791	4.04048	2.14506	0.0760837	0.273889	-6.33727
Q6PML9	SLC30A9	-0.126977	4.0567	-2.29027	0.0623605	0.261337	-6.33741
Q6GMV2	SMYD5	0.440812	4.01351	1.69329	0.141845	0.346173	-6.33784
P35221	CTNNA1	-0.205719	4.05316	-3.07845	0.0219897	0.201311	-6.33797
O95149	SNUPN	0.255838	4.04533	1.50956	0.182388	0.387931	-6.33935
Q9NXF7	DCAF16	0.221524	4.05055	1.32527	0.233775	0.442376	-6.33971
Q5T8D3	ACBD5	-0.122116	4.05679	-2.45822	0.0496452	0.241883	-6.34128
Q9NZE8	MRPL35	0.31412	4.03892	1.97907	0.095632	0.297341	-6.34242
Q9BRX8	PRXL2A	-0.20031	4.05269	-2.68146	0.0368272	0.223826	-6.34271
O00154	ACOT7	0.396495	4.03057	2.25612	0.0653382	0.265229	-6.34329
O60921	HUS1	0.221499	4.04978	1.7222	0.136314	0.341203	-6.34332
Q9HAB8	PPCS	0.332597	4.03651	1.95087	0.0994282	0.300601	-6.34508
Q7Z4H3	HDDC2	0.378542	4.02384	1.55542	0.171344	0.379215	-6.34536
Q96JM7	L3MBTL3	-0.208174	4.05127	-1.63296	0.154098	0.360269	-6.34558
Q8IWD4	CCDC117	0.248978	4.04463	1.36034	0.223081	0.431476	-6.34654
Q8TEH3	DENND1A	-0.299344	4.02058	-0.910833	0.39784	0.597246	-6.34763
Q13435	SF3B2	-0.137597	4.0562	-2.92788	0.0266722	0.208305	-6.3491
Q7L5Y9	MAEA	0.172912	4.05462	1.75418	0.13044	0.3357	-6.34989
P0CG12	DERPC	0.310561	4.04078	1.99192	0.0939521	0.295842	-6.35013
Q9UJY5	GGA1	0.25766	4.04636	1.97682	0.09593	0.297489	-6.35178
Q8NEB9	PIK3C3	0.171695	4.0547	1.7214	0.136463	0.341203	-6.35247
Q9GZU7	CTDSP1	-0.300744	4.04206	-1.99999	0.0929117	0.294847	-6.35267
Q8WUM4	PDCD6IP	0.185077	4.0535	2.48062	0.0481678	0.238495	-6.35327
Q96ER3	SAAL1	0.236272	4.04863	1.85755	0.113102	0.314641	-6.35372
Q9UL26	RAB22A	-0.175458	4.05389	-2.13015	0.0776596	0.275965	-6.3541
Q9BVV7	TIMM21	-0.130151	4.05655	-2.23813	0.066966	0.266626	-6.3546
Q15058	KIF14	0.197867	4.05281	1.54738	0.173234	0.380631	-6.35474
P50748	KNTC1	0.27933	4.04339	1.86371	0.112144	0.313526	-6.35499
Q9NX40	OCIAD1	-0.215052	4.05197	-2.83178	0.0302192	0.214878	-6.35514
Q00765	REEP5	-0.242406	4.04992	-2.65655	0.0380643	0.224163	-6.3562
P31751	AKT2	0.192341	4.05327	1.56351	0.169462	0.377751	-6.35745
Q9Y678	COPG1	0.190456	4.05344	2.59784	0.0411593	0.228407	-6.3602
P98175	RBM10	-0.133862	4.05625	-2.50214	0.0467921	0.236336	-6.36051
Q86SQ9	DHDDS	-0.182169	4.05381	-1.65576	0.149353	0.354421	-6.36208
Q8N8D1	PDCD7	0.339713	4.03052	1.44263	0.19971	0.407464	-6.36332
O94874	UFL1	-0.23051	4.05074	-2.55783	0.0434215	0.23061	-6.36385
Q96T58	SPEN	-0.149631	4.05652	-1.72146	0.136452	0.341203	-6.36391
O94966	USP19	0.191952	4.0527	1.84836	0.114546	0.316916	-6.36757
Q9NUQ3	TXLNG	0.223708	4.04956	1.92088	0.103633	0.303658	-6.36842
Q9HBG6	IFT122	0.186532	4.05453	1.42839	0.203585	0.411073	-6.3685
Q9H2U1	DHX36	0.142845	4.05602	2.05948	0.085594	0.286028	-6.36864
Q96T37	RBM15	-0.112016	4.05724	-2.34788	0.0576527	0.253117	-6.36879
Q13185	CBX3	-0.133859	4.05635	-2.7769	0.0324706	0.219736	-6.36897
Q9BRT8	CBWD1	0.214197	4.0502	1.92958	0.102395	0.302389	-6.36913
Q86T82	USP37	0.241211	4.0445	1.11835	0.306595	0.513121	-6.36995
Q6NTF9	RHBDD2	-0.552817	4.0094	-2.45292	0.0500017	0.242917	-6.37087
Q9UBC2	EPS15L1	0.14218	4.05605	2.0895	0.0821268	0.282031	-6.37101
P53004	BLVRA	0.299367	4.04407	2.44833	0.050313	0.24358	-6.37442
P55199	ELL	0.241655	4.04655	1.46785	0.193011	0.400626	-6.3752
Q9NRM2	ZNF277	0.843945	3.83378	1.15784	0.291357	0.498371	-6.37647
Q8IV50	LYSMD2	0.238483	4.04809	1.83346	0.116927	0.319238	-6.37686
P54198	HIRA	-0.156965	4.05536	-1.91838	0.103991	0.304174	-6.37701
Q7Z4H7	HAUS6	0.266053	4.04306	1.4504	0.197621	0.405265	-6.3785
O15305	PMM2	0.229076	4.04992	2.18483	0.0720402	0.270628	-6.37876
Q6PCB5	RSBN1L	-0.199814	4.05207	-1.9269	0.102774	0.303152	-6.37955
P46108	CRK	0.236216	4.04882	2.1773	0.0727881	0.271612	-6.38038
Q86YV9	HPS6	0.185874	4.05311	1.71066	0.138497	0.3432	-6.38048
Q16555	DPYSL2	0.415269	4.03102	2.55048	0.0438509	0.231719	-6.38103
O94829	IPO13	0.305732	4.03476	1.36569	0.221488	0.429854	-6.38198
P09972	ALDOC	0.293805	4.0427	2.13491	0.0771521	0.275396	-6.38473
Q15398	DLGAP5	0.386716	4.01503	1.28512	0.246586	0.454509	-6.38545
O75864	PPP1R37	0.320626	4.02925	1.33233	0.231587	0.439964	-6.38725
Q13126	MTAP	0.371333	4.0331	2.13723	0.0769074	0.274927	-6.38739
P04183	TK1	0.245908	4.0476	2.02679	0.0895393	0.290643	-6.38887
Q8IW35	CEP97	0.125774	4.05692	2.04778	0.0869852	0.287335	-6.38915
P46063	RECQL	0.236804	4.05011	2.49549	0.0472125	0.237181	-6.39149
P27635	RPL10	0.256014	4.04945	2.92834	0.0266561	0.208305	-6.39178
Q96E52	OMA1	-0.16029	4.05523	-1.79154	0.123891	0.328422	-6.39235
Q9H4A5	GOLPH3L	0.182353	4.05348	1.7865	0.124754	0.329554	-6.3927
O14662	STX16	-0.242658	4.04773	-1.96315	0.097757	0.299124	-6.39297
O95297	MPZL1	-0.158747	4.05485	-2.20852	0.0697371	0.268103	-6.3975
Q9BVI4	NOC4L	-0.159984	4.05492	-2.35853	0.0568231	0.252265	-6.39783
O75935	DCTN3	0.180507	4.0532	2.07662	0.0835966	0.283757	-6.39908
Q68CZ6	HAUS3	0.192704	4.0534	1.39026	0.214308	0.422727	-6.39986
P22102	GART	0.305561	4.04419	2.58269	0.0420005	0.229118	-6.40219
O43156	TTI1	0.232255	4.04811	1.62867	0.155009	0.361828	-6.40323
P54577	YARS1	0.225463	4.05072	2.47811	0.0483307	0.238752	-6.40399
Q9BYJ9	YTHDF1	0.181279	4.0533	1.74444	0.132202	0.337138	-6.40478
P11171	EPB41	-0.152309	4.05535	-2.0376	0.0882147	0.289172	-6.40677
Q9UK61	TASOR	-0.138702	4.0563	-1.96827	0.0970684	0.298811	-6.40836
O75419	CDC45	0.136829	4.05701	1.75933	0.129516	0.334856	-6.40947
Q96LB3	IFT74	0.19673	4.05235	1.45559	0.196239	0.403773	-6.41029
Q9H974	QTRT2	0.137489	4.05668	1.84219	0.115527	0.317675	-6.41071
Q16513	PKN2	0.143953	4.05628	1.83413	0.11682	0.319238	-6.41171
P52209	PGD	0.343981	4.04035	2.64032	0.0388942	0.226146	-6.41228
P50402	EMD	-0.160337	4.05532	-3.05661	0.0226095	0.201311	-6.41242
Q9Y2D8	SSX2IP	0.241825	4.04648	1.51511	0.181017	0.387236	-6.41316
P09668	CTSH	-0.163373	4.05461	-1.89934	0.10676	0.306891	-6.41363
Q6PL24	TMED8	0.272468	4.044	1.85522	0.113467	0.315354	-6.41385
P17098	ZNF8	-0.23001	4.04761	-1.30312	0.240766	0.448934	-6.4143
Q7Z4S6	KIF21A	0.217459	4.04983	1.50914	0.182492	0.387931	-6.41441
P19447	ERCC3	-0.170723	4.05417	-1.84593	0.114931	0.31733	-6.41607
Q86X27	RALGPS2	0.315287	4.0269	1.22351	0.267447	0.47656	-6.41608
Q9H469	FBXL15	0.31316	4.03245	1.44214	0.19984	0.407464	-6.41646
Q9UHJ3	SFMBT1	-0.242686	4.04353	-1.1014	0.31334	0.519897	-6.41648
Q9UBF2	COPG2	0.115913	4.057	2.42653	0.0518175	0.245896	-6.41717
P19634	SLC9A1	-0.182119	4.0533	-2.08583	0.0825422	0.282739	-6.42304
P14735	IDE	0.221893	4.04988	1.91035	0.105149	0.304637	-6.42329
Q9NVR2	INTS10	-0.204247	4.05173	-2.06482	0.0849659	0.285818	-6.42486
Q96IJ6	GMPPA	0.288628	4.04202	1.86569	0.111839	0.313223	-6.42518
Q9UID3	VPS51	0.191557	4.05248	2.0002	0.0928839	0.294847	-6.42591
Q71F23	CENPU	-0.18858	4.05254	-1.807	0.121275	0.325262	-6.4284
Q15155	NOMO1	-0.120824	4.05678	-2.61866	0.0400319	0.227436	-6.4284
Q9NZB8	MOCS1	0.195199	4.05289	1.34859	0.226615	0.434926	-6.42961
Q8NFG4	FLCN	0.190252	4.05444	0.975566	0.367321	0.570321	-6.43012
Q9GZS1	POLR1E	-0.250169	4.04851	-2.28078	0.0631733	0.26197	-6.43136
Q8TD26	CHD6	0.215383	4.04941	1.2414	0.261234	0.471465	-6.43201
P15374	UCHL3	0.274073	4.04589	2.29708	0.061783	0.260407	-6.43213
O15431	SLC31A1	-0.252447	4.047	-2.02578	0.0896634	0.290643	-6.43303
Q7L273	KCTD9	0.195338	4.05337	1.14562	0.296002	0.502622	-6.43307
Q9P035	HACD3	-0.160012	4.0551	-2.72502	0.0347654	0.22306	-6.43383
Q9BSJ6	PIMREG	-0.330253	4.02832	-1.36189	0.222618	0.431302	-6.43474
P49914	MTHFS	0.310072	4.03134	1.26492	0.253259	0.462836	-6.43519
Q9BR77	CCDC77	0.290399	4.03364	1.21914	0.268981	0.477403	-6.43578
Q13637	RAB32	-0.204563	4.05167	-2.04987	0.0867348	0.287094	-6.43638
Q9UPM8	AP4E1	0.210509	4.05075	1.17688	0.284241	0.493327	-6.4367
O43166	SIPA1L1	-0.181116	4.05363	-1.67039	0.146382	0.351149	-6.43689
Q9H074	PAIP1	0.228429	4.0495	2.04149	0.0877427	0.288261	-6.4376
Q12899	TRIM26	0.19163	4.05231	1.74319	0.13243	0.337138	-6.43829
Q92598	HSPH1	0.256718	4.04732	2.2526	0.0656537	0.265447	-6.43906
Q6YHU6	THADA	-0.236338	4.0354	-0.789963	0.459915	0.646677	-6.43909
Q8WXX5	DNAJC9	0.140111	4.05594	2.49791	0.047059	0.236804	-6.43915
Q5T0N5	FNBP1L	0.168817	4.05421	2.02652	0.0895722	0.290643	-6.43924
P41743	PRKCI	0.184867	4.0529	1.83305	0.116994	0.319238	-6.44065
Q9BQS8	FYCO1	0.200278	4.05148	1.52472	0.178666	0.385872	-6.44122
Q8NI36	WDR36	-0.146279	4.05558	-2.37831	0.0553172	0.25086	-6.44133
Q9H1P3	OSBPL2	0.193301	4.05256	1.40265	0.210768	0.419035	-6.44145
Q04917	YWHAH	0.19624	4.05289	2.63472	0.0391848	0.226146	-6.44194
Q6PD74	AAGAB	0.251958	4.04444	1.53848	0.175348	0.382433	-6.44211
Q86YS6	RAB43	-0.222649	4.05027	-2.10481	0.0804139	0.280679	-6.44221
P08648	ITGA5	-0.217772	4.04961	-1.77784	0.126253	0.331055	-6.44279
Q6DN90	IQSEC1	0.202505	4.05175	1.1378	0.299008	0.506198	-6.44425
Q9UBK8	MTRR	0.281422	4.03164	1.10051	0.313699	0.51998	-6.44541
P52888	THOP1	0.322893	4.03817	1.94284	0.100536	0.301734	-6.44615
Q9UKY1	ZHX1	-0.170271	4.05504	-1.48314	0.18905	0.395201	-6.44618
Q9Y6M9	NDUFB9	-0.135529	4.05616	-2.59964	0.0410604	0.228136	-6.44991
Q9Y2Z2	MTO1	-0.191523	4.0526	-1.55946	0.170401	0.378712	-6.45027
Q8N8R7	ARL14EP	0.224278	4.04797	1.45483	0.196442	0.403773	-6.45086
Q5T5Y3	CAMSAP1	0.279807	4.03912	1.44783	0.198311	0.405941	-6.45265
Q14168	MPP2	-0.23497	4.04823	-1.97367	0.0963484	0.297722	-6.4537
Q96PE3	INPP4A	0.276054	4.01298	0.785038	0.462585	0.649331	-6.45471
A6NJ78	METTL15	0.130441	4.05685	1.8655	0.111868	0.313223	-6.45565
O75688	PPM1B	0.185956	4.05278	1.95779	0.0984828	0.299124	-6.45621
Q99570	PIK3R4	0.151881	4.05634	1.57817	0.166103	0.374171	-6.45683
Q9NUJ3	TCP11L1	0.182265	4.05468	1.22951	0.265347	0.47496	-6.4577
Q86YA3	ZGRF1	-0.341024	3.98668	-0.836781	0.435083	0.627337	-6.45775
P31942	HNRNPH3	-0.0620267	4.05842	-2.97509	0.0250968	0.205524	-6.45804
O43164	PJA2	0.178579	4.05553	1.16349	0.289228	0.496892	-6.45833
Q9UJX6	ANAPC2	0.206566	4.05093	1.52844	0.177762	0.384837	-6.45895
Q9UJX3	ANAPC7	0.168921	4.05421	2.02671	0.0895484	0.290643	-6.45961
Q8NA72	POC5	0.303134	4.02669	1.0604	0.330166	0.535825	-6.46025
Q04864	REL	0.242112	4.04526	1.45809	0.195578	0.403726	-6.46053
Q01518	CAP1	0.391604	4.03603	2.77094	0.032726	0.219736	-6.46127
P50443	SLC26A2	-0.221868	4.04894	-1.63576	0.153508	0.359333	-6.46127
Q8N806	UBR7	0.280238	4.04406	2.04948	0.0867811	0.287094	-6.46137
P07996	THBS1	-0.341435	4.03231	-1.94961	0.0996013	0.30072	-6.46225
Q86XZ4	SPATS2	0.186907	4.05251	1.75702	0.12993	0.335284	-6.46293
Q16881	TXNRD1	0.336805	4.03973	2.36636	0.0562224	0.251417	-6.46632
Q14181	POLA2	0.142271	4.05616	1.83141	0.117258	0.319583	-6.46637
Q9NWB6	ARGLU1	-0.326779	4.0406	-2.36502	0.0563248	0.251709	-6.46733
Q9Y223	GNE	0.205224	4.05089	1.24183	0.261086	0.471323	-6.46741
Q9BY50	SEC11C	-0.3104	4.04137	-2.17637	0.072882	0.271612	-6.46877
P61619	SEC61A1	-0.252746	4.04938	-2.76229	0.0331002	0.220493	-6.46941
O75648	TRMU	-0.139728	4.05652	-1.74937	0.131306	0.336648	-6.47126
Q6P1J9	CDC73	-0.14789	4.05553	-2.38363	0.0549193	0.250022	-6.47163
Q9Y4E6	WDR7	0.183314	4.05358	1.38548	0.215689	0.42384	-6.47179
Q9BQ70	TCF25	0.134448	4.05686	1.75253	0.130736	0.335951	-6.47468
P40855	PEX19	0.302145	4.03749	1.77435	0.126863	0.331788	-6.47469
Q92698	RAD54L	0.283581	4.00954	0.74879	0.482571	0.665384	-6.47486
P49591	SARS1	0.384978	4.03436	2.45157	0.0500929	0.243185	-6.47576
Q8N5I9	C12orf45	-0.276853	4.04134	-1.58876	0.163715	0.371343	-6.47664
Q6IC98	GRAMD4	0.221987	4.04618	1.13055	0.301819	0.508279	-6.47771
Q9H9A6	LRRC40	0.201176	4.05125	1.89888	0.106829	0.306891	-6.47876
O95402	MED26	-0.219466	4.0485	-1.42412	0.204761	0.412579	-6.47958
Q6P2P2	PRMT9	0.187069	4.05343	1.28778	0.245718	0.453653	-6.48073
P18621	RPL17	0.227434	4.05058	2.66709	0.0375353	0.224163	-6.48172
P57081	WDR4	0.253902	4.04484	1.6749	0.145478	0.34992	-6.48231
O14975	SLC27A2	-0.190051	4.0528	-2.23218	0.0675136	0.267517	-6.4824
Q86VM9	ZC3H18	-0.108736	4.05728	-2.27551	0.0636292	0.26197	-6.48312
Q96ST3	SIN3A	-0.112264	4.05715	-2.24788	0.0660786	0.26589	-6.48314
Q9Y5A9	YTHDF2	0.225091	4.04946	2.00479	0.092298	0.294092	-6.48362
Q9Y520	PRRC2C	0.233842	4.04918	2.18276	0.0722455	0.27069	-6.48455
P53814	SMTN	0.316901	4.0312	1.37041	0.220091	0.428499	-6.48474
P36871	PGM1	0.261584	4.04364	1.74826	0.131507	0.336691	-6.48474
Q969S3	ZNF622	0.179702	4.0533	1.88285	0.109219	0.3098	-6.48475
P49903	SEPHS1	0.239957	4.04837	2.10629	0.0802498	0.280438	-6.48481
Q9UNL4	ING4	-0.23062	4.04767	-1.80702	0.121272	0.325262	-6.48547
Q9UIM3	FKBPL	-0.275028	4.02604	-0.928063	0.389531	0.59011	-6.4857
Q96AT9	RPE	0.228376	4.04763	1.69768	0.140991	0.346173	-6.48636
O43924	PDE6D	0.189145	4.05258	1.87937	0.109746	0.310641	-6.48725
Q9NZ63	C9orf78	0.260096	4.04394	1.66996	0.146469	0.351184	-6.48737
Q8WVM8	SCFD1	-0.110434	4.05715	-2.45394	0.0499327	0.242756	-6.48763
P50583	NUDT2	0.519073	3.99775	1.78261	0.125425	0.330084	-6.48801
Q8WVY7	UBLCP1	0.244675	4.04604	1.71752	0.137195	0.341747	-6.48869
Q8TB96	ITFG1	-0.164015	4.05439	-1.89927	0.106771	0.306891	-6.48899
P27707	DCK	0.306224	4.04019	1.8935	0.107625	0.307376	-6.48973
Q9NQ50	MRPL40	-0.292382	4.04516	-2.51777	0.045819	0.235165	-6.49069
Q9UHJ6	SHPK	0.280854	4.03515	1.27703	0.249238	0.457897	-6.49113
Q14146	URB2	-0.151841	4.05525	-1.94259	0.100572	0.301734	-6.49196
Q9Y5K6	CD2AP	0.325205	4.04166	2.43294	0.0513706	0.244981	-6.49203
O95248	SBF1	0.203915	4.05063	1.56126	0.169984	0.377997	-6.49388
Q92997	DVL3	0.236909	4.04581	1.31011	0.238539	0.446981	-6.49395
P49023	PXN	0.231372	4.04401	1.16204	0.289777	0.497048	-6.4949
A0A0B4J2D5	GATD3B	-0.168271	4.05458	-2.61741	0.0400985	0.227436	-6.49516
Q969M7	UBE2F	0.338759	4.02363	1.33591	0.230485	0.438857	-6.4964
Q96BZ8	LENG1	0.187859	4.0524	1.98629	0.0946842	0.296249	-6.49717
Q659A1	ICE2	-0.261314	4.03546	-1.09079	0.317625	0.523217	-6.49726
Q13573	SNW1	-0.107184	4.05724	-2.54173	0.0443682	0.232207	-6.49844
Q658Y4	FAM91A1	0.160048	4.05458	1.86842	0.111418	0.313223	-6.49854
Q8IXJ9	ASXL1	-0.2611	4.02658	-0.900377	0.402947	0.601298	-6.49923
O75368	SH3BGRL	0.205882	4.05118	2.06168	0.0853347	0.286028	-6.49988
Q9Y5L4	TIMM13	-0.140798	4.05594	-2.79293	0.0317951	0.218523	-6.50015
Q9BV57	ADI1	0.413332	4.02529	2.03568	0.0884485	0.289172	-6.50063
P42345	MTOR	0.131641	4.05704	1.7188	0.136954	0.341284	-6.50103
P28340	POLD1	0.166609	4.05426	2.17075	0.0734462	0.272054	-6.50162
Q9Y282	ERGIC3	-0.185922	4.05307	-2.23799	0.0669786	0.266626	-6.50195
Q9BTZ2	DHRS4	-0.147177	4.05555	-2.51172	0.0461928	0.235165	-6.50227
Q9H160	ING2	-0.255573	4.04259	-1.50621	0.18322	0.38878	-6.50249
Q15750	TAB1	0.236723	4.04605	1.51332	0.181458	0.387738	-6.50262
Q9NVX2	NLE1	0.143271	4.05563	2.09964	0.0809884	0.281382	-6.50332
Q9HBD1	RC3H2	0.292488	4.02582	1.11353	0.308503	0.515036	-6.50373
Q6ZNJ1	NBEAL2	0.154069	4.05599	1.51707	0.180534	0.387183	-6.50375
Q16851	UGP2	0.331336	4.0385	2.15769	0.074775	0.272522	-6.50395
Q16222	UAP1	0.278004	4.04454	2.10355	0.0805537	0.280679	-6.50413
O60664	PLIN3	0.18559	4.05281	2.11132	0.0796966	0.280246	-6.50647
O43422	THAP12	-0.176749	4.05395	-1.39468	0.213041	0.421333	-6.50654
Q9GZP4	PITHD1	0.272654	4.04344	1.89881	0.106838	0.306891	-6.50682
O95671	ASMTL	0.220872	4.04956	1.88736	0.108542	0.308655	-6.5077
Q9UHR6	ZNHIT2	0.151889	4.05637	1.47612	0.19086	0.397752	-6.50846
P11216	PYGB	0.226648	4.04897	2.03512	0.088517	0.289255	-6.50865
Q8TCF1	ZFAND1	0.261398	4.04359	1.55196	0.172154	0.380385	-6.50876
Q7Z5J4	RAI1	-0.182099	4.05359	-1.29462	0.243497	0.452026	-6.50886
P46976	GYG1	0.299187	4.04282	2.18379	0.0721434	0.270628	-6.51056
Q2KHR3	QSER1	-0.256511	4.03696	-1.02691	0.344452	0.549355	-6.51134
Q6NTE8	MRNIP	0.181123	4.05385	1.0365	0.340309	0.546114	-6.51143
Q9BSL1	UBAC1	0.195758	4.05127	1.43996	0.200431	0.407873	-6.51185
Q9Y6C9	MTCH2	-0.161935	4.05518	-2.9825	0.0248589	0.20512	-6.51202
Q8WTS6	SETD7	0.157478	4.05472	1.84604	0.114914	0.31733	-6.51217
Q9Y2I7	PIKFYVE	0.204892	4.04991	1.52113	0.179541	0.386429	-6.51238
P61758	VBP1	0.237483	4.04886	2.21823	0.0688162	0.267801	-6.51283
Q15326	ZMYND11	0.303922	4.03679	1.67747	0.144965	0.349892	-6.51438
P42330	AKR1C3	0.3843	4.03504	2.58629	0.0417989	0.228972	-6.51529
P51957	NEK4	0.244178	4.01541	0.702351	0.509034	0.688627	-6.51555
O95182	NDUFA7	-0.244174	4.04867	-2.37382	0.055655	0.251417	-6.51792
Q9UI30	TRMT112	0.0964048	4.05766	2.33744	0.0584774	0.25442	-6.51815
Q9P2W9	STX18	-0.123765	4.05691	-1.92525	0.103009	0.303484	-6.52
P60520	GABARAPL2	0.157599	4.0548	2.14322	0.076276	0.274206	-6.52024
Q9BX40	LSM14B	0.272902	4.04148	1.7214	0.136465	0.341203	-6.52044
O95456	PSMG1	0.224189	4.04969	2.05889	0.0856634	0.286028	-6.52187
Q5VVQ6	YOD1	0.331047	4.02561	1.32288	0.234523	0.443047	-6.52191
Q9UHY7	ENOPH1	0.332719	4.03777	2.15934	0.0746057	0.272517	-6.52261
P31749	AKT1	0.255761	4.04378	1.5736	0.167144	0.374822	-6.52276
P26639	TARS1	0.270786	4.04572	2.21546	0.0690777	0.267801	-6.52288
Q8TCD5	NT5C	0.214395	4.05026	2.00692	0.092027	0.293796	-6.52428
Q9H7Z6	KAT8	-0.144556	4.05621	-1.64004	0.15261	0.3587	-6.5266
Q9NPJ6	MED4	-0.1344	4.05616	-2.02609	0.0896254	0.290643	-6.52824
P04040	CAT	-0.0999626	4.05751	-2.97791	0.0250061	0.205281	-6.52889
A6NKF1	SAC3D1	-0.35953	4.02202	-1.3253	0.233767	0.442376	-6.53058
P61218	POLR2F	-0.369312	4.03501	-2.19496	0.0710459	0.269527	-6.53094
Q99551	MTERF1	-0.186296	4.05207	-1.70151	0.14025	0.345779	-6.53097
O00287	RFXAP	0.219799	4.03868	0.861085	0.422584	0.616962	-6.53324
Q96F86	EDC3	0.149164	4.05523	1.89856	0.106875	0.306891	-6.53326
P46736	BRCC3	0.236171	4.0469	1.67412	0.145633	0.350025	-6.53349
Q9UPQ9	TNRC6B	0.239832	4.04267	1.18712	0.280477	0.488304	-6.5338
Q96EX3	WDR34	0.186866	4.05245	1.2094	0.272436	0.481131	-6.53386
P49915	GMPS	0.25254	4.04879	2.58743	0.0417357	0.228972	-6.53392
Q9BUN8	DERL1	-0.264151	4.04727	-2.42733	0.0517618	0.245805	-6.53518
Q15311	RALBP1	0.197306	4.05111	1.55115	0.172344	0.380602	-6.53556
P61201	COPS2	0.319152	4.04067	2.19095	0.0714377	0.270214	-6.53591
Q15293	RCN1	-0.185059	4.05303	-2.27164	0.063967	0.262408	-6.53633
Q92665	MRPS31	-0.182396	4.05323	-2.32154	0.059757	0.256509	-6.5389
P53041	PPP5C	0.349543	4.03192	1.7995	0.122537	0.327219	-6.53965
Q9HBL8	NMRAL1	0.191641	4.05194	1.57691	0.166389	0.374214	-6.53968
Q8IXM2	BAP18	-0.252688	4.04562	-1.93144	0.102132	0.302276	-6.5407
O75362	ZNF217	0.251642	4.02501	0.845766	0.430431	0.622818	-6.54203
Q99807	COQ7	-0.179631	4.05335	-2.16114	0.0744215	0.272511	-6.54298
Q96NC0	ZMAT2	-0.271699	4.04458	-2.00472	0.0923068	0.294092	-6.5434
Q14997	PSME4	0.320649	4.034	1.61697	0.157513	0.364293	-6.54444
Q9NUL3	STAU2	0.135622	4.05648	1.74122	0.132789	0.337576	-6.54663
Q9H2F5	EPC1	-0.206204	4.04973	-1.36749	0.220957	0.429195	-6.54695
P62258	YWHAE	0.27948	4.04728	2.85024	0.0295001	0.213591	-6.54726
Q9H0K1	SIK2	0.106902	4.05059	0.376549	0.719593	0.834199	-6.5474
Q9NUP7	TRMT13	0.280507	4.03261	1.17844	0.283665	0.492835	-6.54884
O95394	PGM3	0.311177	4.03847	1.93652	0.101418	0.301734	-6.54919
Q86WA8	LONP2	-0.182003	4.05275	-1.7984	0.122723	0.327478	-6.55061
Q8NEM0	MCPH1	-0.180892	4.04343	-0.67404	0.525634	0.700153	-6.55072
Q9Y2P8	RCL1	-0.116783	4.0569	-2.17065	0.0734563	0.272054	-6.55149
O94967	WDR47	0.178505	4.0537	1.16369	0.289156	0.496892	-6.55158
[truncated: 3,744 more rows]

## Sheet: Table S2
Table S2. DEGs regulated by EZH2 inhibitors in 22RV1 cells after 6 days of treatment (|log₂FC| > 0.585, padj < 0.05), related to Figure 4C.
	DMSO			6286			EPZ-6438			PROTAC-6272
	rep1	rep2	rep3	rep1	rep2	rep3	rep1	rep2	rep3	rep1	rep2	rep3
CACHD1	70.0692	70.5724	81.1625	130.059	107.874	118.309	129.196	112.091	139.643	420.474	398.725	479.118
NR5A2	46.7128	53.4639	53.7824	89.2941	89.3152	90.2654	239.37	208.17	242.592	95.7934	112.939	84.7996
CNTN2	11.6782	20.3163	16.6236	54.3529	40.5978	50.829	317.839	289.467	278.267	317.898	277.929	227.263
KCNMA1	591.695	678.992	719.706	1032.71	1163.42	1052.51	1437.01	1410.38	1432.11	1194.45	1132.34	1087.13
MYEOV	67.474	65.226	66.4946	131.029	104.394	98.1526	127.611	140.422	141.682	150.896	149.276	150.943
COLCA1	844.723	1012.61	990.574	1644.18	1556.64	1654.57	3072.97	2766.56	2845.87	3679.14	3518.8	3440.32
LUM	36.3322	39.5633	34.2251	78.6176	57.9969	61.3454	80.8468	59.1251	79.505	40.691	48.122	36.4638
TMCC3	101.211	142.214	120.277	178.588	186.75	192.8	463.68	373.227	476.011	348.417	302.481	363.79
ATP11A	57.0934	88.7501	65.5167	113.559	120.634	115.68	162.486	156.435	147.798	410.301	342.746	428.238
DHRS2	666.955	664.022	619.964	1370.47	1358.29	1410.07	1301.47	1731.87	1660.43	1390.28	1387.68	1126.99
THBS1	625.432	661.883	670.813	1112.29	1144.86	1088.44	2158.29	2006.56	2066.11	1945.54	1599.81	1694.3
FBN1	70.0692	75.9188	78.2289	160.147	118.314	99.9054	156.145	155.203	180.415	453.535	376.137	491.837
CACNA1H	72.6643	76.9881	53.7824	102.882	124.113	92.0181	290.89	316.566	308.846	456.926	437.026	486.749
ZG16	7.78547	9.62351	2.93358	21.3529	17.3991	20.1563	44.3865	41.8803	42.8104	100.032	115.886	90.7355
CYBA	90.8304	67.3645	72.3617	139.765	121.793	108.669	153.767	161.362	187.55	628.167	606.926	749.628
NXN	37.6297	41.7019	51.8267	79.5882	75.396	62.2218	94.3212	72.6746	104.987	299.248	230.789	300.19
RASL10B	37.6297	37.4247	42.048	66	66.1165	63.0981	81.6394	81.297	91.7365	246.689	187.577	250.159
BEST2	40.2249	35.2862	29.3358	114.529	119.474	109.545	531.845	539.516	598.326	817.211	763.077	726.732
CEACAM6	40.2249	45.979	41.0702	119.382	98.5947	106.04	269.489	208.17	271.132	1224.97	1283.58	1219.42
ADD2	58.391	53.4639	69.4282	107.735	107.874	76.2436	95.9064	123.177	98.8716	345.873	312.302	366.334
GALNT13	25.9516	47.0483	39.1145	72.7941	67.2764	58.7163	83.2246	67.7475	83.5822	154.287	188.56	200.975
TGM2	89.5328	83.4037	81.1625	129.088	138.033	120.062	431.975	454.524	460.721	345.873	301.499	284.079
ATOH1	22.0588	21.3856	13.6901	33.9706	40.5978	40.3127	216.384	245.123	226.283	186.5	174.81	166.207
CDH12	18.1661	24.5934	22.4908	45.6176	34.7981	48.2	69.7501	48.0391	63.1963	89.8593	75.6202	73.7756
LIFR	245.242	346.446	346.163	514.412	430.337	496.021	913.885	651.608	944.886	797.713	913.335	782.7
FBN2	137.543	173.223	188.727	297.971	263.306	233.989	343.995	385.545	387.332	1243.62	1136.27	1435.66
SPOCK1	849.913	1025.44	939.725	1411.24	1541.56	1490.69	3118.94	2833.08	3200.59	1560.67	1629.27	1506.04
TENM2	63.5813	50.2561	58.6717	89.2941	99.7546	75.3672	191.813	173.68	197.743	155.134	134.545	139.071
GLP1R	49.3079	63.0874	38.1366	80.5588	91.6351	77.1199	85.6024	114.555	96.833	49.1683	45.1757	51.7277
PPP1R14C	54.4983	49.1868	37.1587	90.2647	82.3556	83.2545	95.9064	118.25	115.18	219.562	271.054	283.231
AGR2	27.2491	45.979	18.5794	108.706	75.396	105.164	370.944	272.222	364.908	1475.9	1477.05	1410.22
CPVL	103.806	73.7802	60.6274	133.941	124.113	119.185	126.026	120.714	162.068	327.223	352.567	376.51
RELN	1353.37	1825.26	1944.97	2642.91	2630.74	2712.34	3107.84	3080.66	2501.35	751.936	714.955	625.821
SLC26A3	18.1661	20.3163	23.4687	44.6471	48.7174	31.5491	98.2843	84.9923	115.18	35.6046	50.0861	43.2478
KBTBD11	490.484	502.561	524.134	858	699.442	799.243	1076.37	1071.64	1058.03	651.903	634.424	563.069
NEFM	121.972	100.512	89.9632	233.912	215.748	161.251	196.569	262.368	266.036	299.248	319.176	370.574
NEFL	107.699	98.3736	87.0297	161.118	151.952	132.331	212.421	254.977	267.055	590.867	555.858	611.405
CA2	141.436	130.452	140.812	295.059	218.068	223.473	445.45	475.464	487.223	1654.77	1659.72	1949.54
MAP7D2	58.391	44.9097	60.6274	126.176	97.4348	77.1199	129.989	115.787	136.586	216.171	236.682	263.727
CITED1	22.0588	18.1777	17.6015	33.9706	59.1568	31.5491	127.611	135.495	133.528	382.326	349.621	386.686
IRS4	729.239	936.688	946.57	1617	1516.04	1284.75	1402.93	1538.48	1541.17	4368.35	3672.98	4890.39
ZCCHC12	49.3079	55.6025	50.8488	104.824	85.8354	82.3781	267.111	259.904	286.422	626.472	469.435	643.629
MAP7D3	116.782	117.621	98.764	175.676	169.351	154.24	185.472	179.839	225.264	421.321	482.202	483.357
PLEKHN1	128.46	112.274	127.122	77.6471	82.3556	71.8618	77.6763	65.284	76.4471	208.541	199.362	216.239
TNFRSF18	481.401	296.19	323.672	209.647	233.147	267.291	225.103	279.612	231.38	155.982	128.653	116.175
HES2	29.8443	41.7019	43.0259	20.3824	12.7593	21.0327	37.2529	43.112	36.6946	43.2342	36.337	27.1359
PTCHD2	88.2353	85.5423	93.8747	56.2941	67.2764	51.7054	156.938	150.276	145.759	187.348	144.366	164.511
PKP1	192.041	173.223	183.838	119.382	110.194	121.814	169.62	160.13	150.856	116.139	60.889	64.4477
AKR1C1	119.377	95.1658	94.8526	66	61.4767	63.9745	48.3495	70.211	64.2156	24.5841	24.552	18.6559
AKR1C2	377.595	304.744	358.875	165	223.868	203.316	144.256	107.164	124.354	80.5342	75.6202	63.5997
CDKN1C	216.695	167.877	155.48	98.0294	110.194	132.331	298.023	316.566	328.213	228.039	228.825	184.863
CNIH2	278.979	243.796	239.576	163.059	162.391	162.127	166.449	158.899	151.875	236.516	195.434	239.983
B4GALNT1	157.007	167.877	163.303	119.382	102.075	103.411	167.242	195.852	174.299	313.66	261.234	353.614
NKX2-1	80.4498	63.0874	80.1846	43.6765	52.1972	44.6945	115.722	98.5418	101.929	75.4479	75.6202	68.6876
NKX2-8	64.8789	60.9489	56.716	26.2059	30.1584	35.0545	28.5341	32.0261	30.5788	24.5841	27.4983	25.4399
RGS11	529.412	538.916	502.621	326.118	344.502	326.883	201.324	221.719	217.11	423.017	372.209	419.758
PDIA2	782.439	658.676	608.23	411.529	467.455	424.16	271.867	283.308	254.824	306.878	344.71	251.007
DNASE1L2	125.865	95.1658	110.498	59.2059	67.2764	51.7054	45.1791	50.5027	44.849	84.7729	92.3156	87.3435
MT1G	121.972	94.0965	101.698	64.0588	60.3168	75.3672	68.1649	76.3699	61.1577	32.2137	25.5341	17.8079
HES7	1291.09	1133.44	1125.52	766.765	804.997	723.876	615.069	651.608	638.079	511.181	496.933	453.678
PTRF	151.817	151.838	120.277	90.2647	84.6755	98.1526	139.5	166.289	166.145	313.66	296.588	342.59
SLC16A3	375	309.022	276.735	203.824	237.787	196.305	241.748	240.196	247.689	372.153	399.707	425.694
ATP6V1C2	267.301	244.865	283.58	169.853	170.511	175.273	168.034	137.959	141.682	131.398	137.491	132.287
CFC1	138.841	133.66	115.388	78.6176	86.9953	83.2545	66.5797	81.297	66.2542	38.1478	37.3191	40.7038
PAX1	67.474	72.7109	78.2289	46.5882	47.5574	35.9309	68.9575	55.4298	71.3506	36.4523	30.4445	41.5518
FER1L4	125.865	141.145	117.343	71.8235	84.6755	77.1199	109.381	92.383	81.5436	182.262	173.828	189.951
TYMP	364.619	345.377	316.827	204.794	249.387	200.687	176.753	163.826	163.087	150.048	165.972	159.423
CAMKV	88.2353	88.7501	78.2289	50.4706	47.5574	50.829	91.9434	82.5288	99.8909	142.418	156.151	173.839
LOC650226	92.128	94.0965	85.0739	44.6471	64.9565	49.0763	53.1052	51.7345	43.8297	27.1273	50.0861	33.9198
CDH17	151.817	129.383	128.1	91.2353	73.0761	94.6472	90.3581	64.0522	77.4664	22.8887	24.552	16.1119
ADGRB1	583.91	699.308	587.695	374.647	428.017	373.331	330.521	424.962	346.56	496.769	420.331	446.894
MROH6	808.391	814.79	786.201	514.412	561.41	492.516	412.16	447.133	333.309	695.985	550.947	679.244
CLIC3	105.104	64.1567	77.251	49.5	49.8773	42.0654	38.0455	51.7345	44.849	87.3161	78.5665	95.8235
L1CAM	86.9377	96.2351	84.0961	49.5	68.4363	60.469	201.324	219.256	184.492	247.537	230.789	213.695
GABRD	25.9516	26.732	24.4465	30.0882	30.1584	27.1672	85.6024	77.6017	77.4664	55.9501	54.0145	56.8157
PLCH2	31.1419	22.4548	22.4908	21.3529	27.8385	33.3018	61.0314	54.198	50.9647	70.3615	68.7457	57.6637
TNFRSF14	33.737	52.3946	44.0038	49.5	44.0776	33.3018	71.3354	76.3699	74.4085	44.0819	39.2832	32.2238
MMEL1	10.3806	7.48495	4.88931	12.6176	10.4394	14.0218	18.2301	23.4037	24.4631	30.5182	15.7133	31.3758
TP73	97.3183	107.997	100.72	114.529	122.953	84.1308	185.472	210.633	227.303	416.235	345.693	418.91
CHD5	114.187	126.175	106.587	136.853	132.233	134.084	455.754	497.636	439.316	569.674	511.664	492.685
GPR153	180.363	197.817	186.772	171.794	185.59	162.127	320.217	364.605	299.673	622.233	574.517	621.581
ESPN	50.6055	53.4639	36.1809	35.9118	31.3183	21.0327	78.4689	76.3699	84.6015	53.4069	62.8532	56.8157
PER3	14.2734	25.6627	19.5572	16.5	23.1988	17.5273	42.8012	36.9532	37.7139	50.016	36.337	44.9438
ERRFI1	652.682	627.667	712.861	751.235	767.879	744.032	1298.3	1171.42	1268	723.96	771.916	797.964
SLC45A1	28.5467	39.5633	40.0923	21.3529	22.0388	25.4145	53.8978	66.5157	63.1963	61.0365	63.8353	44.0958
SPSB1	38.9273	43.8404	41.0702	58.2353	41.7578	29.7963	119.685	112.091	117.219	111.052	101.154	98.3675
PIK3CD	15.5709	16.0392	20.5351	36.8824	17.3991	12.2691	42.8012	35.7214	29.5596	77.9911	65.7994	93.2795
PIK3CD-AS2	5.19031	5.34639	6.84503	16.5	8.11956	6.13454	13.4745	20.9401	12.2315	35.6046	36.337	36.4638
TNFRSF8	1.29758	1.06928	0	0.970588	1.15994	2.62909	3.96308	8.62241	11.2122	12.7159	9.82081	11.0239
PDPN	45.4152	37.4247	37.1587	72.7941	48.7174	46.4472	81.6394	89.9194	82.5629	261.948	277.929	293.406
KAZN	45.4152	43.8404	42.048	40.7647	49.8773	46.4472	88.7729	89.9194	80.5243	157.678	155.169	161.967
FHAD1	5.19031	11.7621	9.77861	13.5882	12.7593	13.1454	30.1194	23.4037	42.8104	35.6046	25.5341	24.5919
ESPNP	15.5709	31.0091	10.7565	21.3529	31.3183	18.4036	46.7643	45.5756	32.6174	22.8887	13.7491	18.6559
MFAP2	228.374	162.53	181.882	167.912	191.39	171.767	295.645	364.605	326.174	215.323	221.95	198.431
PADI2	6.48789	3.20784	6.84503	7.76471	8.11956	1.75273	30.1194	22.1719	14.2701	47.4728	39.2832	40.7038
IGSF21	0	1.06928	1.95572	1.94118	1.15994	0.876363	6.34092	4.92709	15.2894	21.1932	24.552	29.6798
PAX7	0	0	0.977861	1.94118	1.15994	0	9.51138	4.92709	7.13506	17.8023	8.83873	17.8079
UBXN10	7.78547	8.55423	4.88931	3.88235	4.63975	8.76363	26.9489	18.4766	32.6174	23.7364	15.7133	17.8079
KIF17	11.6782	12.8313	12.7122	19.4118	22.0388	11.3927	26.9489	19.7084	24.4631	59.341	48.122	61.0557
SH2D5	15.5709	11.7621	8.80075	15.5294	17.3991	15.7745	34.0825	36.9532	25.4824	71.2092	64.8174	78.8636
RAP1GAP	1387.11	1223.25	1200.81	1379.21	1431.36	1344.34	2040.19	1973.3	1962.14	1993.01	1786.41	1699.38
HSPG2	67.474	91.958	63.561	104.824	92.795	97.2763	176.753	187.229	139.643	317.898	225.879	271.359
EPHA8	32.4394	22.4548	12.7122	19.4118	8.11956	18.4036	78.4689	82.5288	79.505	104.271	96.2439	91.5835
EPHB2	70.0692	88.7501	79.2068	98.0294	110.194	103.411	165.657	219.256	198.762	351.807	314.266	334.11
HTR1D	2.59516	9.62351	3.91145	7.76471	8.11956	11.3927	18.2301	28.3308	14.2701	19.4978	32.4087	12.7199
RCAN3	234.862	252.35	232.731	231.971	223.868	253.269	445.45	418.803	405.679	276.36	321.141	290.014
NCMAP	12.9758	13.9006	8.80075	5.82353	6.95963	16.6509	49.9348	44.3438	46.8876	15.2591	22.5879	13.5679
RUNX3	22.0588	24.5934	22.4908	29.1176	32.4783	21.9091	41.216	34.4896	36.6946	129.703	132.581	122.959
SLC30A2	5.19031	9.62351	3.91145	5.82353	1.15994	6.13454	14.2671	24.6355	15.2894	17.8023	8.83873	15.2639
FAM46B	15.5709	13.9006	14.6679	22.3235	17.3991	13.1454	24.5711	30.7943	34.656	27.9751	24.552	27.1359
IFI6	14.2734	10.6928	5.86717	19.4118	10.4394	13.1454	27.7415	23.4037	25.4824	42.3864	44.1936	58.5117
NKAIN1	107.699	110.136	117.343	111.618	112.514	98.1526	177.546	166.289	159.01	243.298	229.807	223.023
AZIN2	42.8201	34.2169	40.0923	36.8824	35.9581	36.8072	58.6535	54.198	71.3506	72.9047	69.7278	63.5997
DLGAP3	112.889	103.72	98.764	91.2353	97.4348	91.1417	175.961	215.56	183.473	155.982	131.599	142.463
GRIK3	1.29758	0	2.93358	1.94118	1.15994	2.62909	14.2671	8.62241	12.2315	37.3001	29.4624	28.8319
POU3F1	6.48789	3.20784	7.82289	5.82353	4.63975	9.63999	15.8523	14.7813	15.2894	22.041	25.5341	28.8319
HEYL	16.8685	24.5934	27.3801	21.3529	37.118	31.5491	44.3865	68.9793	55.0419	73.7524	66.7815	78.0156
MFSD2A	42.8201	32.0784	52.8045	41.7353	34.7981	37.6836	72.9206	56.6615	73.3892	143.266	144.366	167.903
COL9A2	172.578	134.729	105.609	122.294	148.472	131.454	275.83	303.016	305.788	166.155	146.33	178.079
CITED4	146.626	115.482	108.543	116.471	113.674	131.454	222.725	242.659	227.303	101.727	88.3873	100.063
HIVEP3	46.7128	51.3254	35.203	66	48.7174	47.3236	53.8978	82.5288	75.4278	117.834	81.5127	121.263
DMBX1	46.7128	53.4639	50.8488	49.5	62.6366	52.5818	68.1649	86.2241	81.5436	92.4024	93.2977	84.7996
CYP4X1	9.08304	6.41567	3.91145	11.6471	15.0792	13.1454	14.2671	17.2448	22.4245	14.4114	21.6058	21.1999
TRABD2B	16.8685	11.7621	10.7565	12.6176	8.11956	7.88727	30.912	22.1719	33.6367	34.7569	38.3012	42.3998
BEND5	15.5709	14.9699	19.5572	29.1176	23.1988	17.5273	32.4972	46.8074	33.6367	31.366	28.4804	35.6158
ZYG11A	22.0588	25.6627	22.4908	30.0882	24.3587	35.9309	45.9717	33.2579	49.9454	92.4024	109.993	118.719
TMEM61	16.8685	13.9006	20.5351	28.1471	27.8385	29.7963	74.5058	72.6746	72.3699	126.312	99.1902	100.911
BSND	1.29758	0	0.977861	2.91176	2.31988	2.62909	10.304	12.3177	15.2894	20.3455	24.552	17.8079
FOXD3-AS1	25.9516	14.9699	17.6015	13.5882	17.3991	20.1563	45.9717	41.8803	40.7718	45.7774	47.1399	47.4878
FOXD3	16.8685	19.247	22.4908	22.3235	18.559	17.5273	36.4603	38.185	41.7911	47.4728	38.3012	58.5117
ROR1	31.1419	49.1868	50.8488	41.7353	64.9565	55.2109	80.8468	56.6615	80.5243	123.768	114.903	106.847
LEPR	32.4394	52.3946	47.9152	57.2647	56.8369	55.2109	76.8837	68.9793	83.5822	122.073	104.101	133.983
GADD45A	368.512	279.082	313.893	385.324	409.458	427.665	589.706	588.787	573.863	548.481	573.535	541.869
ST6GALNAC3	9.08304	11.7621	8.80075	13.5882	16.2391	9.63999	24.5711	24.6355	26.5017	49.1683	70.7098	64.4477
ST6GALNAC5	42.8201	48.1175	58.6717	49.5	46.3975	62.2218	99.0769	84.9923	113.142	84.7729	87.4052	85.6476
AK5	9.08304	11.7621	9.77861	21.3529	20.8789	12.2691	26.9489	24.6355	23.4438	74.6001	71.6919	80.5596
LPAR3	727.941	770.95	797.935	910.412	909.391	880.745	1100.15	1178.81	1198.69	567.978	527.378	562.221
MCOLN3	29.8443	42.7711	33.2473	46.5882	62.6366	37.6836	74.5058	51.7345	53.0033	94.9456	117.85	102.607
F3	351.644	344.308	336.384	333.882	317.823	340.905	620.618	523.503	617.693	765.499	855.393	754.716
SYPL2	94.7232	95.1658	103.653	119.382	111.354	93.7708	184.679	182.302	190.608	193.282	189.542	211.999
KCNC4	131.055	118.69	94.8526	158.206	156.592	145.476	233.029	253.745	236.476	462.012	370.245	453.678
KCNA3	2.59516	3.20784	5.86717	10.6765	3.47981	7.0109	14.2671	12.3177	10.1929	33.9092	24.552	27.9839
PIFO	6.48789	4.27711	6.84503	11.6471	6.95963	6.13454	17.4375	14.7813	16.3087	18.65	15.7133	13.5679
PPM1J	31.1419	17.1085	26.4023	35.9118	19.7189	26.2909	61.824	46.8074	56.0612	72.057	57.9428	62.7517
TSPAN2	9.08304	5.34639	2.93358	10.6765	8.11956	7.0109	13.4745	11.086	17.328	26.2796	39.2832	33.0718
NHLH2	9.08304	14.9699	7.82289	16.5	13.9193	20.1563	30.1194	13.5495	28.5403	40.691	48.122	42.3998
ATP1A1	6478.8	6268.11	6308.18	8361.62	8636.9	7974.9	12560.6	12822.8	13142.8	14781.8	12907.5	13552.7
IGSF3	181.661	229.895	186.772	202.853	205.309	168.262	298.816	316.566	290.499	563.74	535.234	558.829
LINC00622	7.78547	2.13856	8.80075	9.70588	6.95963	3.50545	22.1932	13.5495	14.2701	9.32502	10.8029	14.4159
REG4	23.3564	17.1085	12.7122	30.0882	20.8789	32.4254	86.3951	65.284	83.5822	445.058	361.406	434.174
LINC00623	59.6886	66.2953	52.8045	48.5294	52.1972	45.5709	93.5286	92.383	87.6594	60.1887	51.0682	46.6398
LOC103091866	45.4152	57.741	44.9816	43.6765	41.7578	45.5709	80.8468	71.4428	73.3892	28.8228	33.3908	33.0718
LINC00624	12.9758	16.0392	11.7343	24.2647	23.1988	19.28	27.7415	23.4037	35.6753	33.0614	17.6775	26.2879
HIST2H2BE	201.125	202.094	211.218	223.235	201.829	245.382	320.217	320.261	315.981	408.605	372.209	366.334
RORC	106.401	75.9188	76.2732	115.5	132.233	120.062	141.878	158.899	155.952	145.809	125.706	155.183
NPR1	35.0346	35.2862	25.4244	31.0588	42.9177	31.5491	68.9575	71.4428	83.5822	59.341	68.7457	62.7517
TRIM46	102.509	104.789	96.8083	114.529	96.2748	135.836	144.256	165.058	175.319	175.48	177.757	175.535
SYT11	10.3806	14.9699	6.84503	15.5294	6.95963	10.5164	42.8012	24.6355	31.5981	31.366	30.4445	22.0479
C1orf61	0	2.13856	4.88931	6.79412	3.47981	2.62909	20.608	18.4766	19.3666	16.9546	25.5341	15.2639
HAPLN2	141.436	117.621	124.188	131.029	154.272	137.589	207.665	193.388	217.11	271.273	245.52	223.871
BCAN	25.9516	28.8705	31.2916	44.6471	37.118	25.4145	64.9944	72.6746	72.3699	66.1229	59.9069	66.1437
SH2D2A	38.9273	29.9398	29.3358	48.5294	35.9581	35.9309	53.1052	70.211	62.177	42.3864	39.2832	44.0958
NTRK1	25.9516	23.5241	17.6015	24.2647	27.8385	20.1563	51.52	61.5886	59.1191	20.3455	18.6595	15.2639
KIRREL	77.8547	73.7802	61.6053	76.6765	60.3168	59.5927	159.316	134.263	167.164	408.605	408.546	490.989
IFI16	0	1.06928	1.95572	0.970588	1.15994	2.62909	19.8154	3.69532	15.2894	22.041	25.5341	22.8959
VANGL2	45.4152	64.1567	67.4724	80.5588	82.3556	70.9854	103.833	108.396	113.142	295.857	275.965	322.238
PVRL4	49.3079	52.3946	39.1145	62.1176	54.5171	58.7163	81.6394	92.383	97.8523	104.271	121.778	85.6476
DDR2	5.19031	10.6928	11.7343	16.5	11.5994	9.63999	22.1932	25.8672	21.4052	11.0205	4.91041	5.08797
ILDR2	23.3564	27.8012	31.2916	33.9706	32.4783	32.4254	73.7132	65.284	68.2928	155.982	156.151	163.663
GPR161	88.2353	91.958	89.9632	99	113.674	89.389	164.864	166.289	155.952	221.257	189.542	231.503
ATP1B1	875.865	799.82	842.916	735.706	804.997	833.421	1594.74	1314.3	1560.54	1083.4	1207.96	1059.15
RGS16	58.391	45.979	50.8488	53.3824	54.5171	45.5709	84.0172	78.8335	96.833	176.328	130.617	168.751
NPL	49.3079	48.1175	40.0923	35.9118	33.6382	35.9309	80.8468	56.6615	72.3699	91.5547	111.957	96.6715
LAMC1	3805.79	4572.24	4466.87	5764.32	5537.54	5329.16	7613.86	7157.83	7217.63	12379.4	10713.5	11584.5
LAMC2	57.0934	41.7019	54.7602	54.3529	69.5963	51.7054	123.648	128.104	111.103	491.683	387.922	454.526
RGL1	25.9516	38.494	34.2251	37.8529	54.5171	49.0763	64.2018	65.284	71.3506	111.9	105.083	108.543
C1orf21	639.706	765.603	763.71	1023	984.787	1070.92	2045.74	1804.55	2099.75	1292.79	1477.05	1338.14
PTGS2	12.9758	13.9006	13.6901	20.3824	17.3991	14.0218	46.7643	30.7943	31.5981	41.5387	48.122	40.7038
KIF21B	92.128	88.7501	94.8526	90.2647	92.795	99.9054	146.634	171.216	156.971	183.957	154.187	177.231
TNNI1	42.8201	50.2561	41.0702	43.6765	47.5574	42.0654	73.7132	77.6017	91.7365	37.3001	45.1757	36.4638
LMOD1	24.654	26.732	19.5572	40.7647	27.8385	40.3127	42.0086	57.8933	45.8683	39.8433	34.3728	39.8558
LGR6	6.48789	3.20784	2.93358	6.79412	3.47981	10.5164	23.7785	16.013	13.2508	22.8887	23.5699	27.1359
KDM5B	1185.99	1340.88	1239.93	1400.56	1264.33	1354.86	1956.17	1816.86	1999.86	1679.35	1696.05	1762.13
PCAT6	15.5709	18.1777	12.7122	10.6765	11.5994	19.28	29.3268	32.0261	29.5596	28.8228	24.552	28.8319
BTG2	301.038	276.943	261.089	320.294	298.104	297.963	511.237	477.928	496.397	920.634	821.02	899.723
FMOD	75.2595	67.3645	67.4724	60.1765	74.236	92.8945	118.1	131.8	140.663	115.291	138.473	103.455
LRRN2	44.1176	52.3946	44.9816	28.1471	35.9581	33.3018	80.8468	87.4559	66.2542	86.4683	90.3515	95.8235
CDK18	256.92	271.597	237.62	265.941	291.144	250.64	485.081	517.345	503.532	451.839	388.904	385.838
SLC45A3	2400.52	2477.52	2524.84	2916.62	3001.92	3091.81	4058.19	4693.05	4244.34	1158	1166.71	998.091
DYRK3	53.2007	42.7711	33.2473	49.5	41.7578	47.3236	89.5655	89.9194	85.6208	119.53	117.85	122.111
CR2	41.5225	47.0483	48.8931	37.8529	40.5978	39.4363	95.9064	92.383	80.5243	90.707	109.011	91.5835
SYT14	10.3806	17.1085	19.5572	26.2059	23.1988	28.0436	49.9348	45.5756	42.8104	83.9252	54.9965	83.1036
SERTAD4-AS1	2.59516	2.13856	3.91145	6.79412	3.47981	2.62909	11.8892	7.39064	11.2122	14.4114	10.8029	16.1119
PROX1	7.78547	7.48495	10.7565	11.6471	13.9193	13.1454	49.1421	25.8672	35.6753	57.6456	67.7636	65.2957
TGFB2	9.08304	10.6928	16.6236	25.2353	16.2391	23.6618	73.7132	66.5157	58.0998	114.443	107.047	128.895
FAM177B	16.8685	17.1085	12.7122	20.3824	20.8789	26.2909	38.0455	17.2448	34.656	66.9706	108.029	77.1676
SUSD4	2.59516	1.06928	0	0	1.15994	3.50545	11.8892	12.3177	8.15436	45.7774	45.1757	36.4638
CAPN8	2.59516	1.06928	3.91145	7.76471	10.4394	12.2691	40.4234	32.0261	41.7911	314.507	293.642	257.791
CAPN2	661.765	618.043	602.363	675.529	660.005	609.949	1175.45	1171.42	1166.07	1644.59	1577.22	1677.34
C1orf95	19.4637	13.9006	13.6901	21.3529	6.95963	12.2691	52.3126	48.0391	59.1191	88.1638	77.5844	76.3196
WNT3A	6.48789	8.55423	8.80075	9.70588	5.79969	3.50545	48.3495	55.4298	38.7332	82.2297	62.8532	61.9037
PGBD5	397.059	366.763	415.591	427.059	450.056	448.698	581.78	629.436	568.767	651.903	585.32	657.197
FAM89A	54.4983	43.8404	62.5831	57.2647	73.0761	56.9636	107.003	110.86	95.8137	177.175	179.721	196.735
NID1	487.889	536.778	573.027	726.971	778.318	672.17	1161.97	1313.07	1230.29	2082.02	1910.15	2208.18
ERO1B	176.471	155.045	179.926	215.471	155.432	188.418	373.322	245.123	379.178	420.474	520.503	543.565
EDARADD	99.9135	104.789	113.432	100.941	112.514	112.174	187.85	179.839	165.126	191.587	184.631	167.903
FMN2	29.8443	37.4247	34.2251	46.5882	44.0776	37.6836	48.3495	52.9662	58.0998	144.114	114.903	156.879
ZBTB18	102.509	113.344	115.388	118.412	128.753	125.32	240.955	216.792	215.071	563.74	580.41	601.229
KIF26B	18.1661	18.1777	25.4244	25.2353	26.6786	35.0545	47.5569	50.5027	41.7911	61.8842	44.1936	49.1837
TRIM58	1.29758	0	0	0	0	0	3.17046	8.62241	5.09647	21.1932	22.5879	29.6798
PFKP	260.813	295.121	217.085	254.294	238.947	232.236	431.183	427.425	474.991	937.588	835.751	976.043
PRKCQ	10.3806	7.48495	8.80075	19.4118	9.2795	8.76363	19.0228	16.013	23.4438	50.016	44.1936	54.2717
CELF2	64.8789	73.7802	65.5167	75.7059	74.236	75.3672	127.611	115.787	118.238	273.816	299.535	294.254
CCDC3	10.3806	12.8313	10.7565	7.76471	9.2795	10.5164	25.3637	34.4896	30.5788	84.7729	77.5844	94.1275
OPTN	97.3183	90.8887	66.4946	111.618	86.9953	89.389	116.514	114.555	156.971	178.871	207.219	211.151
BEND7	14.2734	23.5241	18.5794	23.2941	19.7189	22.7854	28.5341	36.9532	41.7911	73.7524	61.8711	70.3836
FAM171A1	382.785	357.139	387.233	462.971	476.734	397.869	689.575	707.038	631.963	761.261	651.12	741.996
ITGA8	27.2491	31.0091	26.4023	38.8235	37.118	43.8181	53.8978	50.5027	44.849	133.941	121.778	144.159
HACD1	18.1661	10.6928	13.6901	24.2647	17.3991	9.63999	34.8751	20.9401	34.656	55.1024	54.9965	65.2957
MPP7	125.865	132.591	119.299	149.471	112.514	140.218	261.563	189.693	221.187	193.282	218.022	221.327
NRP1	486.592	513.254	578.894	615.353	583.449	630.981	941.627	805.579	893.922	1056.27	936.905	972.651
RET	11.6782	9.62351	2.93358	17.4706	16.2391	17.5273	33.2898	43.112	49.9454	168.698	157.133	161.119
MSMB	2.59516	0	0.977861	7.76471	3.47981	10.5164	7.13354	12.3177	6.11577	80.5342	73.6561	66.9917
ARHGAP22	20.7612	10.6928	17.6015	23.2941	32.4783	14.0218	31.7046	35.7214	34.656	98.3365	76.6023	93.2795
VSTM4	27.2491	19.247	15.6458	27.1765	23.1988	22.7854	29.3268	41.8803	36.6946	82.2297	97.226	88.1915
OGDHL	429.498	379.594	431.237	391.147	388.579	351.422	652.322	736.6	684.966	623.081	579.428	624.125
SLC16A9	89.5328	62.0182	61.6053	72.7941	70.7562	72.7381	123.648	96.0783	111.103	144.962	191.506	184.863
NEUROG3	1.29758	0	0	0.970588	2.31988	1.75273	31.7046	32.0261	33.6367	22.041	23.5699	22.8959
COL13A1	9.08304	5.34639	6.84503	0.970588	6.95963	5.25818	22.1932	12.3177	22.4245	26.2796	34.3728	39.8558
H2AFY2	554.066	514.323	506.532	525.088	585.769	558.243	800.541	879.486	836.841	812.124	762.095	803.9
PALD1	49.3079	64.1567	58.6717	84.4412	89.3152	68.3563	91.9434	109.628	110.084	292.466	271.054	349.374
CDH23	157.007	217.064	178.949	213.529	207.629	236.618	360.64	397.863	385.293	374.696	332.925	362.942
SPOCK2	364.619	318.645	348.119	505.676	548.651	472.36	936.871	1017.44	1037.64	1444.53	1177.52	1237.23
ZMIZ1-AS1	20.7612	11.7621	12.7122	15.5294	20.8789	14.0218	28.5341	25.8672	31.5981	16.9546	25.5341	22.0479
CDHR1	36.3322	33.1476	23.4687	34.9412	38.2779	35.9309	72.9206	64.0522	65.2349	195.825	177.757	200.127
GRID1	29.8443	52.3946	44.0038	33.9706	46.3975	33.3018	85.6024	114.555	82.5629	129.703	100.172	118.719
MMRN2	5.19031	11.7621	2.93358	15.5294	13.9193	4.38181	24.5711	20.9401	12.2315	32.2137	28.4804	32.2238
ADIRF	604.671	435.196	451.772	529.941	504.573	467.101	725.243	745.222	777.722	1474.2	1224.66	1411.91
ACTA2	55.7958	62.0182	61.6053	102.882	89.3152	81.5017	107.796	103.469	104.987	98.3365	99.1902	116.175
RBP4	15.5709	11.7621	11.7343	11.6471	9.2795	9.63999	45.1791	22.1719	40.7718	54.2546	43.2116	53.4237
SORBS1	268.599	304.744	306.071	363	349.141	344.411	470.813	433.584	463.779	354.351	377.119	331.566
TLL2	3.89273	21.3856	5.86717	17.4706	16.2391	23.6618	37.2529	40.6485	51.984	59.341	54.0145	51.7277
SLIT1	328.287	365.693	321.716	336.794	339.862	327.76	542.941	580.165	484.165	448.449	346.675	362.094
UBTD1	62.2837	37.4247	52.8045	47.5588	42.9177	42.9418	84.0172	81.297	98.8716	153.439	145.348	154.335
GOLGA7B	24.654	11.7621	19.5572	17.4706	12.7593	18.4036	78.4689	102.237	92.7558	96.6411	79.5486	83.9516
INA	86.9377	83.4037	96.8083	109.676	136.873	105.164	131.574	128.104	153.914	335.701	370.245	415.518
ADD3	782.439	886.432	872.252	924	825.876	978.897	1486.95	1186.2	1440.26	1321.61	1401.43	1377.99
DUSP5	15.5709	10.6928	8.80075	13.5882	15.0792	15.7745	32.4972	20.9401	22.4245	50.016	37.3191	39.8558
VWA2	243.945	264.112	272.823	260.118	285.345	283.942	422.464	416.339	365.927	242.45	231.771	222.175
ATRNL1	25.9516	22.4548	26.4023	44.6471	25.5186	31.5491	59.4461	41.8803	53.0033	102.575	94.2798	117.023
GFRA1	85.6401	70.5724	88.9854	92.2059	91.6351	99.029	259.185	229.11	255.843	178.023	188.56	175.535
HSPA12A	62.2837	68.4338	77.251	92.2059	74.236	78.8727	141.086	136.727	142.701	311.964	292.66	285.775
PRLHR	0	0	0	0	0	0	4.75569	1.23177	5.09647	10.1727	14.7312	21.1999
RGS10	133.65	97.3043	103.653	110.647	111.354	98.1526	161.694	163.826	174.299	127.159	151.24	133.135
FGFR2	62.2837	51.3254	60.6274	77.6471	80.0357	82.3781	97.4917	94.8465	106.007	183.109	194.452	232.351
HTRA1	144.031	111.205	103.653	88.3235	111.354	105.164	195.776	224.183	171.242	275.512	242.574	291.71
FAM196A	3.89273	4.27711	2.93358	2.91176	9.2795	7.88727	12.6818	8.62241	13.2508	11.8682	18.6595	11.8719
MGMT	6.48789	9.62351	4.88931	7.76471	8.11956	7.0109	27.7415	28.3308	25.4824	16.1068	20.6237	16.9599
EBF3	35.0346	19.247	17.6015	35.9118	39.4379	25.4145	56.2757	40.6485	55.0419	125.464	122.76	147.551
TCERG1L	15.5709	16.0392	15.6458	10.6765	11.5994	18.4036	34.8751	36.9532	22.4245	40.691	50.0861	31.3758
DPYSL4	128.46	121.898	121.255	131.029	129.913	116.556	386.796	440.975	415.872	707.006	741.471	752.172
STK32C	45.4152	34.2169	44.0038	48.5294	41.7578	43.8181	80.8468	92.383	96.833	163.612	136.509	155.183
CFAP46	2.59516	0	2.93358	1.94118	2.31988	0.876363	14.2671	8.62241	8.15436	13.5637	14.7312	12.7199
MUC6	6.48789	17.1085	4.88931	11.6471	12.7593	14.0218	53.8978	25.8672	21.4052	29.6705	31.4266	26.2879
MUC2	1.29758	5.34639	5.86717	17.4706	11.5994	16.6509	39.6308	33.2579	38.7332	46.6251	50.0861	30.5278
KCNQ1	29.8443	27.8012	26.4023	23.2941	28.9984	28.0436	82.432	103.469	92.7558	70.3615	55.9786	80.5596
APBB1	266.003	259.835	220.997	258.176	250.547	212.956	355.092	381.85	414.853	561.197	516.575	567.309
DCHS1	157.007	213.856	183.838	186.353	222.708	216.462	329.728	341.201	324.136	344.178	302.481	341.742
STK33	92.128	58.8103	66.4946	100.941	74.236	75.3672	105.418	113.323	113.142	113.596	105.083	91.5835
NRIP3	19.4637	19.247	26.4023	32.0294	41.7578	32.4254	46.7643	64.0522	61.1577	139.028	169.9	161.967
ADM	51.9031	45.979	43.0259	50.4706	69.5963	67.4799	62.6166	96.0783	70.3313	153.439	137.491	154.335
SPON1	25.9516	23.5241	24.4465	36.8824	40.5978	33.3018	64.2018	64.0522	84.6015	182.262	206.237	236.591
PTPN5	0	0	0	0	4.63975	0.876363	3.96308	3.69532	4.07718	11.0205	10.8029	9.32795
NAV2	16.8685	8.55423	17.6015	15.5294	16.2391	14.8982	26.1563	25.8672	29.5596	90.707	61.8711	86.4956
KIAA1549L	24.654	29.9398	20.5351	33	23.1988	28.92	67.3723	73.9064	66.2542	138.18	117.85	141.615
ELF5	106.401	121.898	114.41	177.618	134.553	157.745	277.415	269.758	285.403	255.166	301.499	234.047
FJX1	41.5225	43.8404	29.3358	40.7647	70.7562	43.8181	89.5655	99.7736	107.026	219.562	203.291	257.791
C11orf74	73.9619	75.9188	54.7602	99.9706	66.1165	108.669	108.588	93.6147	145.759	102.575	100.172	124.655
ALX4	76.5571	59.8796	84.0961	86.3823	69.5963	85.8836	153.767	123.177	129.45	217.866	218.022	202.671
TSPAN18	15.5709	20.3163	19.5572	19.4118	20.8789	12.2691	48.3495	60.3569	55.0419	114.443	124.724	161.119
PRDM11	40.2249	49.1868	61.6053	81.5294	57.9969	63.0981	92.736	99.7736	88.6787	107.662	83.4769	103.455
SYT13	1.29758	1.06928	0.977861	0.970588	1.15994	0.876363	11.0966	8.62241	5.09647	10.1727	16.6954	6.78396
CREB3L1	103.806	96.2351	109.52	149.471	136.873	123.567	289.305	304.248	321.078	398.433	322.123	307.822
UBE2L6	11.6782	7.48495	8.80075	8.73529	16.2391	8.76363	22.9858	33.2579	27.521	27.1273	17.6775	38.1598
YPEL4	3.89273	3.20784	2.93358	3.88235	3.47981	8.76363	10.304	17.2448	10.1929	2.54319	5.89249	5.93597
CD6	25.9516	35.2862	24.4465	28.1471	30.1584	28.0436	38.0455	65.284	46.8876	25.4319	24.552	20.3519
SCGB2A1	1.29758	5.34639	9.77861	4.85294	4.63975	7.0109	20.608	14.7813	14.2701	10.1727	18.6595	7.63196
NRXN2	97.3183	103.72	118.321	115.5	144.992	124.444	405.819	431.12	416.892	337.396	328.997	244.223
FOSL1	6.48789	4.27711	5.86717	1.94118	10.4394	6.13454	10.304	18.4766	26.5017	26.2796	23.5699	47.4878
CARNS1	102.509	114.413	120.277	125.206	128.753	120.938	170.412	179.839	170.222	162.764	130.617	130.591
GSTP1	474.913	349.654	353.986	517.324	506.893	488.134	721.28	762.467	768.548	1950.62	1826.67	2043.67
GAL	311.419	263.043	251.31	312.529	317.823	270.796	468.436	518.576	480.088	894.354	843.608	920.923
GDPD5	25.9516	22.4548	26.4023	20.3824	25.5186	27.1672	38.8381	61.5886	39.7525	90.707	85.4411	79.7116
MAP6	37.6297	23.5241	36.1809	33	30.1584	26.2909	52.3126	61.5886	48.9262	71.2092	71.6919	79.7116
WNT11	11.6782	10.6928	18.5794	16.5	19.7189	13.1454	25.3637	19.7084	34.656	47.4728	53.0324	63.5997
B3GNT6	2.59516	0	2.93358	11.6471	3.47981	4.38181	22.9858	17.2448	18.3473	52.5592	50.0861	50.0317
TENM4	20.7612	21.3856	14.6679	22.3235	20.8789	23.6618	84.8098	56.6615	87.6594	111.9	92.3156	98.3675
DLG2	53.2007	38.494	47.9152	64.0588	38.2779	56.0872	91.1507	75.1381	79.505	74.6001	74.6382	49.1837
AMOTL1	381.488	500.422	463.506	533.824	473.255	468.854	916.263	913.975	949.983	1168.17	1021.36	1171.08
MAML2	5.19031	2.13856	5.86717	12.6176	4.63975	6.13454	13.4745	12.3177	13.2508	21.1932	10.8029	13.5679
CCDC82	31.1419	34.2169	32.2694	49.5	55.677	43.8181	64.2018	66.5157	71.3506	91.5547	117.85	128.047
C11orf70	22.0588	18.1777	19.5572	23.2941	39.4379	31.5491	35.6677	32.0261	40.7718	28.8228	45.1757	32.2238
ARHGAP20	145.329	179.639	149.613	197.029	199.509	198.934	274.245	259.904	261.959	347.569	342.746	364.638
NCAM1	86.9377	98.3736	107.565	153.353	128.753	108.669	169.62	178.607	186.531	420.474	423.277	428.238
HTR3A	33.737	48.1175	45.9595	44.6471	44.0776	35.9309	120.478	139.19	145.759	71.2092	58.9249	61.0557
NNMT	11.6782	14.9699	12.7122	13.5882	12.7593	12.2691	36.4603	27.099	31.5981	44.9296	49.1041	44.0958
CADM1	208.91	223.479	225.886	246.529	208.789	255.022	400.271	351.055	402.621	645.969	623.621	647.869
SIK3	289.36	351.793	351.052	434.824	444.256	418.025	504.103	514.881	504.551	499.312	461.578	552.893
FXYD6	14.2734	10.6928	8.80075	7.76471	8.11956	7.88727	30.1194	28.3308	24.4631	84.7729	80.5306	79.7116
SCN4B	2.59516	6.41567	9.77861	9.70588	10.4394	7.0109	10.304	17.2448	23.4438	32.2137	31.4266	40.7038
MCAM	158.304	128.313	144.723	143.647	155.432	132.331	230.651	229.11	231.38	313.66	315.248	349.374
USP2	28.5467	51.3254	43.0259	47.5588	66.1165	62.2218	72.128	104.701	97.8523	129.703	124.724	165.359
OAF	125.865	134.729	129.078	108.706	141.512	113.051	269.489	230.341	280.306	461.165	411.492	524.909
GRIK4	85.6401	107.997	106.587	71.8235	111.354	77.9963	155.353	163.826	142.701	77.9911	72.674	64.4477
UBASH3B	9.08304	12.8313	13.6901	15.5294	18.559	19.28	22.9858	34.4896	24.4631	87.3161	86.4231	105.151
C11orf63	14.2734	10.6928	17.6015	10.6765	8.11956	9.63999	27.7415	34.4896	21.4052	46.6251	30.4445	52.5757
GRAMD1B	15.5709	6.41567	7.82289	13.5882	16.2391	10.5164	30.912	18.4766	21.4052	90.707	86.4231	91.5835
SCN3B	11.6782	13.9006	11.7343	9.70588	8.11956	8.76363	30.1194	34.4896	26.5017	64.4274	69.7278	66.9917
ROBO3	63.5813	65.226	44.9816	46.5882	49.8773	56.9636	135.537	105.932	116.2	139.028	180.703	156.031
FEZ1	53.2007	45.979	47.9152	46.5882	48.7174	50.829	108.588	93.6147	95.8137	161.916	149.276	167.055
FLI1	6.48789	4.27711	6.84503	12.6176	4.63975	2.62909	22.1932	12.3177	20.3859	60.1887	53.0324	79.7116
ADAMTS8	6.48789	3.20784	2.93358	3.88235	5.79969	3.50545	15.0597	16.013	17.328	73.7524	59.9069	69.5356
ADAMTS15	6.48789	2.13856	7.82289	12.6176	4.63975	9.63999	14.2671	17.2448	16.3087	54.2546	49.1041	54.2717
MIR4697HG	12.9758	10.6928	17.6015	19.4118	24.3587	22.7854	47.5569	46.8074	46.8876	91.5547	97.226	88.1915
IGSF9B	12.9758	17.1085	24.4465	11.6471	13.9193	25.4145	35.6677	40.6485	42.8104	80.5342	83.4769	93.2795
GLB1L3	6.48789	9.62351	9.77861	4.85294	15.0792	9.63999	19.8154	18.4766	22.4245	27.1273	49.1041	27.9839
B3GAT1	1.29758	4.27711	5.86717	10.6765	10.4394	7.88727	17.4375	17.2448	19.3666	70.3615	64.8174	78.8636
TSPAN9	97.3183	85.5423	69.4282	86.3823	93.955	82.3781	174.375	198.315	178.377	328.919	259.269	304.43
CRACR2A	1.29758	0	4.88931	6.79412	9.2795	4.38181	15.0597	14.7813	13.2508	45.7774	51.0682	61.0557
PARP11	37.6297	27.8012	36.1809	60.1765	54.5171	49.0763	87.1877	78.8335	88.6787	97.4888	109.993	112.783
CCND2	103.806	137.937	131.033	196.059	177.47	148.982	217.177	237.732	261.959	545.937	546.037	569.853
SCNN1A	1005.62	1002.98	964.171	1096.76	1200.54	1116.49	1524.99	1654.27	1529.96	1688.68	1575.26	1623.91
PIANP	42.8201	51.3254	57.6938	45.6176	46.3975	56.9636	151.39	160.13	151.875	147.505	141.42	120.415
CD4	31.1419	21.3856	19.5572	36.8824	32.4783	25.4145	42.8012	48.0391	55.0419	21.1932	19.6416	16.9599
C1R	49.3079	37.4247	29.3358	48.5294	37.118	38.56	75.2984	88.6876	64.2156	50.8637	58.9249	57.6637
CLSTN3	673.443	669.368	541.735	573.618	608.967	539.84	1052.59	1083.96	1049.87	1243.62	1096	1104.94
SOX5	58.391	79.1266	79.2068	114.529	89.3152	75.3672	131.574	131.8	142.701	134.789	119.814	114.479
BCAT1	328.287	350.723	401.901	517.324	414.098	445.192	614.277	470.537	578.959	296.705	326.051	349.374
RASSF8	242.647	273.735	243.487	362.029	273.745	325.131	459.717	394.167	434.22	294.162	328.997	370.574
BHLHE41	102.509	79.1266	96.8083	82.5	82.3556	73.6145	166.449	133.031	160.029	167.85	166.954	172.143
ARNTL2	147.924	221.341	194.594	223.235	233.147	222.596	299.609	256.209	322.097	435.733	471.399	475.726
CNTN1	202.422	188.193	179.926	178.588	176.311	137.589	443.072	380.618	385.293	570.522	501.843	545.261
PRICKLE1	24.654	23.5241	26.4023	36.8824	27.8385	26.2909	45.1791	38.185	49.9454	83.0774	75.6202	76.3196
DBX2	2.59516	2.13856	5.86717	11.6471	12.7593	7.88727	11.0966	13.5495	10.1929	7.62956	12.7671	5.93597
SLC38A4	129.758	143.283	146.679	192.176	156.592	202.44	358.262	277.149	323.116	100.88	110.975	96.6715
COL2A1	164.792	146.491	162.325	181.5	183.27	161.251	279.793	310.407	300.692	1255.49	1088.15	1215.18
KCNH3	44.1176	32.0784	31.2916	35.9118	54.5171	47.3236	154.56	163.826	160.029	177.175	135.527	145.855
NCKAP5L	151.817	129.383	109.52	130.059	175.151	118.309	194.983	222.951	198.762	459.469	401.671	435.022
GALNT6	28.5467	34.2169	30.3137	40.7647	33.6382	37.6836	59.4461	40.6485	71.3506	90.707	90.3515	117.871
GRASP	32.4394	37.4247	30.3137	34.9412	47.5574	36.8072	70.5428	51.7345	58.0998	51.7115	49.1041	47.4878
NR4A1	646.194	598.796	600.407	647.382	612.447	595.05	928.945	1013.75	952.021	705.31	692.367	637.693
OR7E47P	27.2491	23.5241	19.5572	20.3824	30.1584	28.92	45.9717	54.198	61.1577	47.4728	45.1757	51.7277
KRT7	420.415	328.269	315.849	392.118	372.34	382.094	554.038	661.462	582.017	935.893	800.396	910.747
KRT8	7249.57	5581.63	5526.87	5970.09	6663.84	6280.89	9217.32	10545.2	10094.1	8281.46	7385.25	7175.74
HOXC13	203.72	190.332	182.86	225.176	238.947	204.193	319.424	291.93	280.306	601.887	519.521	590.205
HOTAIR	53.2007	48.1175	48.8931	73.7647	80.0357	63.0981	91.1507	101.005	118.238	138.18	163.025	162.815
HOXC11	103.806	111.205	89.9632	109.676	128.753	104.287	166.449	149.044	183.473	239.907	222.932	239.983
HOXC9	129.758	131.521	121.255	124.235	140.352	145.476	206.873	194.62	197.743	275.512	277.929	289.167
HOXC4	194.637	196.747	236.642	253.324	234.307	226.102	368.566	294.394	380.197	376.392	419.349	416.366
LOC400043	88.2353	93.0272	79.2068	102.882	126.433	90.2654	176.753	150.276	143.721	238.212	247.484	280.687
PDE1B	37.6297	35.2862	32.2694	17.4706	30.1584	29.7963	53.8978	64.0522	54.0226	77.1433	63.8353	57.6637
PPP1R1A	40.2249	18.1777	25.4244	31.0588	38.2779	40.3127	108.588	103.469	125.373	104.271	97.226	78.8636
ARHGAP9	18.1661	20.3163	18.5794	15.5294	19.7189	14.0218	45.9717	19.7084	37.7139	20.3455	20.6237	21.1999
WIF1	55.7958	40.6326	51.8267	83.4706	67.2764	64.8509	217.969	194.62	192.647	137.332	152.223	132.287
MSRB3	70.0692	48.1175	59.6495	64.0588	54.5171	64.8509	95.1138	91.1512	93.7751	140.723	147.312	156.879
LGR5	144.031	202.094	169.17	186.353	186.75	168.262	264.733	284.539	269.094	135.637	165.972	139.919
KCNC2	7.78547	6.41567	7.82289	5.82353	10.4394	14.8982	17.4375	14.7813	22.4245	34.7569	35.3549	30.5278
PHLDA1	115.484	68.4338	105.609	101.912	122.953	120.062	145.049	129.336	165.126	211.932	202.309	221.327
CSRP2	454.152	383.871	371.587	455.206	399.019	453.956	699.087	718.123	808.301	554.415	703.17	595.293
NTS	0	1.06928	1.95572	0.970588	2.31988	0.876363	7.13354	7.39064	8.15436	35.6046	41.2474	28.8319
DCN	14.2734	10.6928	10.7565	25.2353	20.8789	20.1563	34.8751	34.4896	39.7525	2.54319	5.89249	6.78396
BTG1	3093.42	2766.22	2881.76	3696	3420.66	3927.86	5890.72	5635.36	6239.1	2983.16	3033.65	2802.63
SOCS2-AS1	1.29758	3.20784	3.91145	8.73529	3.47981	6.13454	14.2671	14.7813	15.2894	14.4114	10.8029	21.1999
SOCS2	44.1176	40.6326	44.0038	68.9118	68.4363	51.7054	174.375	118.25	177.357	203.455	196.416	184.863
NTN4	27.2491	34.2169	15.6458	36.8824	27.8385	37.6836	156.145	167.521	180.415	194.978	160.079	187.407
ELK3	86.9377	84.473	100.72	87.3529	92.795	92.0181	162.486	107.164	164.106	183.109	215.076	239.135
RMST	2.59516	2.13856	0.977861	9.70588	6.95963	7.88727	17.4375	11.086	11.2122	12.7159	18.6595	14.4159
CHST11	41.5225	44.9097	44.9816	56.2941	59.1568	48.2	149.012	124.409	131.489	201.759	194.452	194.191
NUAK1	197.232	176.431	183.838	191.206	186.75	194.553	275.037	310.407	299.673	311.116	300.517	280.687
BTBD11	15.5709	18.1777	19.5572	31.0588	23.1988	19.28	45.1791	36.9532	48.9262	107.662	98.2081	132.287
CUX2	9.08304	12.8313	9.77861	8.73529	20.8789	16.6509	46.7643	29.5625	53.0033	111.052	89.3694	118.719
DTX1	19.4637	22.4548	26.4023	18.4412	16.2391	15.7745	49.1421	76.3699	58.0998	37.3001	46.1578	44.9438
LHX5	5.19031	10.6928	9.77861	5.82353	9.2795	7.88727	39.6308	40.6485	34.656	38.1478	53.0324	44.0958
TBX5	1.29758	1.06928	0	0	4.63975	0.876363	10.304	9.85418	5.09647	12.7159	19.6416	6.78396
HRK	25.9516	22.4548	20.5351	31.0588	30.1584	42.0654	44.3865	46.8074	37.7139	22.041	14.7312	27.9839
TESC	16.8685	12.8313	17.6015	15.5294	19.7189	21.0327	43.5938	51.7345	57.0805	88.1638	85.4411	79.7116
HSPB8	57.0934	73.7802	66.4946	104.824	86.9953	85.8836	173.583	177.375	177.357	311.964	280.875	288.319
LOC283352	193.339	125.106	114.41	170.824	150.792	193.676	376.492	351.055	394.467	250.928	273.019	234.047
FZD10	10.3806	6.41567	5.86717	7.76471	8.11956	5.25818	9.51138	33.2579	16.3087	42.3864	44.1936	56.8157
ADGRD1	9.08304	11.7621	6.84503	6.79412	11.5994	14.0218	64.9944	57.8933	60.1384	62.7319	51.0682	58.5117
P2RX2	10.3806	17.1085	12.7122	7.76471	6.95963	11.3927	26.9489	24.6355	30.5788	48.3205	50.0861	89.0395
TNFRSF19	40.2249	32.0784	22.4908	46.5882	42.9177	36.8072	76.0911	81.297	86.6401	91.5547	100.172	122.959
SHISA2	2.59516	9.62351	2.93358	7.76471	5.79969	7.0109	25.3637	23.4037	22.4245	85.6206	111.957	103.455
PDX1	7.78547	10.6928	9.77861	19.4118	6.95963	8.76363	20.608	27.099	18.3473	55.1024	45.1757	47.4878
FLT1	29.8443	32.0784	36.1809	41.7353	38.2779	31.5491	65.7871	62.8204	69.3121	153.439	153.205	161.119
MAB21L1	0	0	0	3.88235	3.47981	3.50545	5.54831	6.15886	7.13506	20.3455	9.82081	27.1359
DCLK1	5.19031	5.34639	8.80075	8.73529	5.79969	13.1454	15.8523	9.85418	22.4245	44.0819	40.2653	66.9917
SPG20	131.055	115.482	117.343	159.176	128.753	153.364	240.162	208.17	282.345	456.078	511.664	546.109
LHFP	25.9516	42.7711	27.3801	30.0882	41.7578	35.9309	41.216	66.5157	60.1384	103.423	102.136	113.631
TSC22D1	1214.53	1137.71	1147.03	1390.85	1347.85	1385.53	2243.89	2045.97	2131.35	1354.67	1423.04	1365.27
PCDH9	62.2837	62.0182	63.561	89.2941	53.3571	75.3672	114.137	103.469	92.7558	272.121	260.251	315.454
DACH1	58.391	80.1959	85.0739	90.2647	80.0357	70.109	158.523	129.336	137.605	348.417	324.087	357.006
KCTD12	181.661	195.678	199.484	180.529	167.031	211.203	343.995	277.149	331.271	1103.74	1207.96	1305.91
EDNRB	3.89273	1.06928	0.977861	5.82353	2.31988	1.75273	11.8892	4.92709	11.2122	16.1068	18.6595	16.1119
SOX21	14.2734	9.62351	11.7343	23.2941	15.0792	21.0327	47.5569	61.5886	41.7911	73.7524	63.8353	73.7756
SOX21-AS1	20.7612	23.5241	11.7343	32.0294	19.7189	32.4254	92.736	65.284	61.1577	84.7729	86.4231	90.7355
ABCC4	137.543	116.551	142.768	147.529	134.553	145.476	254.429	181.071	247.689	367.914	375.155	352.766
HS6ST3	27.2491	25.6627	27.3801	33	35.9581	36.8072	48.3495	57.8933	38.7332	106.814	85.4411	100.911
FAM155A	2.59516	1.06928	0.977861	1.94118	0	3.50545	21.4006	9.85418	14.2701	50.016	36.337	49.1837
COL4A1	67.474	81.2652	63.561	101.912	103.234	77.1199	172.79	193.388	168.184	464.555	445.865	507.101
COL4A2	179.066	125.106	149.613	226.147	189.07	169.138	302.779	323.956	312.924	829.079	748.346	893.787
MCF2L-AS1	19.4637	11.7621	13.6901	7.76471	10.4394	7.88727	42.0086	41.8803	42.8104	34.7569	36.337	45.7918
MCF2L	32.4394	25.6627	22.4908	38.8235	37.118	39.4363	109.381	80.0652	101.929	178.871	173.828	184.863
RASA3	9.08304	13.9006	10.7565	11.6471	16.2391	10.5164	30.912	22.1719	26.5017	76.2956	80.5306	86.4956
MMP14	83.045	76.9881	72.3617	68.9118	81.1956	76.2436	111.759	128.104	123.335	38.1478	40.2653	41.5518
EFS	40.2249	39.5633	44.9816	38.8235	34.7981	54.3345	65.7871	72.6746	84.6015	75.4479	64.8174	75.4716
JPH4	3.89273	2.13856	4.88931	7.76471	4.63975	7.0109	9.51138	13.5495	14.2701	2.54319	3.92832	1.69599
NYNRIN	40.2249	34.2169	34.2251	24.2647	30.1584	30.6727	64.9944	72.6746	73.3892	194.13	149.276	193.343
STXBP6	57.0934	68.4338	63.561	67.9412	54.5171	67.4799	97.4917	92.383	107.026	108.509	92.3156	114.479
PRKD1	201.125	187.124	185.794	273.706	233.147	249.763	352.714	323.956	326.174	330.614	296.588	303.582
NPAS3	7.78547	3.20784	6.84503	14.5588	8.11956	5.25818	15.8523	18.4766	15.2894	9.32502	10.8029	12.7199
EGLN3	37.6297	25.6627	29.3358	39.7941	35.9581	28.0436	53.8978	75.1381	80.5243	180.566	146.33	180.623
TRIM9	88.2353	74.8495	94.8526	84.4412	77.7158	81.5017	144.256	126.873	146.778	195.825	198.38	162.815
NID2	67.474	88.7501	86.0518	109.676	90.4751	107.793	156.938	141.654	159.01	358.589	318.194	347.678
PTGER2	1.29758	0	2.93358	1.94118	1.15994	2.62909	7.13354	4.92709	11.2122	13.5637	10.8029	16.1119
PELI2	49.3079	58.8103	68.4503	63.0882	76.5559	62.2218	139.5	133.031	127.412	125.464	130.617	141.615
SLC35F4	33.737	26.732	40.0923	54.3529	44.0776	38.56	61.824	50.5027	59.1191	47.4728	57.9428	53.4237
C14orf37	86.9377	88.7501	84.0961	87.3529	69.5963	84.1308	198.946	144.117	164.106	209.389	172.846	189.103
PRKCH	72.6643	56.6718	68.4503	49.5	47.5574	61.3454	91.9434	103.469	101.929	139.028	139.456	164.511
HIF1A	961.505	1098.15	1094.23	1320	1219.09	1280.37	1906.24	1815.63	1974.37	2266.83	2147.81	2136.1
TMEM229B	31.1419	35.2862	39.1145	30.0882	33.6382	30.6727	63.4092	55.4298	57.0805	54.2546	30.4445	60.2077
SMOC1	306.228	245.934	280.646	386.294	373.5	361.062	531.845	503.795	515.763	1473.35	1174.57	1333.9
DPF3	6.48789	1.06928	6.84503	10.6765	9.2795	7.88727	17.4375	8.62241	15.2894	40.691	36.337	52.5757
PAPLN	75.2595	112.274	86.0518	75.7059	112.514	106.04	152.182	139.19	146.778	121.225	120.796	133.135
ESRRB	6.48789	11.7621	1.95572	6.79412	8.11956	6.13454	13.4745	20.9401	17.328	63.5797	45.1757	68.6876
NRXN3	14.2734	18.1777	24.4465	29.1176	28.9984	22.7854	38.8381	24.6355	33.6367	142.418	146.33	165.359
DIO2	15.5709	8.55423	15.6458	11.6471	12.7593	15.7745	30.1194	13.5495	30.5788	85.6206	71.6919	99.2155
C14orf159	31.1419	26.732	37.1587	42.7059	51.0373	41.1891	51.52	51.7345	45.8683	81.382	81.5127	71.2316
FBLN5	19.4637	8.55423	4.88931	21.3529	15.0792	17.5273	37.2529	54.198	55.0419	104.271	109.011	133.983
SLC24A4	1.29758	0	0	0.970588	6.95963	0	4.75569	3.69532	7.13506	16.1068	18.6595	16.1119
RIN3	31.1419	35.2862	25.4244	46.5882	45.2376	29.7963	61.824	70.211	58.0998	120.377	101.154	127.199
CHGA	102.509	110.136	102.675	167.912	164.711	120.062	292.475	298.089	299.673	129.703	121.778	125.503
PPP4R4	5.19031	9.62351	2.93358	10.6765	8.11956	8.76363	17.4375	12.3177	15.2894	37.3001	50.0861	68.6876
TUNAR	12.9758	9.62351	14.6679	18.4412	15.0792	21.9091	140.293	82.5288	123.335	152.591	181.685	134.831
C14orf132	40.2249	28.8705	30.3137	40.7647	44.0776	31.5491	72.9206	68.9793	73.3892	217.866	202.309	263.727
BDKRB2	0	2.13856	2.93358	2.91176	8.11956	3.50545	15.8523	4.92709	10.1929	30.5182	29.4624	27.1359
BCL11B	12.9758	7.48495	13.6901	10.6765	17.3991	13.1454	38.0455	28.3308	39.7525	56.7978	50.0861	54.2717
EML1	223.183	201.024	234.687	243.618	231.988	273.425	368.566	330.115	378.158	484.901	509.7	521.517
EVL	407.439	433.058	410.702	491.118	440.776	476.741	813.223	843.764	823.59	843.49	826.912	847.996
KIF26A	93.4256	98.3736	112.454	140.735	135.713	116.556	210.836	209.401	223.226	522.201	456.668	512.189
KLF13	149.221	128.313	131.033	150.441	153.112	159.498	308.327	320.261	262.978	467.099	428.187	446.046
MEIS2	28.5467	25.6627	29.3358	53.3824	44.0776	42.9418	58.6535	57.8933	57.0805	169.546	150.258	174.687
GPR176	41.5225	44.9097	51.8267	55.3235	60.3168	45.5709	110.966	105.932	108.045	97.4888	93.2977	114.479
BMF	503.46	516.462	448.838	444.529	483.694	453.956	743.473	792.03	697.198	757.87	673.708	697.9
PHGR1	23.3564	8.55423	5.86717	17.4706	19.7189	19.28	28.5341	30.7943	37.7139	114.443	107.047	99.2155
DLL4	7.78547	11.7621	10.7565	17.4706	5.79969	11.3927	33.2898	29.5625	26.5017	27.9751	16.6954	24.5919
DUOXA1	2.59516	3.20784	4.88931	6.79412	4.63975	12.2691	17.4375	27.099	15.2894	20.3455	18.6595	18.6559
DUOX1	23.3564	41.7019	41.0702	38.8235	34.7981	29.7963	110.966	119.482	94.7944	133.093	130.617	145.007
SHF	49.3079	45.979	39.1145	46.5882	33.6382	42.0654	69.7501	66.5157	71.3506	69.5138	61.8711	50.8797
SEMA6D	53.2007	40.6326	51.8267	36.8824	54.5171	49.0763	99.8695	82.5288	106.007	166.155	161.061	156.031
GLDN	18.1661	23.5241	24.4465	26.2059	20.8789	17.5273	54.6904	39.4167	41.7911	53.4069	59.9069	72.9276
ALDH1A2	48.0104	32.0784	51.8267	64.0588	67.2764	57.84	115.722	115.787	135.566	634.949	569.607	686.876
IGDCC3	20.7612	17.1085	14.6679	20.3824	15.0792	16.6509	36.4603	32.0261	23.4438	82.2297	84.459	79.7116
HCN4	11.6782	9.62351	8.80075	21.3529	9.2795	7.88727	24.5711	22.1719	29.5596	35.6046	51.0682	49.1837
C15orf59	66.1765	58.8103	44.0038	65.0294	68.4363	54.3345	103.04	118.25	95.8137	196.673	176.775	189.103
LOXL1-AS1	112.889	104.789	132.011	121.324	119.474	150.734	176.753	188.461	164.106	116.139	146.33	131.439
ISLR2	2.59516	0	0.977861	1.94118	3.47981	3.50545	10.304	16.013	9.17365	31.366	21.6058	32.2238
CYP1A2	0	1.06928	1.95572	3.88235	4.63975	5.25818	7.92615	4.92709	6.11577	33.0614	17.6775	11.0239
SNX33	101.211	101.581	105.609	90.2647	122.953	101.658	148.219	198.315	140.663	163.612	116.868	144.159
CIB2	221.886	148.63	160.369	174.706	178.63	175.273	260.77	298.089	278.267	206.846	188.56	217.087
ADAMTS7	54.4983	62.0182	67.4724	52.4118	56.8369	50.829	178.338	200.779	184.492	284.837	280.875	289.167
RASGRF1	3.89273	3.20784	7.82289	3.88235	4.63975	2.62909	21.4006	11.086	26.5017	41.5387	36.337	39.8558
ARNT2	424.308	465.136	455.683	513.441	457.015	512.672	734.754	790.798	699.236	653.599	613.801	641.085
HOMER2	416.522	449.097	424.392	534.794	619.407	562.625	630.922	687.329	637.059	612.908	537.198	591.901
BNC1	5.19031	3.20784	5.86717	9.70588	8.11956	7.88727	22.1932	13.5495	18.3473	27.1273	27.4983	27.1359
SH3GL3	22.0588	19.247	22.4908	32.0294	16.2391	28.92	48.3495	39.4167	55.0419	96.6411	99.1902	95.8235
ADAMTSL3	3.89273	5.34639	4.88931	5.82353	6.95963	4.38181	31.7046	13.5495	26.5017	38.1478	20.6237	16.9599
HAPLN3	118.08	104.789	116.366	99	103.234	121.814	217.969	237.732	215.071	301.791	284.804	282.383
MFGE8	286.765	299.398	304.115	376.588	376.98	335.647	552.453	651.608	634.001	708.701	620.675	713.164
ANPEP	11.6782	14.9699	9.77861	14.5588	12.7593	12.2691	15.8523	30.7943	30.5788	18.65	14.7312	11.8719
SLCO3A1	3.89273	0	1.95572	1.94118	2.31988	2.62909	16.6449	11.086	16.3087	65.2751	71.6919	67.8396
ST8SIA2	1.29758	0	0	0	1.15994	1.75273	11.8892	7.39064	11.2122	34.7569	29.4624	25.4399
FAM174B	157.007	175.362	168.192	168.882	172.831	204.193	256.807	247.586	262.978	296.705	284.804	303.582
IGF1R	726.643	1045.75	968.083	1322.91	1209.82	1303.15	2287.49	2159.3	2197.6	1691.22	1604.72	1625.61
ADAMTS17	24.654	26.732	26.4023	39.7941	53.3571	28.92	57.0683	52.9662	69.3121	128.007	124.724	144.159
ALDH1A3	37.6297	41.7019	34.2251	53.3824	52.1972	44.6945	78.4689	84.9923	80.5243	116.139	101.154	105.151
SOX8	6.48789	8.55423	4.88931	10.6765	15.0792	11.3927	22.9858	18.4766	15.2894	71.2092	61.8711	81.4076
SSTR5-AS1	2.59516	3.20784	7.82289	4.85294	9.2795	4.38181	19.8154	12.3177	13.2508	35.6046	21.6058	30.5278
SSTR5	2.59516	1.06928	2.93358	1.94118	2.31988	5.25818	18.2301	11.086	18.3473	28.8228	19.6416	30.5278
VASN	37.6297	27.8012	40.0923	41.7353	49.8773	46.4472	57.8609	70.211	56.0612	82.2297	83.4769	82.2556
LITAF	149.221	197.817	173.081	235.853	226.188	269.043	453.376	415.107	471.934	548.481	608.89	549.501
SNN	173.875	168.946	151.569	181.5	160.071	173.52	264.733	306.711	258.901	368.762	318.194	343.438
C16orf45	18.1661	14.9699	17.6015	26.2059	18.559	19.28	21.4006	44.3438	31.5981	55.1024	57.9428	52.5757
XYLT1	9.08304	9.62351	9.77861	16.5	10.4394	18.4036	44.3865	36.9532	31.5981	68.666	64.8174	89.8875
GPRC5B	10.3806	9.62351	8.80075	22.3235	15.0792	18.4036	23.7785	27.099	25.4824	110.205	89.3694	105.999
SCNN1G	2.59516	2.13856	3.91145	7.76471	10.4394	6.13454	25.3637	28.3308	34.656	46.6251	27.4983	35.6158
SCNN1B	7.78547	10.6928	13.6901	8.73529	12.7593	10.5164	57.0683	45.5756	38.7332	103.423	73.6561	97.5195
ERN2	1.29758	5.34639	2.93358	6.79412	9.2795	3.50545	45.9717	24.6355	38.7332	63.5797	60.889	36.4638
PRKCB	6.48789	17.1085	10.7565	18.4412	25.5186	25.4145	52.3126	66.5157	57.0805	288.228	242.574	324.782
PYDC1	6.48789	2.13856	2.93358	4.85294	15.0792	4.38181	22.1932	13.5495	23.4438	11.0205	13.7491	7.63196
ZNF423	3.89273	7.48495	9.77861	10.6765	11.5994	7.88727	15.8523	28.3308	19.3666	55.1024	37.3191	35.6158
NKD1	2.59516	5.34639	13.6901	11.6471	8.11956	13.1454	30.1194	38.185	25.4824	100.88	93.2977	101.759
MMP2	5.19031	4.27711	3.91145	6.79412	3.47981	12.2691	19.0228	23.4037	20.3859	56.7978	47.1399	59.3597
LPCAT2	51.9031	43.8404	50.8488	64.0588	59.1568	48.2	78.4689	77.6017	84.6015	148.353	172.846	172.143
GNAO1	32.4394	25.6627	26.4023	30.0882	33.6382	21.9091	122.063	99.7736	134.547	285.685	240.61	284.079
MT3	6.48789	3.20784	3.91145	3.88235	4.63975	3.50545	16.6449	13.5495	14.2701	11.0205	9.82081	20.3519
PLLP	32.4394	25.6627	25.4244	21.3529	22.0388	23.6618	47.5569	57.8933	41.7911	36.4523	36.337	32.2238
KIFC3	76.5571	51.3254	53.7824	56.2941	56.8369	60.469	106.21	135.495	130.47	108.509	107.047	117.871
TPPP3	63.5813	43.8404	50.8488	41.7353	63.7966	50.829	87.1877	110.86	84.6015	111.052	93.2977	84.7996
HSD11B2	194.637	160.392	180.904	179.559	199.509	172.643	282.964	306.711	271.132	465.403	408.546	432.478
HYDIN	3.89273	10.6928	6.84503	5.82353	6.95963	7.88727	19.0228	16.013	21.4052	10.1727	13.7491	15.2639
ZNF19	50.6055	38.494	44.9816	39.7941	55.677	55.2109	76.0911	56.6615	74.4085	33.9092	40.2653	45.7918
NUDT7	12.9758	13.9006	7.82289	7.76471	11.5994	10.5164	31.7046	22.1719	29.5596	36.4523	28.4804	38.1598
CMIP	290.657	320.784	306.071	401.824	342.182	386.476	482.703	508.722	457.663	528.135	500.861	535.085
PLCG2	22.0588	9.62351	17.6015	26.2059	30.1584	27.1672	45.1791	50.5027	42.8104	129.703	122.76	145.007
NECAB2	5.19031	7.48495	4.88931	14.5588	4.63975	4.38181	15.8523	16.013	17.328	26.2796	29.4624	30.5278
ATP2C2	19.4637	28.8705	30.3137	27.1765	22.0388	29.7963	58.6535	50.5027	49.9454	55.9501	46.1578	51.7277
COTL1	140.138	112.274	116.366	195.088	169.351	172.643	320.217	314.102	320.059	585.781	530.324	629.213
CRISPLD2	80.4498	81.2652	108.543	90.2647	92.795	107.793	184.679	137.959	168.184	111.052	130.617	115.327
C16orf74	11.6782	11.7621	6.84503	13.5882	11.5994	7.0109	26.9489	20.9401	19.3666	35.6046	24.552	32.2238
IRF8	3.89273	1.06928	1.95572	0.970588	2.31988	7.0109	17.4375	8.62241	9.17365	50.016	54.0145	55.9677
FOXF1	22.0588	20.3163	19.5572	22.3235	26.6786	31.5491	40.4234	35.7214	43.8297	112.748	100.172	114.479
ZNF469	0	2.13856	2.93358	1.94118	3.47981	2.62909	8.71877	11.086	12.2315	16.9546	12.7671	27.9839
SNAI3-AS1	18.1661	29.9398	19.5572	27.1765	26.6786	23.6618	40.4234	51.7345	32.6174	50.016	51.0682	47.4878
CBFA2T3	3.89273	5.34639	11.7343	5.82353	8.11956	8.76363	30.1194	19.7084	34.656	49.1683	43.2116	43.2478
CDH15	7.78547	3.20784	4.88931	0.970588	4.63975	4.38181	18.2301	18.4766	16.3087	66.1229	61.8711	76.3196
SLC22A31	25.9516	24.5934	28.358	31.0588	33.6382	20.1563	64.9944	68.9793	56.0612	406.91	354.531	362.094
RPH3AL	6.48789	9.62351	8.80075	15.5294	6.95963	7.88727	17.4375	19.7084	25.4824	16.9546	29.4624	24.5919
FAM101B	167.388	142.214	147.657	163.059	155.432	177.025	261.563	225.414	246.669	457.774	471.399	474.878
ATP2A3	23.3564	23.5241	31.2916	23.2941	39.4379	42.9418	145.049	145.349	133.528	275.512	246.502	238.287
WSCD1	41.5225	40.6326	39.1145	48.5294	64.9565	43.8181	87.9803	81.297	89.6979	226.344	164.008	249.311
EFNB3	182.958	178.57	165.259	134.912	175.151	145.476	354.299	362.141	375.101	360.285	333.908	330.718
PIK3R5	12.9758	7.48495	10.7565	12.6176	13.9193	5.25818	21.4006	25.8672	20.3859	26.2796	27.4983	16.9599
NTN1	83.045	79.1266	72.3617	118.412	109.034	96.3999	132.367	150.276	135.566	355.198	278.911	350.222
GAS7	7.78547	7.48495	6.84503	15.5294	8.11956	4.38181	22.1932	28.3308	26.5017	45.7774	46.1578	46.6398
ARHGAP44	88.2353	88.7501	97.7861	91.2353	80.0357	77.1199	152.182	155.203	145.759	182.262	176.775	208.607
HS3ST3B1	58.391	52.3946	62.5831	84.4412	64.9565	65.7272	91.1507	82.5288	106.007	281.446	281.857	320.542
LRRC75A	32.4394	36.3555	44.9816	44.6471	41.7578	47.3236	68.1649	70.211	49.9454	84.7729	73.6561	78.0156
RASD1	25.9516	27.8012	22.4908	21.3529	26.6786	35.9309	53.1052	82.5288	66.2542	50.016	41.2474	40.7038
KCNJ12	28.5467	20.3163	22.4908	25.2353	28.9984	24.5382	53.8978	68.9793	66.2542	116.139	117.85	117.871
C17orf51	197.232	241.657	239.576	293.118	279.545	248.011	331.313	378.154	357.772	851.968	792.539	940.427
KSR1	16.8685	29.9398	17.6015	40.7647	35.9581	28.0436	46.7643	61.5886	56.0612	73.7524	88.3873	106.847
TMEM132E	14.2734	9.62351	9.77861	17.4706	20.8789	12.2691	26.9489	25.8672	30.5788	145.809	112.939	161.967
SLFN5	14.2734	19.247	26.4023	22.3235	23.1988	22.7854	51.52	51.7345	32.6174	51.7115	69.7278	65.2957
SLFN13	19.4637	18.1777	8.80075	20.3824	12.7593	18.4036	69.7501	44.3438	65.2349	91.5547	132.581	113.631
LHX1	9.08304	7.48495	6.84503	5.82353	5.79969	9.63999	16.6449	17.2448	21.4052	27.1273	35.3549	24.5919
PPP1R1B	72.6643	62.0182	53.7824	59.2059	70.7562	58.7163	144.256	184.766	167.164	64.4274	62.8532	47.4878
TNS4	25.9516	23.5241	26.4023	25.2353	34.7981	25.4145	30.1194	65.284	38.7332	50.8637	38.3012	36.4638
KRT15	10.3806	10.6928	3.91145	3.88235	13.9193	5.25818	17.4375	19.7084	25.4824	81.382	74.6382	95.8235
ARL4D	50.6055	29.9398	44.9816	44.6471	47.5574	51.7054	55.4831	62.8204	76.4471	77.1433	67.7636	66.1437
FZD2	102.509	71.6417	58.6717	85.4118	75.396	72.7381	133.952	139.19	147.798	167.003	146.33	167.903
C1QL1	42.8201	27.8012	30.3137	39.7941	20.8789	28.92	73.7132	108.396	85.6208	165.307	140.438	161.967
MAPT	169.983	178.57	174.059	157.235	126.433	127.949	277.415	237.732	298.653	317.051	273.019	301.886
SP6	24.654	24.5934	16.6236	22.3235	22.0388	23.6618	45.9717	39.4167	54.0226	53.4069	62.8532	69.5356
IGF2BP1	408.737	487.591	497.731	626.029	590.408	557.367	814.808	731.673	761.413	2173.58	2088.89	2384.56
B4GALNT2	3.89273	8.55423	2.93358	10.6765	6.95963	6.13454	41.216	33.2579	34.656	142.418	126.688	124.655
DLX4	18.1661	14.9699	15.6458	17.4706	16.2391	20.1563	49.9348	44.3438	48.9262	105.118	87.4052	113.631
DLX3	10.3806	13.9006	11.7343	17.4706	27.8385	13.1454	56.2757	52.9662	57.0805	127.159	90.3515	111.087
TMEM92	15.5709	11.7621	12.7122	7.76471	15.0792	14.0218	24.5711	29.5625	33.6367	21.1932	20.6237	17.8079
CACNA1G	24.654	35.2862	32.2694	38.8235	37.118	23.6618	55.4831	77.6017	61.1577	134.789	121.778	157.727
HLF	23.3564	13.9006	22.4908	12.6176	8.11956	23.6618	41.216	39.4167	39.7525	35.6046	42.2295	33.9198
CUEDC1	141.436	136.868	132.989	164.029	185.59	127.949	252.844	290.698	268.075	339.092	258.287	269.663
TBX2	63.5813	54.5332	50.8488	60.1765	62.6366	62.2218	80.0541	96.0783	94.7944	206.846	199.362	251.007
CACNG4	10.3806	17.1085	14.6679	16.5	11.5994	7.88727	30.1194	43.112	26.5017	44.9296	50.0861	62.7517
SDK2	44.1176	42.7711	33.2473	69.8824	60.3168	54.3345	76.0911	99.7736	97.8523	363.676	291.678	337.502
GPRC5C	228.374	173.223	188.727	130.059	178.63	158.622	316.253	310.407	277.248	258.557	253.377	278.143
RAB37	3.89273	2.13856	5.86717	2.91176	3.47981	3.50545	21.4006	11.086	13.2508	33.0614	38.3012	25.4399
GRIN2C	49.3079	56.6718	46.9373	49.5	66.1165	45.5709	88.7729	81.297	87.6594	93.2502	88.3873	93.2795
ITGB4	31.1419	33.1476	26.4023	48.5294	37.118	42.9418	71.3354	77.6017	93.7751	172.937	130.617	122.111
ST6GALNAC2	37.6297	28.8705	38.1366	35.9118	32.4783	28.0436	61.824	72.6746	55.0419	96.6411	93.2977	82.2556
MXRA7	263.408	239.518	241.532	308.647	298.104	272.549	443.865	437.279	471.934	738.372	718.883	806.444
MGAT5B	89.5328	106.928	99.7419	88.3235	114.834	96.3999	214.799	231.573	212.013	185.653	185.613	182.319
TIMP2	168.685	136.868	139.834	149.471	135.713	141.094	282.964	273.454	285.403	675.64	617.729	725.036
LGALS3BP	59.6886	49.1868	45.9595	52.4118	74.236	59.5927	103.833	118.25	101.929	229.735	195.434	251.855
RBFOX3	14.2734	17.1085	14.6679	18.4412	9.2795	15.7745	26.1563	28.3308	34.656	94.9456	96.2439	97.5195
NPTX1	197.232	249.142	210.24	274.676	281.865	237.494	444.657	513.649	522.898	1146.98	1095.02	1232.14
NOTUM	41.5225	38.494	34.2251	40.7647	34.7981	40.3127	75.2984	110.86	109.065	83.9252	73.6561	62.7517
METRNL	76.5571	69.5031	52.8045	83.4706	62.6366	72.7381	198.946	179.839	183.473	217.019	199.362	217.935
EMILIN2	27.2491	25.6627	25.4244	28.1471	33.6382	30.6727	64.2018	80.0652	58.0998	116.987	95.2619	145.007
EPB41L3	141.436	121.898	107.565	165.971	162.391	133.207	198.946	195.852	219.148	556.11	565.679	629.213
LAMA1	24.654	23.5241	18.5794	37.8529	33.6382	34.1782	50.7274	72.6746	70.3313	185.653	174.81	228.111
PTPRM	46.7128	45.979	48.8931	43.6765	60.3168	43.8181	91.1507	75.1381	76.4471	174.632	157.133	187.407
RAB31	112.889	122.967	129.078	161.118	128.753	134.96	275.83	262.368	280.306	436.58	475.327	513.037
APCDD1	7.78547	9.62351	5.86717	9.70588	16.2391	9.63999	31.7046	32.0261	22.4245	42.3864	41.2474	43.2478
LAMA3	201.125	278.012	255.222	283.412	278.385	269.92	412.953	380.618	371.023	778.215	698.26	800.508
ZNF521	10.3806	16.0392	13.6901	19.4118	13.9193	23.6618	29.3268	33.2579	30.5788	42.3864	37.3191	53.4237
DSC3	123.27	158.253	149.613	237.794	192.55	211.203	321.802	267.295	343.502	590.867	662.905	732.668
NOL4	18.1661	13.9006	22.4908	17.4706	19.7189	15.7745	35.6677	35.7214	44.849	67.8183	55.9786	61.9037
CELF4	24.654	45.979	36.1809	32.0294	17.3991	28.0436	103.833	93.6147	98.8716	110.205	116.868	90.7355
ZBTB7C	3.89273	3.20784	3.91145	8.73529	5.79969	8.76363	29.3268	34.4896	28.5403	55.1024	47.1399	46.6398
MAPK4	54.4983	56.6718	48.8931	55.3235	71.9161	42.9418	91.9434	101.005	92.7558	214.475	170.882	192.495
DCC	10.3806	9.62351	3.91145	8.73529	9.2795	8.76363	20.608	18.4766	18.3473	24.5841	15.7133	27.9839
NEDD4L	1227.51	1272.44	1275.13	1677.18	1637.83	1734.32	2212.19	2084.16	2235.31	2672.89	2506.27	2450.71
CCBE1	1.29758	5.34639	1.95572	6.79412	1.15994	3.50545	11.0966	8.62241	11.2122	10.1727	14.7312	20.3519
SERPINB5	14.2734	16.0392	6.84503	8.73529	19.7189	4.38181	30.1194	14.7813	30.5788	66.1229	79.5486	92.4315
ZNF516	53.2007	58.8103	39.1145	62.1176	66.1165	67.4799	99.0769	94.8465	88.6787	211.932	188.56	245.071
SALL3	22.0588	16.0392	13.6901	33	18.559	28.0436	31.7046	27.099	31.5981	111.9	80.5306	102.607
NFATC1	72.6643	64.1567	57.6938	60.1765	62.6366	54.3345	153.767	147.813	144.74	189.044	148.294	157.727
PPAP2C	193.339	173.223	161.347	124.235	170.511	166.509	262.356	289.467	293.557	271.273	215.076	258.639
C2CD4C	27.2491	26.732	18.5794	11.6471	19.7189	25.4145	58.6535	55.4298	59.1191	76.2956	53.0324	69.5356
PALM	393.166	329.338	280.646	311.559	344.502	312.862	452.583	562.92	503.532	350.112	334.89	331.566
LPPR3	19.4637	18.1777	15.6458	22.3235	16.2391	18.4036	59.4461	62.8204	58.0998	80.5342	68.7457	67.8396
GRIN3B	216.695	223.479	219.041	202.853	251.706	213.833	364.603	404.021	343.502	348.417	291.678	273.903
REEP6	71.3668	70.5724	63.561	88.3235	63.7966	80.6254	175.168	190.925	202.84	216.171	229.807	234.047
PLK5	7.78547	5.34639	1.95572	2.91176	5.79969	3.50545	14.2671	16.013	11.2122	13.5637	28.4804	22.8959
SMIM24	120.675	72.7109	87.0297	81.5294	83.5155	74.4908	150.597	161.362	155.952	97.4888	104.101	99.2155
ZFR2	3.89273	16.0392	10.7565	12.6176	9.2795	15.7745	22.9858	35.7214	25.4824	13.5637	10.8029	15.2639
FSD1	79.1522	48.1175	66.4946	69.8824	64.9565	49.9527	95.9064	118.25	111.103	193.282	167.936	213.695
PLIN4	141.436	248.073	176.993	254.294	245.907	225.225	279.001	301.784	298.653	278.055	263.198	285.775
PLIN5	267.301	280.151	245.443	333.882	349.141	320.749	527.882	551.834	577.94	376.392	379.083	280.687
SEMA6B	57.0934	53.4639	43.0259	45.6176	42.9177	53.4581	130.782	108.396	109.065	262.796	211.147	240.831
TUBB4A	85.6401	74.8495	105.609	86.3823	84.6755	82.3781	123.648	157.667	139.643	345.026	334.89	360.398
CD70	7.78547	2.13856	4.88931	7.76471	4.63975	8.76363	13.4745	11.086	14.2701	20.3455	21.6058	22.0479
C3	14.2734	8.55423	8.80075	14.5588	11.5994	8.76363	44.3865	38.185	42.8104	25.4319	25.5341	18.6559
FBN3	49.3079	72.7109	44.9816	52.4118	32.4783	49.0763	95.1138	113.323	85.6208	72.057	80.5306	49.1837
CERS4	127.163	118.69	109.52	145.588	138.033	114.804	248.089	202.011	210.994	111.9	116.868	116.175
OLFM2	314.014	310.091	288.469	254.294	305.064	269.92	707.013	808.043	736.95	436.58	503.808	456.222
C19orf66	44.1176	38.494	27.3801	45.6176	32.4783	29.7963	104.625	99.7736	107.026	66.1229	95.2619	78.8636
CACNA1A	1.29758	1.06928	3.91145	7.76471	0	0	19.0228	14.7813	16.3087	5.08637	7.85665	6.78396
PALM3	14.2734	10.6928	20.5351	19.4118	23.1988	21.9091	35.6677	30.7943	38.7332	55.1024	52.0503	50.0317
CYP4F22	6.48789	5.34639	1.95572	7.76471	9.2795	3.50545	24.5711	23.4037	16.3087	46.6251	34.3728	43.2478
HSH2D	55.7958	56.6718	44.0038	50.4706	74.236	76.2436	79.2615	88.6876	86.6401	135.637	143.384	132.287
KCNN1	50.6055	38.494	46.9373	41.7353	47.5574	32.4254	100.662	61.5886	87.6594	107.662	85.4411	111.087
CRLF1	97.3183	96.2351	83.1182	69.8824	84.6755	56.9636	187.057	197.084	204.878	203.455	191.506	206.063
TMEM59L	67.474	57.741	64.5388	59.2059	73.0761	61.3454	129.989	145.349	116.2	269.578	263.198	237.439
COMP	67.474	42.7711	31.2916	53.3824	55.677	46.4472	65.7871	91.1512	103.968	77.9911	73.6561	55.1197
NCAN	7.78547	9.62351	12.7122	12.6176	12.7593	11.3927	39.6308	48.0391	44.849	37.3001	37.3191	27.1359
ZNF536	20.7612	18.1777	12.7122	22.3235	44.0776	19.28	38.0455	27.099	29.5596	76.2956	54.0145	78.0156
CHST8	15.5709	14.9699	9.77861	8.73529	11.5994	13.1454	27.7415	23.4037	36.6946	65.2751	61.8711	71.2316
SCN1B	7.78547	4.27711	7.82289	8.73529	11.5994	14.8982	17.4375	14.7813	21.4052	27.9751	25.5341	40.7038
FXYD5	54.4983	36.3555	55.7381	37.8529	57.9969	58.7163	95.1138	94.8465	86.6401	212.78	200.345	228.111
DMKN	193.339	178.57	153.524	180.529	192.55	163.003	258.393	264.831	315.981	427.255	407.564	459.614
LGALS4	86.9377	65.226	70.406	87.3529	71.9161	74.4908	126.026	120.714	112.122	189.891	173.828	166.207
FBXO27	38.9273	43.8404	36.1809	33	45.2376	47.3236	60.2388	61.5886	66.2542	67.8183	43.2116	61.0557
PLEKHG2	224.481	281.22	293.358	398.912	344.502	332.142	423.257	442.206	408.737	433.189	398.725	482.51
DLL3	53.2007	29.9398	46.9373	25.2353	33.6382	35.9309	112.551	110.86	122.315	117.834	120.796	108.543
SELV	0	4.27711	0	3.88235	1.15994	0.876363	6.34092	12.3177	6.11577	5.08637	4.91041	6.78396
CYP2S1	11.6782	2.13856	1.95572	6.79412	13.9193	5.25818	37.2529	17.2448	21.4052	47.4728	52.0503	57.6637
CEACAM5	2.59516	2.13856	10.7565	15.5294	11.5994	6.13454	58.6535	40.6485	74.4085	440.819	474.345	455.374
DMRTC2	6.48789	5.34639	7.82289	7.76471	3.47981	6.13454	16.6449	20.9401	24.4631	16.1068	12.7671	13.5679
GIPR	41.5225	43.8404	37.1587	29.1176	32.4783	29.7963	91.9434	77.6017	87.6594	137.332	149.276	167.903
FOXA3	18.1661	7.48495	13.6901	13.5882	8.11956	12.2691	48.3495	62.8204	60.1384	35.6046	39.2832	34.7678
NOVA2	2.59516	4.27711	6.84503	4.85294	6.95963	6.13454	15.8523	16.013	11.2122	27.9751	15.7133	31.3758
DACT3	38.9273	32.0784	35.203	29.1176	32.4783	26.2909	62.6166	76.3699	71.3506	78.8388	75.6202	86.4956
MEIS3	146.626	144.353	101.698	131.029	175.151	124.444	430.39	461.915	496.397	410.301	352.567	366.334
SLC8A2	114.187	135.798	107.565	92.2059	89.3152	87.6363	261.563	294.394	285.403	195.825	205.255	194.191
CCDC114	45.4152	35.2862	39.1145	49.5	34.7981	45.5709	65.7871	59.1251	59.1191	65.2751	67.7636	54.2717
FAM83E	3.89273	10.6928	6.84503	10.6765	13.9193	15.7745	30.1194	30.7943	14.2701	31.366	31.4266	21.1999
LRRC4B	59.6886	53.4639	69.4282	62.1176	67.2764	63.9745	175.168	177.375	160.029	168.698	168.918	196.735
SYT3	16.8685	14.9699	13.6901	13.5882	17.3991	21.9091	28.5341	41.8803	22.4245	55.9501	47.1399	54.2717
C19orf81	89.5328	56.6718	74.3175	95.1176	85.8354	65.7272	110.966	109.628	108.045	94.9456	107.047	109.391
SHANK1	10.3806	18.1777	23.4687	12.6176	25.5186	17.5273	99.8695	86.2241	91.7365	83.9252	108.029	99.2155
KLK3	508.65	487.591	482.086	639.618	706.402	624.847	831.453	879.486	876.594	1675.96	1504.55	1641.72
KLK2	864.187	890.709	877.142	1140.44	1274.77	1147.16	1754.85	1728.18	1783.77	2528.78	2460.11	2355.73
KLK4	3023.36	3126.57	3023.55	3665.91	3694.4	3714.9	4553.57	4847.03	4997.6	4846.47	4460.61	4315.45
KLK8	3.89273	1.06928	1.95572	3.88235	8.11956	2.62909	18.2301	12.3177	32.6174	19.4978	21.6058	15.2639
KLK10	14.2734	14.9699	7.82289	7.76471	11.5994	19.28	28.5341	35.7214	24.4631	23.7364	17.6775	15.2639
KLK11	376.297	345.377	298.248	395.029	388.579	393.487	664.212	634.363	658.464	320.442	305.427	285.775
KLK12	1.29758	2.13856	2.93358	4.85294	5.79969	7.0109	45.9717	44.3438	40.7718	19.4978	24.552	13.5679
KLK14	19.4637	35.2862	17.6015	21.3529	25.5186	14.8982	53.1052	83.7605	71.3506	54.2546	55.9786	71.2316
CD33	2.59516	2.13856	0.977861	5.82353	2.31988	3.50545	10.304	22.1719	17.328	46.6251	40.2653	53.4237
PRKCG	36.3322	42.7711	40.0923	36.8824	47.5574	39.4363	118.892	131.8	116.2	156.83	162.043	145.855
CACNG7	0	3.20784	1.95572	0.970588	1.15994	2.62909	32.4972	24.6355	21.4052	30.5182	33.3908	22.0479
CACNG8	12.9758	17.1085	10.7565	16.5	26.6786	19.28	34.8751	22.1719	28.5403	76.2956	97.226	96.6715
CDC42EP5	23.3564	16.0392	17.6015	18.4412	24.3587	25.4145	35.6677	45.5756	41.7911	37.3001	34.3728	22.8959
PTPRH	31.1419	45.979	30.3137	45.6176	38.2779	36.8072	60.2388	67.7475	62.177	83.0774	63.8353	66.1437
FAM110C	3.89273	3.20784	1.95572	4.85294	3.47981	4.38181	19.0228	12.3177	10.1929	33.0614	33.3908	34.7678
PXDN	121.972	137.937	91.919	150.441	127.593	134.96	240.955	241.427	223.226	941.827	821.02	1001.48
SOX11	15.5709	9.62351	14.6679	18.4412	13.9193	21.0327	37.2529	33.2579	28.5403	29.6705	34.3728	32.2238
RNF144A	281.574	285.497	235.665	340.676	320.143	310.232	457.339	394.167	440.335	408.605	362.388	390.926
MBOAT2	443.772	566.718	566.182	671.647	660.005	696.708	1212.7	1038.38	1239.46	909.613	894.676	911.595
GREB1	86.9377	114.413	129.078	170.824	168.191	161.251	388.381	460.683	396.506	378.935	345.693	308.67
TRIB2	35.0346	28.8705	17.6015	21.3529	39.4379	30.6727	92.736	75.1381	80.5243	431.494	383.012	405.342
FAM49A	5.19031	7.48495	5.86717	5.82353	10.4394	2.62909	18.2301	12.3177	13.2508	51.7115	40.2653	62.7517
OSR1	18.1661	10.6928	4.88931	8.73529	16.2391	13.1454	26.1563	20.9401	28.5403	15.2591	17.6775	17.8079
LDAH	9.08304	16.0392	8.80075	20.3824	25.5186	15.7745	22.9858	17.2448	40.7718	77.1433	100.172	93.2795
KLHL29	144.031	153.976	173.081	152.382	156.592	149.858	229.066	252.513	233.419	275.512	280.875	276.447
DPYSL5	408.737	420.226	405.812	453.265	487.174	429.418	568.305	679.939	613.616	1072.38	942.798	1126.99
SLC30A3	22.0588	17.1085	9.77861	18.4412	17.3991	10.5164	37.2529	43.112	39.7525	68.666	77.5844	112.783
LBH	44.1176	27.8012	34.2251	39.7941	45.2376	49.9527	163.279	147.813	156.971	237.364	226.861	221.327
GALNT14	1.29758	0	1.95572	1.94118	0	3.50545	19.8154	14.7813	22.4245	61.8842	64.8174	80.5596
EHD3	51.9031	67.3645	54.7602	53.3824	62.6366	53.4581	101.455	121.945	102.949	178.023	156.151	167.055
XDH	0	3.20784	5.86717	3.88235	4.63975	4.38181	16.6449	8.62241	17.328	11.0205	4.91041	9.32795
CDC42EP3	150.519	168.946	178.949	192.176	142.672	181.407	296.438	273.454	317.001	286.532	263.198	316.302
CYP1B1	84.3425	102.651	92.8968	116.471	107.874	136.713	148.219	125.641	169.203	135.637	156.151	141.615
SIX3	18.1661	9.62351	10.7565	14.5588	11.5994	14.8982	29.3268	28.3308	19.3666	27.1273	26.5162	20.3519
EPAS1	58.391	54.5332	59.6495	70.8529	55.677	64.8509	149.804	130.568	138.624	439.971	374.173	464.702
BCYRN1	103.806	74.8495	93.8747	142.676	104.394	134.96	122.855	121.945	176.338	317.051	358.46	336.654
EFEMP1	20.7612	22.4548	15.6458	20.3824	24.3587	19.28	77.6763	67.7475	73.3892	67.8183	62.8532	68.6876
LOC100129434	128.46	187.124	194.594	187.324	209.949	194.553	276.623	241.427	278.267	168.698	202.309	231.503
CCDC85A	310.121	326.13	366.698	428.029	421.057	381.218	551.66	493.941	541.246	339.939	357.478	328.174
ANTXR1	249.135	313.299	336.384	382.412	352.621	374.207	530.26	523.503	549.4	683.269	678.618	692.812
TGFA	29.8443	32.0784	36.1809	22.3235	16.2391	27.1672	66.5797	61.5886	64.2156	70.3615	73.6561	83.9516
CYP26B1	40.2249	41.7019	23.4687	33	57.9969	39.4363	66.5797	39.4167	57.0805	150.896	119.814	136.527
EMX1	12.9758	10.6928	17.6015	19.4118	16.2391	13.1454	25.3637	28.3308	29.5596	55.1024	43.2116	77.1676
TCF7L1	94.7232	103.72	105.609	99	150.792	120.062	157.73	194.62	166.145	155.134	145.348	185.711
ATOH8	66.1765	40.6326	46.9373	56.2941	71.9161	77.1199	168.827	189.693	141.682	94.0979	76.6023	88.1915
DUSP2	214.1	143.283	156.458	197.029	164.711	170.014	238.577	278.381	284.383	782.454	603.98	727.58
KIAA1211L	11.6782	9.62351	6.84503	10.6765	9.2795	12.2691	17.4375	19.7084	25.4824	28.8228	17.6775	22.0479
IL18R1	1.29758	4.27711	2.93358	8.73529	11.5994	7.88727	13.4745	12.3177	18.3473	27.9751	28.4804	33.0718
POU3F3	106.401	124.036	105.609	108.706	110.194	95.5236	208.458	172.448	183.473	291.619	284.804	318.846
FHL2	19.4637	22.4548	20.5351	37.8529	28.9984	19.28	43.5938	45.5756	44.849	111.052	99.1902	114.479
NCK2	245.242	266.25	254.244	292.147	285.345	290.076	431.183	460.683	432.181	435.733	457.65	492.685
MALL	2.59516	3.20784	0.977861	1.94118	3.47981	3.50545	6.34092	11.086	11.2122	26.2796	21.6058	35.6158
ACOXL	6.48789	8.55423	5.86717	10.6765	9.2795	5.25818	19.0228	23.4037	20.3859	22.8887	24.552	23.7439
STEAP3	168.685	159.323	142.768	168.882	171.671	196.305	236.199	242.659	246.669	629.863	531.306	613.949
GYPC	49.3079	37.4247	29.3358	57.2647	53.3571	49.0763	61.824	73.9064	78.4857	76.2956	94.2798	88.1915
BIN1	49.3079	38.494	39.1145	50.4706	64.9565	54.3345	65.7871	61.5886	66.2542	168.698	174.81	195.039
LRP1B	37.6297	34.2169	38.1366	60.1765	66.1165	48.2	87.9803	51.7345	75.4278	113.596	88.3873	117.871
FMNL2	101.211	102.651	107.565	119.382	147.312	113.051	207.665	187.229	190.608	379.783	415.42	422.302
RPRM	20.7612	6.41567	10.7565	11.6471	19.7189	8.76363	20.608	25.8672	45.8683	69.5138	60.889	89.0395
DAPL1	20.7612	11.7621	4.88931	10.6765	19.7189	19.28	75.2984	51.7345	74.4085	20.3455	38.3012	36.4638
STK39	1576.56	1539.76	1556.76	1810.15	1695.83	1872.79	2416.68	2234.44	2375.98	1219.88	1353.31	1175.32
RAPGEF4	14.2734	12.8313	17.6015	15.5294	24.3587	24.5382	23.7785	25.8672	42.8104	57.6456	66.7815	86.4956
WIPF1	85.6401	78.0573	76.2732	84.4412	76.5559	83.2545	127.611	109.628	125.373	253.471	239.628	295.95
CHN1	36.3322	24.5934	35.203	37.8529	47.5574	40.3127	102.247	107.164	109.065	106.814	123.742	139.919
HOXD3	25.9516	21.3856	19.5572	33.9706	24.3587	36.8072	42.8012	41.8803	31.5981	85.6206	85.4411	91.5835
HAGLR	15.5709	7.48495	10.7565	19.4118	12.7593	14.0218	32.4972	25.8672	29.5596	65.2751	65.7994	89.8875
ITGA4	48.0104	40.6326	76.2732	60.1765	59.1568	47.3236	89.5655	84.9923	78.4857	100.032	91.3335	105.999
FRZB	7.78547	9.62351	7.82289	7.76471	6.95963	5.25818	32.4972	29.5625	26.5017	16.9546	18.6595	16.9599
INPP1	45.4152	40.6326	48.8931	48.5294	52.1972	68.3563	58.6535	67.7475	79.505	77.9911	85.4411	88.1915
DNAH7	31.1419	33.1476	34.2251	37.8529	39.4379	37.6836	52.3126	46.8074	59.1191	38.9955	56.9607	78.0156
PLCL1	40.2249	50.2561	54.7602	79.5882	49.8773	51.7054	135.537	125.641	107.026	67.8183	68.7457	78.8636
NRP2	27.2491	32.0784	23.4687	33	34.7981	30.6727	76.0911	82.5288	75.4278	137.332	124.724	161.119
ADAM23	89.5328	103.72	74.3175	91.2353	82.3556	105.164	151.39	142.886	144.74	237.364	247.484	250.159
FN1	616.349	685.408	685.481	757.059	781.798	694.079	2238.35	2222.12	2297.49	2967.9	2615.28	2694.93
IGFBP2	3532.01	2588.72	2568.84	2679.79	2968.28	2871.84	4734.29	4815	4740.74	6543.62	5568.4	5757.89
IGFBP5	149.221	184.985	177.971	250.412	262.146	217.338	817.979	686.097	806.262	1373.32	1259.03	1199.91
TNS1	103.806	120.828	108.543	131.029	134.553	124.444	171.998	198.315	179.396	137.332	116.868	118.719
CRYBA2	63.5813	60.9489	60.6274	44.6471	63.7966	50.829	111.759	73.9064	92.7558	75.4479	77.5844	62.7517
IHH	5.19031	2.13856	3.91145	2.91176	4.63975	7.0109	22.1932	11.086	17.328	10.1727	12.7671	9.32795
SPEG	89.5328	78.0573	81.1625	76.6765	86.9953	70.9854	220.347	220.487	229.341	350.112	321.141	358.702
OBSL1	563.149	494.007	506.532	552.265	586.929	540.716	1028.81	1097.51	1032.55	1665.79	1489.82	1623.06
SLC4A3	72.6643	58.8103	54.7602	34.9412	56.8369	56.9636	137.915	151.508	122.315	163.612	191.506	167.055
EPHA4	116.782	140.075	126.144	164.029	141.512	142.847	340.032	336.274	347.58	444.21	406.582	423.15
PAX3	19.4637	23.5241	23.4687	34.9412	42.9177	31.5491	42.0086	38.185	41.7911	79.6865	89.3694	107.695
SERPINE2	232.266	174.292	204.373	214.5	199.509	197.182	370.151	355.982	354.715	408.605	453.721	477.422
SLC19A3	1.29758	1.06928	0.977861	0	0	1.75273	9.51138	4.92709	5.09647	13.5637	14.7312	16.9599
DNER	7.78547	9.62351	8.80075	6.79412	16.2391	13.1454	44.3865	43.112	46.8876	184.805	162.043	173.839
ECEL1	37.6297	41.7019	46.9373	34.9412	41.7578	44.6945	152.975	149.044	161.049	194.978	172.846	168.751
INPP5D	7.78547	7.48495	7.82289	28.1471	18.559	23.6618	29.3268	23.4037	16.3087	21.1932	24.552	16.1119
COL6A3	3.89273	12.8313	12.7122	17.4706	16.2391	7.0109	27.7415	40.6485	24.4631	35.6046	29.4624	26.2879
HES6	433.391	313.299	334.429	503.735	489.494	468.854	2242.31	2144.52	2160.91	1999.79	1783.46	1685.82
AGXT	0	0	0.977861	1.94118	1.15994	1.75273	22.9858	14.7813	17.328	16.9546	13.7491	6.78396
ANO7	124.567	129.383	132.989	164.029	165.871	148.982	248.089	232.805	255.843	459.469	463.542	484.205
DEFB132	0	2.13856	0	2.91176	5.79969	4.38181	7.92615	7.39064	8.15436	43.2342	46.1578	44.0958
RSPO4	102.509	110.136	79.2068	102.882	103.234	95.5236	151.39	168.753	171.242	110.205	125.706	102.607
SIRPA	32.4394	41.7019	29.3358	47.5588	38.2779	33.3018	75.2984	81.297	90.7172	168.698	159.097	154.335
EBF4	151.817	125.106	125.166	129.088	153.112	110.422	309.12	305.48	322.097	315.355	296.588	325.63
LZTS3	140.138	140.075	154.502	162.088	172.831	166.509	238.577	220.487	227.303	272.121	267.126	290.862
ADAM33	15.5709	18.1777	13.6901	6.79412	12.7593	5.25818	34.0825	35.7214	39.7525	34.7569	25.5341	30.5278
SMOX	116.782	101.581	96.8083	104.824	115.994	100.782	192.605	230.341	197.743	155.982	139.456	131.439
RASSF2	16.8685	26.732	20.5351	33	20.8789	18.4036	67.3723	62.8204	61.1577	105.966	112.939	110.239
CHGB	519.031	550.678	518.267	578.471	617.087	580.152	1271.35	1188.66	1400.51	3057.76	2692.87	2871.31
JAG1	41.5225	26.732	37.1587	50.4706	61.4767	49.0763	57.0683	56.6615	66.2542	136.484	117.85	140.767
SPTLC3	3.89273	2.13856	8.80075	7.76471	5.79969	6.13454	12.6818	22.1719	18.3473	20.3455	22.5879	26.2879
ISM1	10.3806	8.55423	8.80075	11.6471	11.5994	16.6509	22.9858	28.3308	21.4052	96.6411	88.3873	95.8235
RIN2	28.5467	28.8705	30.3137	32.0294	32.4783	27.1672	50.7274	54.198	46.8876	50.016	53.0324	55.1197
INSM1	16.8685	13.9006	21.5129	24.2647	15.0792	18.4036	77.6763	67.7475	86.6401	107.662	100.172	134.831
RALGAPA2	203.72	260.904	251.31	254.294	280.705	261.156	353.506	385.545	359.811	488.292	401.671	469.79
NKX2-4	16.8685	8.55423	10.7565	14.5588	16.2391	16.6509	23.7785	24.6355	22.4245	54.2546	72.674	65.2957
LINC00261	1.29758	0	1.95572	0.970588	1.15994	0	13.4745	8.62241	16.3087	16.1068	19.6416	15.2639
FOXA2	0	1.06928	0.977861	2.91176	1.15994	0	15.0597	16.013	15.2894	13.5637	19.6416	16.9599
ACSS1	97.3183	67.3645	57.6938	88.3235	88.1553	72.7381	175.961	224.183	190.608	233.125	216.058	223.871
DUSP15	28.5467	14.9699	16.6236	18.4412	25.5186	21.9091	37.2529	35.7214	43.8297	52.5592	59.9069	62.7517
VSTM2L	311.419	230.964	219.041	251.382	233.147	271.672	494.592	580.165	510.667	353.503	291.678	280.687
MAFB	208.91	188.193	200.462	207.706	225.028	226.102	341.617	338.737	340.444	244.994	200.345	202.671
EMILIN3	46.7128	44.9097	45.9595	53.3824	49.8773	58.7163	78.4689	98.5418	79.505	255.166	220.968	274.751
TOX2	57.0934	44.9097	45.9595	47.5588	47.5574	41.1891	102.247	83.7605	95.8137	90.707	90.3515	97.5195
ADA	53.2007	42.7711	44.0038	62.1176	45.2376	51.7054	87.1877	62.8204	89.6979	100.032	126.688	115.327
WISP2	5.19031	3.20784	3.91145	7.76471	4.63975	7.0109	12.6818	9.85418	13.2508	10.1727	16.6954	16.1119
KCNK15	3.89273	9.62351	8.80075	11.6471	10.4394	12.2691	22.9858	23.4037	30.5788	19.4978	10.8029	14.4159
RIMS4	73.9619	52.3946	61.6053	93.1765	73.0761	84.1308	158.523	161.362	191.627	346.721	295.606	377.358
WFDC2	0	2.13856	0.977861	1.94118	2.31988	0	8.71877	3.69532	8.15436	13.5637	10.8029	11.8719
CD40	6.48789	3.20784	0.977861	2.91176	3.47981	1.75273	17.4375	25.8672	14.2701	38.9955	28.4804	28.8319
CDH22	3.89273	2.13856	0	0.970588	2.31988	1.75273	15.0597	12.3177	17.328	29.6705	26.5162	31.3758
EYA2	20.7612	8.55423	23.4687	21.3529	26.6786	21.9091	52.3126	56.6615	29.5596	116.139	108.029	131.439
SULF2	92.128	96.2351	69.4282	132.971	107.874	84.1308	156.938	179.839	171.242	521.353	471.399	580.029
PREX1	14.2734	17.1085	17.6015	27.1765	23.1988	8.76363	42.0086	61.5886	40.7718	144.114	99.1902	118.719
KCNB1	29.8443	34.2169	30.3137	41.7353	39.4379	36.8072	68.1649	62.8204	60.1384	44.9296	36.337	34.7678
KCNG1	55.7958	65.226	65.5167	57.2647	59.1568	58.7163	149.012	146.581	127.412	183.957	158.115	159.423
TFAP2C	14.2734	13.9006	23.4687	19.4118	13.9193	19.28	49.9348	46.8074	46.8876	100.88	111.957	108.543
BMP7	84.3425	72.7109	75.2953	111.618	84.6755	99.029	151.39	144.117	177.357	412.844	375.155	437.566
PHACTR3	1.29758	2.13856	0.977861	1.94118	1.15994	0	9.51138	2.46355	12.2315	34.7569	28.4804	33.9198
GATA5	2.59516	1.06928	0.977861	3.88235	2.31988	2.62909	14.2671	11.086	10.1929	24.5841	15.7133	16.1119
SLCO4A1	63.5813	80.1959	67.4724	66.9706	70.7562	49.9527	145.049	160.13	136.586	260.253	219.004	245.919
CHRNA4	5.19031	7.48495	3.91145	1.94118	8.11956	3.50545	13.4745	8.62241	17.328	72.9047	77.5844	81.4076
KCNQ2	79.1522	83.4037	86.0518	72.7941	61.4767	73.6145	354.299	353.519	338.406	419.626	364.352	391.774
HELZ2	511.246	595.588	564.226	579.441	589.248	571.389	856.817	1014.98	832.764	846.033	693.349	790.332
ZBTB46	86.9377	69.5031	94.8526	89.2941	111.354	99.9054	136.33	128.104	132.508	188.196	169.9	176.383
MYT1	23.3564	22.4548	19.5572	14.5588	12.7593	14.8982	87.1877	67.7475	90.7172	111.052	113.921	100.911
ADAMTS1	408.737	429.85	439.06	639.618	617.087	589.792	1131.06	1096.28	1215	2484.69	2315.75	2554.16
TIAM1	77.8547	74.8495	97.7861	134.912	104.394	110.422	158.523	141.654	139.643	427.255	412.474	474.878
HUNK	24.654	26.732	28.358	35.9118	42.9177	38.56	54.6904	64.0522	53.0033	135.637	122.76	151.791
OLIG2	1.29758	2.13856	2.93358	4.85294	8.11956	3.50545	15.0597	8.62241	10.1929	28.8228	42.2295	45.7918
OLIG1	1.29758	0	1.95572	6.79412	2.31988	0	8.71877	4.92709	7.13506	24.5841	35.3549	44.9438
RCAN1	102.509	103.72	117.343	133.941	129.913	115.68	197.361	187.229	178.377	303.487	288.732	290.862
ETS2	416.522	462.998	414.613	522.176	489.494	477.618	663.419	610.959	695.159	732.438	639.335	640.237
BACE2	320.502	312.229	320.739	330.971	301.584	311.109	630.922	562.92	609.538	702.767	710.045	753.868
FAM3B	3.89273	0	0.977861	0.970588	2.31988	4.38181	10.304	8.62241	8.15436	3.39092	5.89249	8.47996
MX1	81.7474	66.2953	69.4282	67.9412	73.0761	75.3672	111.759	120.714	107.026	52.5592	51.0682	44.0958
TMPRSS2	762.976	828.691	652.234	1069.59	910.551	945.596	1905.45	2055.83	2067.13	1312.28	1314.02	1197.37
TFF2	45.4152	22.4548	19.5572	18.4412	22.0388	24.5382	57.8609	62.8204	40.7718	27.9751	23.5699	26.2879
COL18A1	323.097	285.497	275.757	364.941	370.02	320.749	524.711	587.556	602.403	1553.04	1370	1670.55
COL6A1	735.726	758.119	741.219	862.853	875.753	759.807	2008.49	2069.38	1911.18	2952.64	2583.86	2934.06
COL6A2	202.422	183.916	182.86	196.059	231.988	196.305	377.285	423.73	449.509	825.688	758.167	853.084
CECR2	133.65	182.847	167.214	220.324	196.029	191.923	266.319	253.745	267.055	351.807	353.549	421.454
TBX1	124.567	114.413	102.675	124.235	138.033	115.68	156.938	188.461	171.242	420.474	389.886	469.79
LOC388849	31.1419	52.3946	32.2694	36.8824	56.8369	37.6836	61.0314	66.5157	71.3506	57.6456	62.8532	54.2717
SCARF2	229.671	209.579	220.997	219.353	267.946	207.698	324.18	331.347	341.464	734.981	661.923	772.524
ADRBK2	225.778	278.012	275.757	311.559	327.102	317.243	433.561	392.935	405.679	492.53	466.489	507.949
ASPHD2	25.9516	28.8705	28.358	29.1176	34.7981	29.7963	42.8012	45.5756	46.8876	105.966	117.85	132.287
TPST2	67.474	59.8796	49.8709	54.3529	42.9177	51.7054	82.432	99.7736	87.6594	180.566	145.348	174.687
CABP7	1.29758	3.20784	4.88931	11.6471	4.63975	7.0109	22.9858	30.7943	34.656	41.5387	40.2653	33.0718
TCN2	194.637	221.341	176.993	255.265	267.946	238.371	335.276	391.704	337.387	247.537	246.502	220.479
TIMP3	83.045	67.3645	76.2732	89.2941	84.6755	71.8618	143.463	136.727	132.508	243.298	228.825	254.399
LARGE	93.4256	93.0272	104.631	113.559	98.5947	103.411	160.901	156.435	152.894	321.289	257.305	302.734
HMOX1	40.2249	35.2862	32.2694	40.7647	25.5186	28.0436	49.9348	61.5886	60.1384	136.484	119.814	130.591
RASD2	10.3806	12.8313	9.77861	16.5	15.0792	30.6727	88.7729	94.8465	80.5243	81.382	85.4411	89.8875
APOL2	90.8304	97.3043	84.0961	112.588	121.793	97.2763	139.5	139.19	133.528	146.657	157.133	149.247
RAC2	121.972	90.8887	98.764	105.794	126.433	91.1417	203.702	206.938	224.245	70.3615	51.0682	61.0557
ELFN2	3.89273	7.48495	4.88931	5.82353	8.11956	4.38181	30.1194	33.2579	29.5596	63.5797	57.9428	57.6637
APOBEC3C	24.654	31.0091	35.203	48.5294	47.5574	39.4363	53.1052	52.9662	53.0033	129.703	133.563	140.767
MGAT3	106.401	81.2652	88.0075	81.5294	92.795	69.2327	188.642	184.766	184.492	225.496	208.201	211.151
CACNA1I	15.5709	34.2169	12.7122	8.73529	12.7593	10.5164	45.9717	67.7475	39.7525	107.662	80.5306	68.6876
A4GALT	7.78547	17.1085	5.86717	6.79412	8.11956	4.38181	22.9858	24.6355	30.5788	45.7774	38.3012	41.5518
BIK	93.4256	58.8103	68.4503	54.3529	81.1956	76.2436	120.478	124.409	118.238	75.4479	79.5486	71.2316
SCUBE1	7.78547	2.13856	0.977861	6.79412	10.4394	8.76363	15.0597	24.6355	21.4052	62.7319	52.0503	46.6398
PNPLA3	10.3806	14.9699	8.80075	13.5882	15.0792	8.76363	22.1932	24.6355	26.5017	88.1638	86.4231	93.2795
KIAA1644	7.78547	16.0392	10.7565	12.6176	26.6786	20.1563	34.8751	35.7214	37.7139	100.032	89.3694	110.239
PHF21B	173.875	177.5	176.015	170.824	180.95	174.396	456.546	432.352	429.123	404.367	339.8	358.702
CERK	247.837	190.332	228.82	228.088	267.946	241.876	405.819	381.85	386.313	901.984	801.378	916.683
CNTN4	59.6886	96.2351	81.1625	93.1765	84.6755	106.04	137.915	112.091	136.586	95.7934	105.083	93.2795
ITPR1	28.5467	29.9398	27.3801	30.0882	51.0373	30.6727	46.7643	50.5027	58.0998	136.484	135.527	166.207
OXTR	36.3322	38.494	44.9816	48.5294	52.1972	44.6945	178.338	182.302	198.762	154.287	160.079	138.223
LHFPL4	11.6782	8.55423	9.77861	5.82353	5.79969	1.75273	24.5711	23.4037	30.5788	9.32502	16.6954	5.93597
ATP2B2	0	2.13856	2.93358	2.91176	2.31988	2.62909	11.8892	12.3177	8.15436	35.6046	27.4983	30.5278
SLC6A11	66.1765	70.5724	65.5167	58.2353	64.9565	68.3563	96.6991	107.164	100.91	105.966	84.459	109.391
SLC6A1	0	0	0	0	1.15994	0.876363	3.96308	3.69532	4.07718	16.1068	10.8029	15.2639
SYN2	24.654	13.9006	21.5129	33.9706	26.6786	30.6727	45.1791	48.0391	46.8876	92.4024	85.4411	94.9755
FBLN2	6.48789	3.20784	0	2.91176	8.11956	7.0109	22.9858	14.7813	18.3473	57.6456	52.0503	65.2957
GRIP2	50.6055	45.979	42.048	38.8235	48.7174	40.3127	107.796	118.25	116.2	137.332	127.671	109.391
PLCL2	73.9619	85.5423	86.0518	104.824	74.236	89.389	119.685	139.19	139.643	154.287	157.133	167.055
SATB1	197.232	212.786	163.303	207.706	202.989	199.811	308.327	305.48	340.444	403.519	399.707	453.678
KCNH8	80.4498	102.651	93.8747	95.1176	109.034	101.658	207.665	168.753	182.454	87.3161	102.136	72.0796
LINC00693	7.78547	9.62351	5.86717	10.6765	8.11956	8.76363	20.608	12.3177	28.5403	33.0614	31.4266	38.1598
SCN5A	12.9758	12.8313	28.358	20.3824	15.0792	24.5382	34.8751	34.4896	38.7332	144.962	120.796	170.447
CCK	1.29758	1.06928	3.91145	1.94118	0	1.75273	9.51138	11.086	13.2508	96.6411	67.7636	60.2077
VIPR1	108.997	117.621	103.653	117.441	122.953	128.825	172.79	190.925	179.396	484.901	505.772	456.222
ZNF662	42.8201	57.741	55.7381	59.2059	70.7562	62.2218	95.1138	71.4428	81.5436	35.6046	36.337	36.4638
TMEM158	24.654	18.1777	21.5129	23.2941	26.6786	21.0327	60.2388	51.7345	54.0226	120.377	109.993	117.023
PRSS50	81.7474	57.741	57.6938	45.6176	55.677	36.8072	107.003	114.555	100.91	55.1024	54.9965	39.0078
SEMA3F	96.0207	81.2652	83.1182	90.2647	113.674	79.749	146.634	151.508	154.933	361.98	294.624	310.366
SLC38A3	16.8685	29.9398	25.4244	28.1471	37.118	21.0327	38.0455	38.185	47.9069	93.2502	77.5844	109.391
C3orf18	68.7716	58.8103	51.8267	68.9118	48.7174	72.7381	93.5286	87.4559	101.929	81.382	88.3873	62.7517
CACNA2D3	20.7612	6.41567	6.84503	17.4706	25.5186	18.4036	27.7415	34.4896	28.5403	55.1024	56.9607	62.7517
ABHD6	73.9619	79.1266	88.0075	87.3529	97.4348	94.6472	136.33	137.959	129.45	178.023	151.24	196.735
LRIG1	255.623	287.636	258.155	298.941	299.264	290.076	389.967	456.988	384.274	578.151	564.697	666.525
GXYLT2	9.08304	19.247	25.4244	29.1176	20.8789	21.9091	37.2529	40.6485	42.8104	69.5138	69.7278	72.9276
PDZRN3	75.2595	64.1567	77.251	77.6471	77.7158	80.6254	195.776	185.998	160.029	222.953	191.506	211.999
CNTN3	28.5467	33.1476	33.2473	31.0588	28.9984	39.4363	69.7501	57.8933	83.5822	72.057	88.3873	54.2717
VGLL3	7.78547	13.9006	12.7122	13.5882	13.9193	14.0218	26.1563	28.3308	23.4438	72.057	123.742	96.6715
CD47	683.823	730.317	715.795	888.088	791.078	858.836	1137.4	1010.05	1155.88	1005.41	1106.81	1057.45
IFT57	852.508	779.504	750.02	988.059	939.55	915.799	1356.96	1272.42	1360.76	1331.78	1396.52	1358.49
MYH15	22.0588	13.9006	21.5129	38.8235	28.9984	34.1782	49.1421	57.8933	39.7525	83.9252	79.5486	59.3597
BOC	40.2249	38.494	53.7824	64.0588	69.5963	44.6945	58.6535	82.5288	76.4471	156.83	162.043	177.231
LSAMP	10.3806	7.48495	11.7343	5.82353	9.2795	17.5273	41.216	29.5625	39.7525	57.6456	54.9965	54.2717
SLC15A2	12.9758	19.247	19.5572	22.3235	17.3991	31.5491	48.3495	40.6485	28.5403	55.9501	70.7098	60.2077
ADCY5	14.2734	11.7621	21.5129	14.5588	16.2391	20.1563	28.5341	30.7943	30.5788	47.4728	49.1041	38.1598
KALRN	49.3079	69.5031	68.4503	47.5588	55.677	54.3345	142.671	147.813	110.084	161.916	118.832	161.967
ALDH1L1	3.89273	1.06928	0	5.82353	4.63975	1.75273	11.0966	8.62241	15.2894	13.5637	9.82081	7.63196
ACPP	96.0207	103.72	103.653	141.706	118.314	144.6	181.509	185.998	191.627	121.225	129.635	120.415
SLCO2A1	44.1176	47.0483	38.1366	52.4118	56.8369	63.0981	91.9434	82.5288	81.5436	105.118	82.4948	87.3435
MRAS	75.2595	76.9881	81.1625	96.0882	89.3152	77.9963	157.73	158.899	145.759	208.541	198.38	223.871
CLSTN2	22.0588	22.4548	26.4023	30.0882	25.5186	21.0327	42.8012	48.0391	47.9069	61.0365	33.3908	45.7918
CHST2	153.114	149.699	159.391	187.324	184.43	163.003	503.311	469.305	457.663	591.715	518.539	536.781
P2RY1	32.4394	37.4247	39.1145	41.7353	25.5186	36.8072	63.4092	68.9793	79.505	97.4888	85.4411	96.6715
MME	60.9861	70.5724	84.0961	49.5	52.1972	77.1199	149.804	109.628	128.431	69.5138	79.5486	72.9276
PTX3	20.7612	11.7621	18.5794	18.4412	9.2795	15.7745	46.7643	28.3308	38.7332	22.041	29.4624	35.6158
LXN	80.4498	71.6417	79.2068	85.4118	81.1956	70.9854	175.168	139.19	152.894	454.383	472.381	424.846
SLITRK3	10.3806	9.62351	3.91145	10.6765	4.63975	7.88727	26.1563	13.5495	15.2894	50.016	53.0324	53.4237
MECOM	154.412	173.223	174.059	182.471	201.829	177.902	325.765	300.553	305.788	322.985	331.943	346.83
LRRC34	57.0934	65.226	76.2732	85.4118	53.3571	92.8945	104.625	99.7736	106.007	66.1229	105.083	81.4076
LRRC31	20.7612	23.5241	15.6458	25.2353	27.8385	32.4254	35.6677	38.185	41.7911	6.78183	7.85665	5.93597
TNIK	193.339	228.826	220.997	273.706	286.505	254.145	358.262	343.665	334.329	592.562	534.252	602.925
KCNMB2	14.2734	21.3856	18.5794	24.2647	22.0388	28.92	53.1052	32.0261	49.9454	7.62956	8.83873	11.8719
DGKG	3.89273	2.13856	7.82289	11.6471	5.79969	6.13454	26.9489	18.4766	15.2894	16.9546	16.6954	16.1119
P3H2	16.8685	10.6928	7.82289	10.6765	13.9193	14.8982	23.7785	20.9401	27.521	27.1273	30.4445	41.5518
FGF12	20.7612	20.3163	24.4465	31.0588	18.559	33.3018	45.9717	29.5625	40.7718	51.7115	37.3191	49.1837
FAM43A	214.1	184.985	183.838	187.324	191.39	190.171	527.089	517.345	453.586	387.412	394.797	363.79
MUC4	7.78547	8.55423	15.6458	12.6176	19.7189	18.4036	46.7643	43.112	34.656	60.1887	61.8711	49.1837
NSG1	49.3079	62.0182	42.048	53.3824	37.118	48.2	117.307	107.164	118.238	159.373	171.864	159.423
MSX1	64.8789	48.1175	47.9152	51.4412	49.8773	43.8181	94.3212	93.6147	86.6401	214.475	210.165	231.503
JAKMIP1	0	1.06928	2.93358	4.85294	4.63975	1.75273	5.54831	4.92709	10.1929	40.691	27.4983	39.8558
PPP2R2C	84.3425	75.9188	91.919	72.7941	63.7966	63.9745	141.878	141.654	155.952	408.605	378.101	414.67
SORCS2	3.89273	1.06928	0.977861	2.91176	1.15994	1.75273	10.304	7.39064	6.11577	20.3455	23.5699	17.8079
AFAP1	154.412	183.916	186.772	177.618	196.029	176.149	400.271	384.313	391.409	417.083	374.173	408.734
HTRA3	18.1661	22.4548	13.6901	14.5588	22.0388	21.0327	45.1791	61.5886	42.8104	91.5547	84.459	82.2556
NKX3-2	9.08304	10.6928	7.82289	11.6471	24.3587	12.2691	29.3268	23.4037	25.4824	49.1683	47.1399	48.3357
QDPR	155.709	98.3736	95.8304	119.382	139.193	138.465	168.827	151.508	217.11	243.298	240.61	241.679
PPARGC1A	19.4637	17.1085	18.5794	14.5588	18.559	21.0327	43.5938	28.3308	44.849	44.9296	49.1041	47.4878
SEL1L3	452.855	455.513	440.038	553.235	540.531	512.672	677.686	729.209	709.429	511.181	485.148	527.453
NWD2	15.5709	17.1085	21.5129	24.2647	20.8789	21.9091	57.8609	54.198	67.2735	27.9751	39.2832	27.9839
KLF3-AS1	22.0588	53.4639	40.0923	46.5882	47.5574	46.4472	68.1649	49.2709	69.3121	48.3205	48.122	53.4237
UCHL1	325.692	238.449	287.491	346.5	341.022	305.851	426.427	477.928	504.551	1502.18	1435.8	1627.3
SHISA3	45.4152	47.0483	34.2251	35.9118	46.3975	67.4799	64.2018	62.8204	79.505	77.1433	68.7457	81.4076
KIT	59.6886	49.1868	84.0961	86.3823	64.9565	75.3672	147.426	99.7736	146.778	171.241	178.739	178.079
SPINK2	9.08304	3.20784	4.88931	1.94118	6.95963	2.62909	13.4745	18.4766	25.4824	27.1273	28.4804	26.2879
IGFBP7	12.9758	3.20784	5.86717	12.6176	10.4394	14.0218	41.216	19.7084	24.4631	56.7978	61.8711	82.2556
ADGRL3	42.8201	39.5633	51.8267	64.0588	52.1972	49.0763	78.4689	57.8933	70.3313	134.789	128.653	146.703
EPHA5	20.7612	32.0784	32.2694	18.4412	25.5186	35.0545	87.9803	52.9662	66.2542	47.4728	56.9607	58.5117
SLC4A4	54.4983	52.3946	42.048	56.2941	41.7578	48.2	83.2246	72.6746	92.7558	132.246	135.527	134.831
SHROOM3	720.156	822.275	857.584	1113.26	1047.42	1054.26	1288	1267.49	1246.6	1569.15	1248.23	1335.59
PRDM8	6.48789	7.48495	11.7343	7.76471	2.31988	12.2691	41.216	29.5625	24.4631	54.2546	52.0503	72.0796
TMEM150C	37.6297	53.4639	60.6274	38.8235	41.7578	37.6836	95.9064	86.2241	79.505	156.83	163.025	145.007
SCD5	31.1419	32.0784	19.5572	28.1471	25.5186	18.4036	57.8609	46.8074	66.2542	143.266	143.384	162.815
ARHGAP24	37.6297	44.9097	49.8709	49.5	38.2779	57.84	76.0911	66.5157	59.1191	129.703	139.456	148.399
HERC5	64.8789	54.5332	56.716	64.0588	39.4379	53.4581	92.736	88.6876	98.8716	213.628	271.054	267.967
BMPR1B	343.858	389.217	381.366	521.206	441.936	497.774	842.55	739.064	853.15	460.317	463.542	423.998
LEF1	230.969	248.073	251.31	308.647	273.745	311.109	619.032	570.311	570.805	649.36	648.174	652.957
PRSS12	58.391	65.226	58.6717	71.8235	74.236	61.3454	105.418	89.9194	101.929	160.221	157.133	191.647
PCDH10	125.865	160.392	144.723	198	167.031	161.251	242.54	259.904	245.65	648.513	548.001	628.365
ZNF827	160.9	212.786	179.926	226.147	215.748	212.956	290.097	306.711	278.267	257.71	280.875	257.791
EDNRA	25.9516	31.0091	30.3137	53.3824	34.7981	45.5709	78.4689	103.469	86.6401	50.8637	64.8174	61.9037
NR3C2	238.754	228.826	226.864	305.735	256.346	298.84	375.7	399.094	406.699	298.401	308.373	316.302
TRIM2	77.8547	125.106	91.919	89.2941	90.4751	97.2763	172.79	177.375	165.126	222.953	247.484	239.983
NPY2R	23.3564	17.1085	26.4023	36.8824	40.5978	38.56	63.4092	60.3569	60.1384	8.47729	19.6416	14.4159
GUCY1A3	68.7716	79.1266	96.8083	98.0294	120.634	92.8945	303.572	210.633	254.824	393.346	401.671	376.51
GUCY1B3	151.817	140.075	131.033	169.853	144.992	172.643	287.719	213.097	313.943	407.758	376.137	381.598
CTSO	115.484	144.353	163.303	160.147	133.393	182.283	256.015	202.011	246.669	146.657	171.864	137.375
DDX60L	19.4637	17.1085	16.6236	22.3235	18.559	23.6618	29.3268	32.0261	38.7332	29.6705	36.337	39.8558
PALLD	288.062	315.437	299.226	351.353	329.422	351.422	459.717	456.988	459.702	712.94	691.385	742.844
TENM3	81.7474	98.3736	87.0297	115.5	89.3152	100.782	160.901	179.839	160.029	396.737	365.334	454.526
PDLIM3	72.6643	68.4338	70.406	60.1765	61.4767	63.0981	116.514	92.383	118.238	153.439	138.473	157.727
PLEKHG4B	2.59516	2.13856	6.84503	5.82353	6.95963	1.75273	28.5341	20.9401	26.5017	38.9955	38.3012	32.2238
SLC9A3	44.1176	38.494	37.1587	43.6765	38.2779	29.7963	74.5058	71.4428	82.5629	144.962	117.85	130.591
LOC100288152	102.509	86.6116	110.498	67.9412	67.2764	70.109	177.546	181.071	137.605	272.969	288.732	310.366
LOC100506688	2.59516	2.13856	0	4.85294	0	6.13454	10.304	8.62241	9.17365	6.78183	10.8029	7.63196
SLC6A3	11.6782	12.8313	14.6679	9.70588	9.2795	12.2691	30.912	28.3308	29.5596	22.8887	25.5341	19.5039
IRX4	0	0	0.977861	0.970588	2.31988	6.13454	6.34092	3.69532	6.11577	16.1068	14.7312	16.1119
UBE2QL1	11.6782	2.13856	4.88931	8.73529	13.9193	7.88727	15.0597	24.6355	17.328	57.6456	49.1041	60.2077
ANKRD33B	27.2491	45.979	32.2694	64.0588	27.8385	49.0763	59.4461	72.6746	65.2349	101.727	96.2439	105.999
FAM105A	390.571	423.434	438.082	459.088	466.295	441.687	810.845	753.845	835.822	406.91	428.187	412.974
FBXL7	36.3322	45.979	40.0923	49.5	33.6382	39.4363	77.6763	91.1512	76.4471	156.83	155.169	161.967
2025-03-11	11.6782	8.55423	12.7122	11.6471	9.2795	8.76363	32.4972	41.8803	27.521	22.8887	21.6058	26.2879
MYO10	442.474	489.73	458.617	491.118	468.615	478.494	752.984	796.957	772.626	1032.53	768.969	946.363
BASP1	179.066	180.708	164.281	179.559	190.23	170.891	350.336	339.969	317.001	805.342	751.292	836.972
CDH10	6.48789	2.13856	7.82289	9.70588	12.7593	13.1454	21.4006	23.4037	36.6946	5.9341	10.8029	11.8719
CDH6	262.111	319.714	330.517	283.412	289.984	330.389	507.274	437.279	494.358	132.246	175.793	115.327
EGFLAM	1.29758	4.27711	1.95572	6.79412	3.47981	4.38181	26.1563	23.4037	19.3666	42.3864	59.9069	42.3998
DAB2	14.2734	8.55423	5.86717	11.6471	17.3991	8.76363	28.5341	22.1719	23.4438	76.2956	70.7098	77.1676
PTGER4	79.1522	83.4037	74.3175	85.4118	77.7158	71.8618	112.551	129.336	139.643	119.53	100.172	107.695
PLCXD3	16.8685	17.1085	15.6458	22.3235	16.2391	25.4145	60.2388	40.6485	50.9647	44.9296	59.9069	49.1837
ISL1	42.8201	44.9097	49.8709	57.2647	45.2376	48.2	80.8468	68.9793	72.3699	109.357	111.957	122.959
ARL15	75.2595	60.9489	53.7824	66	71.9161	57.84	122.855	98.5418	107.026	103.423	120.796	117.871
CCNO	142.734	121.898	145.701	117.441	124.113	130.578	194.983	232.805	206.917	281.446	225.879	230.655
PIK3R1	306.228	347.516	397.012	436.765	396.699	425.036	577.816	464.378	611.577	578.999	534.252	569.853
MAP1B	2673.01	3145.82	3231.83	3457.24	3120.23	3345.95	5411.18	4928.32	5055.7	2766.14	2868.66	2813.65
IQGAP2	67.474	85.5423	75.2953	88.3235	77.7158	85.8836	115.722	113.323	159.01	250.08	258.287	306.126
F2R	145.329	140.075	119.299	107.735	119.474	120.062	215.591	216.792	186.531	241.603	259.269	290.014
THBS4	11.6782	11.7621	14.6679	20.3824	18.559	16.6509	30.912	20.9401	32.6174	33.9092	23.5699	22.8959
EDIL3	67.474	69.5031	63.561	79.5882	90.4751	80.6254	141.878	107.164	142.701	80.5342	70.7098	80.5596
RHOBTB3	447.664	472.621	507.51	565.853	516.172	576.647	823.527	678.707	829.706	790.083	928.067	875.131
GLRX	48.0104	26.732	28.358	29.1176	35.9581	29.7963	49.9348	52.9662	55.0419	92.4024	106.065	92.4315
PAM	247.837	232.033	237.62	283.412	254.026	297.963	431.183	364.605	425.046	578.999	586.302	649.565
MCC	68.7716	70.5724	68.4503	68.9118	74.236	81.5017	112.551	110.86	116.2	177.175	145.348	184.863
KCNN2	207.612	181.777	208.284	228.088	225.028	219.091	394.722	354.751	385.293	167.003	181.685	154.335
PRR16	173.875	184.985	152.546	228.088	241.267	182.283	252.844	258.672	265.017	63.5797	59.9069	44.9438
SLC12A2	768.166	854.354	864.429	1056.97	985.947	1056.02	2721.05	2055.83	2408.59	2872.95	3127.93	2637.27
FSTL4	53.2007	50.2561	43.0259	41.7353	26.6786	34.1782	90.3581	71.4428	101.929	76.2956	73.6561	89.8875
SLC25A48	0	1.06928	2.93358	3.88235	1.15994	1.75273	5.54831	7.39064	10.1929	22.8887	23.5699	24.5919
HBEGF	51.9031	39.5633	36.1809	35.9118	40.5978	39.4363	70.5428	62.8204	69.3121	76.2956	78.5665	85.6476
ARAP3	45.4152	36.3555	35.203	37.8529	28.9984	32.4254	73.7132	75.1381	60.1384	92.4024	71.6919	111.087
GPX3	59.6886	62.0182	48.8931	77.6471	69.5963	65.7272	101.455	105.932	94.7944	508.637	432.116	514.733
CCDC69	5.19031	14.9699	8.80075	20.3824	9.2795	11.3927	21.4006	22.1719	30.5788	91.5547	84.459	107.695
SPARC	6.48789	4.27711	5.86717	16.5	13.9193	8.76363	18.2301	24.6355	32.6174	55.9501	74.6382	80.5596
HAND1	25.9516	23.5241	32.2694	45.6176	30.1584	36.8072	68.9575	60.3569	68.2928	138.18	115.886	158.575
THG1L	79.1522	69.5031	63.561	87.3529	76.5559	106.916	121.27	131.8	118.238	100.88	110.975	111.087
EBF1	11.6782	14.9699	13.6901	27.1765	11.5994	13.1454	49.1421	32.0261	42.8104	59.341	62.8532	64.4477
CCNJL	0	2.13856	0	0.970588	0	0.876363	5.54831	4.92709	7.13506	27.9751	19.6416	48.3357
GABRB2	254.325	315.437	318.783	303.794	287.665	343.534	579.402	546.907	550.419	253.471	254.359	250.159
GABRA6	1.29758	4.27711	1.95572	2.91176	2.31988	2.62909	19.8154	14.7813	18.3473	8.47729	12.7671	7.63196
GABRA1	220.588	253.419	262.067	241.676	260.986	282.189	760.118	548.139	626.866	350.96	363.37	319.694
C5orf58	5.19031	1.06928	1.95572	3.88235	3.47981	5.25818	14.2671	8.62241	9.17365	10.1727	13.7491	11.8719
UNC5A	57.0934	40.6326	44.9816	42.7059	41.7578	30.6727	104.625	129.336	99.8909	125.464	104.101	111.087
ADAMTS2	5.19031	10.6928	8.80075	11.6471	12.7593	15.7745	34.8751	22.1719	22.4245	73.7524	55.9786	78.8636
GFPT2	35.0346	24.5934	35.203	34.9412	38.2779	42.0654	65.7871	78.8335	77.4664	186.5	187.577	196.735
FLT4	107.699	97.3043	84.0961	130.059	131.073	121.814	219.554	221.719	204.878	578.151	515.593	603.773
BTNL9	341.263	390.287	377.454	351.353	382.779	322.502	621.41	548.139	592.21	370.458	396.761	364.638
FOXQ1	6.48789	6.41567	1.95572	6.79412	4.63975	5.25818	18.2301	12.3177	11.2122	30.5182	24.552	21.1999
FOXF2	63.5813	69.5031	62.5831	85.4118	82.3556	77.9963	95.1138	108.396	96.833	236.516	247.484	274.751
GMDS	232.266	209.579	179.926	212.559	230.828	239.247	343.202	346.128	313.943	434.885	439.972	415.518
TUBB2B	420.415	361.416	364.742	302.824	380.46	329.512	804.504	900.426	896.979	816.363	881.909	803.052
ELOVL2	249.135	268.389	286.513	380.471	314.343	402.251	505.689	447.133	428.104	401.823	509.7	427.39
NEDD9	141.436	102.651	121.255	100.941	105.554	112.174	240.162	194.62	213.033	189.891	186.595	206.911
RNF182	20.7612	25.6627	14.6679	15.5294	13.9193	16.6509	36.4603	30.7943	53.0033	100.88	99.1902	103.455
CD83	22.0588	23.5241	14.6679	38.8235	25.5186	28.0436	53.8978	67.7475	56.0612	101.727	107.047	133.135
GMPR	288.062	240.588	265.978	332.912	313.183	333.018	465.265	496.404	450.528	201.759	171.864	166.207
ID4	1174.31	1058.59	1106.94	1434.53	1384.97	1389.04	2264.5	2037.35	2198.62	1578.47	1695.07	1716.34
FAM65B	7.78547	8.55423	14.6679	18.4412	11.5994	11.3927	49.1421	27.099	37.7139	30.5182	23.5699	37.3118
SCGN	28.5467	13.9006	21.5129	20.3824	19.7189	23.6618	44.3865	45.5756	69.3121	69.5138	60.889	53.4237
ZNF165	64.8789	56.6718	53.7824	80.5588	56.8369	78.8727	90.3581	93.6147	90.7172	91.5547	146.33	127.199
GABBR1	147.924	152.907	131.033	130.059	189.07	162.127	264.733	270.99	224.245	326.376	428.187	399.406
HLA-F	23.3564	21.3856	14.6679	25.2353	30.1584	20.1563	36.4603	40.6485	41.7911	111.9	113.921	138.223
HLA-A	389.273	309.022	276.735	410.559	462.815	357.556	603.973	641.754	623.808	1271.59	1226.62	1347.47
HLA-C	1405.28	1024.37	1107.92	1135.59	1241.13	1105.09	2215.36	2291.1	2340.3	3841.91	3551.21	3901.63
HLA-B	415.225	301.537	312.916	424.147	441.936	393.487	972.539	971.869	971.388	1751.41	1717.66	1846.93
PSMB8	24.654	13.9006	22.4908	24.2647	11.5994	19.28	50.7274	43.112	54.0226	23.7364	20.6237	16.9599
HLA-DPA1	5.19031	4.27711	4.88931	11.6471	11.5994	10.5164	12.6818	18.4766	23.4438	44.9296	41.2474	55.9677
IP6K3	24.654	21.3856	24.4465	23.2941	37.118	19.28	49.9348	28.3308	43.8297	40.691	35.3549	32.2238
GRM4	22.0588	26.732	32.2694	35.9118	45.2376	40.3127	74.5058	75.1381	58.0998	42.3864	35.3549	27.1359
FKBP5	8050.17	8738.14	8803.69	9558.35	9560.21	9820.52	14633.3	13805.7	15147.7	7258.25	7883.16	6975.61
ARMC12	102.509	82.3344	77.251	89.2941	84.6755	82.3781	135.537	137.959	142.701	90.707	118.832	111.087
CDKN1A	1113.32	898.194	949.503	1271.47	1132.1	1227.78	1540.84	1613.62	1601.31	2580.49	2309.85	2525.33
MDGA1	57.0934	68.4338	57.6938	83.4706	77.7158	70.9854	174.375	177.375	173.28	184.805	196.416	188.255
KCNK17	18.1661	13.9006	18.5794	18.4412	16.2391	18.4036	38.0455	43.112	37.7139	16.1068	13.7491	17.8079
DAAM2	29.8443	48.1175	44.0038	57.2647	71.9161	63.0981	82.432	80.0652	74.4085	145.809	125.706	165.359
MDFI	42.8201	29.9398	42.048	26.2059	40.5978	39.4363	69.7501	65.284	64.2156	47.4728	42.2295	40.7038
LOC101929705	44.1176	38.494	37.1587	51.4412	46.3975	57.84	65.7871	73.9064	78.4857	136.484	162.043	140.767
RUNX2	9.08304	4.27711	14.6679	9.70588	8.11956	6.13454	31.7046	35.7214	41.7911	31.366	34.3728	27.9839
GSTA1	2.59516	7.48495	1.95572	4.85294	2.31988	7.0109	13.4745	12.3177	21.4052	5.08637	5.89249	7.63196
KCNQ5	142.734	213.856	196.55	224.206	225.028	254.145	340.825	273.454	312.924	213.628	227.843	233.199
CNR1	3.89273	4.27711	6.84503	5.82353	2.31988	5.25818	18.2301	11.086	22.4245	59.341	46.1578	62.7517
KLHL32	10.3806	9.62351	16.6236	16.5	18.559	14.8982	23.7785	24.6355	33.6367	21.1932	19.6416	15.2639
PRDM13	67.474	53.4639	44.0038	52.4118	56.8369	49.9527	105.418	84.9923	94.7944	59.341	61.8711	66.9917
BVES	55.7958	66.2953	69.4282	56.2941	59.1568	44.6945	105.418	102.237	98.8716	132.246	157.133	168.751
POPDC3	16.8685	26.732	27.3801	34.9412	35.9581	29.7963	34.8751	43.112	66.2542	58.4933	71.6919	78.8636
CD24	381.488	399.91	316.827	358.147	371.18	399.621	623.788	606.032	728.796	423.017	467.471	440.958
LAMA4	27.2491	43.8404	57.6938	52.4118	46.3975	56.0872	104.625	97.31	107.026	223.8	217.04	249.311
RFX6	6.48789	1.06928	3.91145	2.91176	5.79969	2.62909	47.5569	52.9662	60.1384	110.205	94.2798	108.543
CLVS2	15.5709	19.247	30.3137	30.0882	10.4394	24.5382	52.3126	32.0261	43.8297	46.6251	46.1578	50.0317
HEY2	19.4637	9.62351	6.84503	20.3824	19.7189	15.7745	27.7415	35.7214	29.5596	77.9911	79.5486	80.5596
EPB41L2	315.311	375.317	337.362	462	400.179	429.418	632.507	562.92	704.333	1258.88	1288.49	1381.38
TBPL1	272.491	263.043	271.845	299.912	302.744	302.345	416.123	368.3	441.355	406.91	436.044	384.99
SGK1	18.1661	19.247	18.5794	16.5	11.5994	19.28	57.8609	51.7345	36.6946	89.8593	74.6382	70.3836
TNFAIP3	42.8201	41.7019	34.2251	56.2941	44.0776	38.56	87.9803	59.1251	57.0805	105.966	103.119	129.743
FLJ46906	70.0692	53.4639	50.8488	68.9118	73.0761	70.109	88.7729	77.6017	99.8909	55.9501	54.0145	59.3597
SAMD5	14.2734	12.8313	8.80075	14.5588	10.4394	16.6509	53.8978	38.185	53.0033	83.9252	94.2798	100.911
UST	124.567	106.928	115.388	124.235	95.1149	112.174	215.591	189.693	200.801	221.257	245.52	268.815
ULBP2	9.08304	12.8313	16.6236	16.5	13.9193	13.1454	30.912	24.6355	27.521	65.2751	72.674	81.4076
AKAP12	480.104	489.73	461.551	587.206	589.248	466.225	1120.76	1001.43	1145.69	2831.41	2652.6	2994.27
FNDC1	5.19031	17.1085	3.91145	12.6176	9.2795	14.8982	40.4234	27.099	37.7139	133.093	125.706	147.551
AGPAT4	49.3079	65.226	53.7824	80.5588	90.4751	74.4908	119.685	97.31	100.91	174.632	207.219	221.327
PDE10A	25.9516	33.1476	30.3137	44.6471	32.4783	39.4363	54.6904	52.9662	57.0805	108.509	109.993	124.655
RPS6KA2	146.626	147.56	132.989	172.765	147.312	142.847	275.83	296.857	296.615	323.832	284.804	322.238
SMOC2	1.29758	0	0.977861	0	0	0.876363	8.71877	2.46355	7.13506	13.5637	7.85665	6.78396
DLL1	41.5225	33.1476	32.2694	33	44.0776	28.0436	106.21	98.5418	79.505	209.389	173.828	199.279
PDGFA	19.4637	26.732	15.6458	25.2353	31.3183	17.5273	45.1791	44.3438	27.521	63.5797	55.9786	59.3597
ADAP1	33.737	44.9097	46.9373	42.7059	52.1972	40.3127	110.174	105.932	88.6787	167.003	148.294	147.551
GPER1	14.2734	25.6627	19.5572	29.1176	24.3587	14.8982	34.0825	36.9532	34.656	98.3365	82.4948	92.4315
CARD11	1.29758	4.27711	0.977861	0.970588	2.31988	0	8.71877	11.086	14.2701	10.1727	8.83873	25.4399
SDK1	59.6886	81.2652	75.2953	85.4118	100.915	77.1199	149.804	169.985	142.701	235.669	180.703	234.895
FSCN1	306.228	326.13	296.292	266.912	250.547	253.269	650.737	761.236	760.394	1227.51	1104.84	1244.86
GRID2IP	27.2491	34.2169	18.5794	22.3235	23.1988	27.1672	46.7643	51.7345	53.0033	64.4274	46.1578	51.7277
ZNF853	76.5571	63.0874	68.4503	66	81.1956	91.1417	96.6991	119.482	122.315	150.896	126.688	148.399
COL28A1	41.5225	39.5633	44.9816	40.7647	55.677	42.9418	81.6394	65.284	77.4664	60.1887	56.9607	55.9677
GLCCI1	215.398	232.033	265.978	301.853	274.905	276.054	433.561	389.24	424.027	362.828	468.453	410.43
NXPH1	20.7612	28.8705	29.3358	19.4118	25.5186	20.1563	48.3495	34.4896	67.2735	48.3205	47.1399	42.3998
THSD7A	7.78547	11.7621	1.95572	13.5882	6.95963	11.3927	38.8381	41.8803	37.7139	40.691	53.0324	31.3758
AGR3	0	1.06928	0	1.94118	1.15994	1.75273	3.96308	6.15886	4.07718	11.0205	14.7312	13.5679
HDAC9	9.08304	18.1777	26.4023	28.1471	15.0792	24.5382	34.8751	39.4167	34.656	33.0614	41.2474	32.2238
NPY	36.3322	35.2862	39.1145	51.4412	52.1972	49.0763	206.873	210.633	229.341	50.016	53.0324	60.2077
DFNA5	37.6297	56.6718	40.0923	49.5	35.9581	60.469	61.0314	73.9064	72.3699	65.2751	56.9607	53.4237
C7orf31	48.0104	47.0483	44.9816	45.6176	59.1568	60.469	82.432	73.9064	92.7558	72.057	64.8174	72.9276
HOXA1	12.9758	17.1085	18.5794	17.4706	19.7189	17.5273	33.2898	28.3308	24.4631	91.5547	86.4231	91.5835
HOXA10-AS	1.29758	5.34639	4.88931	14.5588	10.4394	11.3927	9.51138	16.013	11.2122	33.9092	32.4087	24.5919
HOXA10	133.65	116.551	112.454	122.294	125.273	120.938	216.384	179.839	217.11	374.696	333.908	378.206
HOXA11	42.8201	69.5031	64.5388	74.7353	71.9161	67.4799	93.5286	113.323	94.7944	306.03	297.571	326.478
HOXA11-AS	36.3322	29.9398	38.1366	53.3824	52.1972	42.9418	80.0541	55.4298	53.0033	225.496	219.986	266.271
HOXA13	51.9031	49.1868	51.8267	73.7647	47.5574	66.6036	90.3581	86.2241	86.6401	202.607	192.488	240.831
HOTTIP	3.89273	2.13856	2.93358	6.79412	2.31988	7.0109	11.8892	17.2448	13.2508	16.9546	26.5162	19.5039
JAZF1	72.6643	87.6808	98.764	97.0588	92.795	121.814	164.864	129.336	121.296	150.048	152.223	150.095
CREB5	175.173	249.142	226.864	239.735	260.986	246.258	406.612	304.248	331.271	382.326	429.169	379.902
GHRHR	1.29758	3.20784	2.93358	4.85294	12.7593	11.3927	26.1563	32.0261	28.5403	43.2342	32.4087	31.3758
ADCYAP1R1	6.48789	5.34639	10.7565	16.5	10.4394	8.76363	48.3495	36.9532	43.8297	149.2	122.76	168.751
LINC00997	36.3322	39.5633	45.9595	50.4706	41.7578	50.829	86.3951	44.3438	61.1577	57.6456	77.5844	88.1915
AMPH	14.2734	24.5934	30.3137	28.1471	34.7981	30.6727	74.5058	54.198	86.6401	170.394	132.581	165.359
ADCY1	79.1522	90.8887	87.0297	147.529	114.834	112.174	164.864	171.216	175.319	434.037	324.087	407.886
IKZF1	1.29758	1.06928	0.977861	2.91176	0	0	3.96308	7.39064	9.17365	22.8887	28.4804	25.4399
AUTS2	452.855	487.591	505.554	581.382	515.012	520.56	786.274	790.798	768.548	956.238	925.12	980.283
SEMA3D	23.3564	23.5241	17.6015	26.2059	24.3587	16.6509	52.3126	50.5027	42.8104	56.7978	61.8711	59.3597
ABCB1	29.8443	31.0091	29.3358	25.2353	35.9581	22.7854	45.9717	45.5756	60.1384	150.048	143.384	184.863
CFAP69	602.076	769.881	730.462	1036.59	843.275	1000.81	2167.8	1694.92	1934.62	1171.56	1450.53	1282.17
CDK6	188.149	281.22	264.023	252.353	222.708	242.753	533.43	373.227	465.818	741.763	814.145	843.756
HEPACAM2	2.59516	6.41567	5.86717	17.4706	8.11956	14.0218	118.1	93.6147	120.277	149.2	176.775	141.615
TFPI2	5.19031	1.06928	5.86717	6.79412	6.95963	6.13454	20.608	19.7084	21.4052	33.9092	39.2832	43.2478
PDK4	326.99	395.633	418.525	350.382	342.182	387.352	719.695	465.61	663.561	366.219	438.99	357.854
DYNC1I1	6.48789	6.41567	6.84503	13.5882	5.79969	7.88727	17.4375	16.013	16.3087	39.8433	34.3728	38.1598
DLX5	6.48789	3.20784	3.91145	4.85294	3.47981	4.38181	18.2301	13.5495	22.4245	38.9955	36.337	37.3118
NPTX2	41.5225	40.6326	37.1587	38.8235	56.8369	56.0872	234.614	190.925	274.19	441.667	375.155	391.774
AZGP1	1326.12	1129.16	1069.78	1417.06	1475.44	1446.88	2158.29	2123.58	2287.3	1211.4	1146.09	1000.63
AZGP1P1	29.8443	16.0392	19.5572	21.3529	33.6382	21.9091	38.0455	41.8803	40.7718	25.4319	20.6237	28.8319
GPC2	267.301	258.765	291.403	200.912	214.588	256.774	459.717	482.855	474.991	317.051	370.245	334.958
NYAP1	3.89273	6.41567	8.80075	7.76471	5.79969	7.0109	14.2671	12.3177	22.4245	17.8023	16.6954	10.1759
MOSPD3	365.917	309.022	291.403	317.382	329.422	317.243	431.183	554.298	473.972	351.807	315.248	332.414
MUC3A	6.48789	10.6928	9.77861	6.79412	18.559	7.0109	59.4461	55.4298	65.2349	101.727	83.4769	100.911
COL26A1	19.4637	11.7621	11.7343	15.5294	15.0792	12.2691	59.4461	43.112	69.3121	66.9706	62.8532	66.1437
PRKAR2B	443.772	489.73	435.148	576.529	425.697	540.716	780.726	647.912	826.648	732.438	802.36	751.324
SLC26A4	19.4637	12.8313	14.6679	20.3824	17.3991	21.9091	37.2529	28.3308	27.521	34.7569	51.0682	41.5518
DOCK4	121.972	141.145	138.856	153.353	129.913	137.589	279.793	277.149	272.152	368.762	424.259	396.862
CAV1	29.8443	29.9398	20.5351	28.1471	24.3587	28.0436	53.1052	43.112	61.1577	94.9456	99.1902	90.7355
WNT2	35.0346	29.9398	35.203	37.8529	26.6786	31.5491	68.9575	77.6017	79.505	42.3864	23.5699	42.3998
CTTNBP2	25.9516	18.1777	21.5129	38.8235	17.3991	28.92	42.0086	44.3438	42.8104	63.5797	70.7098	69.5356
WNT16	2.59516	0	4.88931	3.88235	9.2795	3.50545	37.2529	24.6355	44.849	44.9296	55.9786	55.9677
PTPRZ1	60.9861	62.0182	64.5388	76.6765	76.5559	61.3454	203.702	137.959	179.396	177.175	177.757	187.407
AKR1B1	266.003	220.271	199.484	310.588	306.224	282.189	405.819	390.472	428.104	1206.32	1158.86	1358.49
PARP12	127.163	107.997	119.299	141.706	102.075	145.476	231.444	215.56	203.859	161.916	122.76	119.567
EPHB6	6.48789	7.48495	3.91145	6.79412	6.95963	9.63999	15.8523	13.5495	16.3087	86.4683	88.3873	89.8875
TRPV6	2.59516	1.06928	2.93358	2.91176	4.63975	3.50545	10.304	6.15886	11.2122	13.5637	17.6775	11.0239
FAM131B	9.08304	9.62351	7.82289	9.70588	8.11956	7.88727	43.5938	32.0261	38.7332	49.1683	69.7278	66.1437
CNTNAP2	114.187	122.967	124.188	156.265	110.194	141.971	243.333	214.328	228.322	353.503	391.85	407.038
AOC1	35.0346	47.0483	41.0702	46.5882	37.118	39.4363	72.9206	68.9793	79.505	96.6411	91.3335	78.0156
PRKAG2-AS1	14.2734	21.3856	11.7343	13.5882	9.2795	15.7745	44.3865	50.5027	55.0419	36.4523	50.0861	38.1598
LINC01287	25.9516	29.9398	19.5572	32.0294	25.5186	21.9091	64.2018	46.8074	55.0419	30.5182	29.4624	36.4638
EN2	68.7716	57.741	72.3617	93.1765	114.834	94.6472	90.3581	130.568	133.528	408.605	313.284	461.31
CNPY1	15.5709	7.48495	7.82289	15.5294	6.95963	20.1563	23.7785	29.5625	29.5596	22.041	33.3908	19.5039
KBTBD11-OT1	7.78547	2.13856	8.80075	16.5	13.9193	17.5273	20.608	17.2448	14.2701	22.041	17.6775	15.2639
MYOM2	11.6782	9.62351	10.7565	17.4706	8.11956	14.0218	26.1563	19.7084	34.656	34.7569	32.4087	25.4399
MSRA	38.9273	38.494	30.3137	37.8529	30.1584	44.6945	71.3354	70.211	85.6208	108.509	93.2977	91.5835
SOX7	11.6782	11.7621	9.77861	12.6176	13.9193	14.8982	42.0086	30.7943	29.5596	89.8593	88.3873	83.9516
FAM167A	18.1661	13.9006	14.6679	17.4706	18.559	13.1454	37.2529	44.3438	31.5981	40.691	41.2474	45.7918
GATA4	23.3564	27.8012	30.3137	27.1765	30.1584	34.1782	37.2529	43.112	50.9647	189.891	146.33	190.799
DLC1	31.1419	34.2169	25.4244	46.5882	47.5574	36.8072	42.8012	43.112	59.1191	157.678	133.563	164.511
LZTS1	12.9758	4.27711	7.82289	7.76471	5.79969	2.62909	28.5341	20.9401	12.2315	61.0365	64.8174	61.9037
LGI3	3.89273	3.20784	4.88931	7.76471	3.47981	2.62909	26.1563	28.3308	47.9069	68.666	49.1041	58.5117
C8orf58	81.7474	54.5332	54.7602	66.9706	74.236	59.5927	86.3951	101.005	101.929	84.7729	80.5306	79.7116
LOXL2	97.3183	87.6808	75.2953	104.824	93.955	77.1199	151.39	145.349	141.682	188.196	182.667	194.191
STC1	27.2491	31.0091	21.5129	26.2059	22.0388	34.1782	91.9434	55.4298	90.7172	219.562	222.932	204.367
PNMA2	341.263	338.961	345.185	396.971	359.581	424.16	533.43	574.006	575.902	344.178	347.657	346.83
STMN4	93.4256	73.7802	97.7861	131.029	117.154	116.556	132.367	147.813	147.798	168.698	158.115	152.639
CLU	7658.3	6631.67	6810.8	8115.09	8965.16	8186.11	10971.4	11724	12125.5	19212.9	16247.5	17953.8
LINC01605	23.3564	21.3856	11.7343	26.2059	26.6786	25.4145	36.4603	49.2709	37.7139	59.341	58.9249	42.3998
ZNF703	807.093	822.275	774.466	1194.79	1234.17	1036.74	1186.54	1393.13	1313.87	3691.86	3338.09	3856.68
ADGRA2	54.4983	51.3254	44.9816	80.5588	56.8369	56.0872	84.0172	86.2241	102.949	196.673	163.025	170.447
C8orf4	36.3322	33.1476	40.0923	43.6765	39.4379	44.6945	73.7132	77.6017	64.2156	66.9706	79.5486	68.6876
SFRP1	7.78547	4.27711	6.84503	8.73529	6.95963	6.13454	27.7415	14.7813	32.6174	122.921	139.456	125.503
ANK1	123.27	145.422	125.166	123.265	142.672	120.938	249.674	235.269	247.689	290.771	245.52	256.095
PLAT	102.509	102.651	97.7861	148.5	142.672	128.825	229.858	221.719	228.322	452.687	405.599	446.046
FAM150A	3.89273	5.34639	10.7565	10.6765	17.3991	7.88727	21.4006	20.9401	23.4438	49.1683	62.8532	66.1437
PLAG1	22.0588	29.9398	35.203	36.8824	28.9984	32.4254	61.824	43.112	53.0033	119.53	122.76	116.175
TOX	41.5225	27.8012	26.4023	26.2059	35.9581	42.9418	113.344	99.7736	117.219	100.032	114.903	96.6715
CA8	90.8304	105.859	112.454	111.618	115.994	97.2763	188.642	162.594	216.091	303.487	273.019	292.558
PREX2	11.6782	14.9699	13.6901	11.6471	15.0792	19.28	34.8751	28.3308	34.656	61.8842	53.0324	68.6876
C8orf34-AS1	3.89273	5.34639	2.93358	5.82353	5.79969	5.25818	15.8523	9.85418	19.3666	15.2591	19.6416	13.5679
C8orf34	11.6782	4.27711	5.86717	7.76471	15.0792	15.7745	16.6449	12.3177	23.4438	26.2796	23.5699	29.6798
TRPA1	1.29758	3.20784	2.93358	5.82353	1.15994	4.38181	10.304	12.3177	6.11577	21.1932	20.6237	17.8079
KCNB2	1.29758	9.62351	6.84503	11.6471	10.4394	8.76363	14.2671	11.086	21.4052	27.9751	32.4087	25.4399
CRISPLD1	144.031	135.798	146.679	137.824	135.713	138.465	261.563	299.321	331.271	217.866	213.112	237.439
PKIA	36.3322	32.0784	36.1809	39.7941	32.4783	44.6945	59.4461	59.1251	69.3121	121.225	158.115	145.855
HEY1	376.297	350.723	416.569	540.618	531.251	488.134	582.572	647.912	603.423	1198.69	1197.16	1326.27
PAG1	233.564	265.181	307.048	312.529	293.464	326.883	430.39	354.751	442.374	526.44	481.22	500.317
FABP5	160.9	143.283	188.727	165	164.711	166.509	277.415	240.196	294.576	406.062	457.65	352.766
LINC01419	0	0	0	0.970588	1.15994	1.75273	3.96308	7.39064	10.1929	11.0205	7.85665	7.63196
CA13	7.78547	14.9699	14.6679	12.6176	13.9193	14.0218	27.7415	19.7084	38.7332	32.2137	36.337	40.7038
CALB1	18.1661	26.732	22.4908	19.4118	13.9193	14.8982	49.1421	48.0391	62.177	49.1683	54.0145	49.1837
SLC26A7	9.08304	3.20784	4.88931	5.82353	5.79969	7.88727	11.0966	8.62241	26.5017	11.0205	29.4624	23.7439
SDC2	499.567	446.958	469.373	620.206	571.849	606.443	930.53	921.366	986.677	675.64	733.615	755.564
KCNS2	9.08304	11.7621	17.6015	16.5	15.0792	8.76363	48.3495	40.6485	37.7139	27.1273	21.6058	18.6559
BAALC	11.6782	5.34639	8.80075	10.6765	6.95963	12.2691	27.7415	12.3177	33.6367	38.1478	29.4624	51.7277
NOV	22.0588	18.1777	22.4908	23.2941	12.7593	23.6618	45.9717	38.185	49.9454	62.7319	44.1936	57.6637
ENPP2	2.59516	3.20784	1.95572	7.76471	9.2795	5.25818	64.2018	43.112	49.9454	25.4319	45.1757	36.4638
FBXO32	89.5328	129.383	116.366	124.235	138.033	104.287	210.043	163.826	196.724	158.525	154.187	165.359
KCNQ3	1.29758	0	2.93358	3.88235	0	1.75273	11.0966	2.46355	16.3087	47.4728	54.0145	44.0958
LRRC6	27.2491	25.6627	26.4023	37.8529	44.0776	32.4254	50.7274	46.8074	44.849	52.5592	70.7098	63.5997
NDRG1	1135.38	1023.3	873.23	892.941	930.27	912.294	1503.59	1657.97	1659.41	1292.79	1271.8	1240.62
KHDRBS3	89.5328	65.226	65.5167	114.529	90.4751	89.389	165.657	118.25	150.856	147.505	158.115	184.863
COL22A1	3.89273	2.13856	1.95572	2.91176	1.15994	2.62909	15.0597	13.5495	12.2315	102.575	110.975	106.847
KCNK9	18.1661	9.62351	11.7343	18.4412	19.7189	14.0218	24.5711	27.099	31.5981	44.9296	45.1757	33.9198
DENND3	59.6886	75.9188	62.5831	69.8824	66.1165	64.8509	109.381	114.555	114.161	180.566	198.38	204.367
ARC	70.0692	44.9097	39.1145	37.8529	57.9969	52.5818	93.5286	123.177	89.6979	98.3365	105.083	102.607
LY6E	203.72	159.323	151.569	200.912	190.23	164.756	336.861	405.253	397.525	807.886	709.063	828.492
MAFA	10.3806	7.48495	6.84503	9.70588	6.95963	5.25818	23.7785	30.7943	23.4438	53.4069	42.2295	36.4638
SCRT1	112.889	117.621	96.8083	95.1176	98.5947	86.7599	298.816	311.638	325.155	296.705	286.768	245.071
GLIS3	103.806	91.958	96.8083	110.647	127.593	117.433	170.412	145.349	161.049	100.88	69.7278	74.6236
BNC2	7.78547	16.0392	25.4244	18.4412	12.7593	12.2691	37.2529	30.7943	47.9069	33.0614	60.889	49.1837
SH3GL2	32.4394	37.4247	43.0259	36.8824	28.9984	34.1782	75.2984	62.8204	76.4471	83.9252	88.3873	86.4956
CDKN2B	96.0207	110.136	110.498	133.941	109.034	154.24	233.821	202.011	189.589	141.571	144.366	154.335
ELAVL2	73.9619	94.0965	91.919	105.794	74.236	84.1308	146.634	112.091	135.566	153.439	199.362	213.695
SPINK4	1.29758	3.20784	0.977861	5.82353	4.63975	4.38181	19.0228	11.086	16.3087	30.5182	25.5341	16.9599
AQP3	1365.05	1232.88	1094.23	1582.06	1625.07	1607.25	3022.24	2828.15	3060.94	6352.88	5496.71	5792.66
PHF24	9.08304	5.34639	7.82289	18.4412	17.3991	15.7745	11.8892	25.8672	19.3666	16.9546	10.8029	11.8719
LOC440896	10.3806	12.8313	14.6679	12.6176	22.0388	12.2691	30.912	19.7084	30.5788	20.3455	20.6237	17.8079
PIP5K1B	3.89273	3.20784	2.93358	6.79412	5.79969	6.13454	15.8523	9.85418	9.17365	26.2796	30.4445	30.5278
FAM189A2	6.48789	5.34639	5.86717	11.6471	5.79969	5.25818	14.2671	17.2448	20.3859	45.7774	47.1399	51.7277
APBA1	5.19031	18.1777	11.7343	18.4412	28.9984	14.0218	23.7785	33.2579	30.5788	42.3864	40.2653	46.6398
PCSK5	15.5709	23.5241	18.5794	29.1176	31.3183	31.5491	43.5938	45.5756	47.9069	113.596	132.581	119.567
PRUNE2	1673.88	2288.26	2313.62	2576.91	2455.59	2746.52	3982.1	3469.9	3559.38	1744.63	1621.42	1500.1
FOXB2	29.8443	21.3856	45.9595	30.0882	33.6382	36.8072	84.0172	107.164	78.4857	56.7978	33.3908	33.0718
TLE4	150.519	159.323	138.856	192.176	216.908	178.778	236.199	200.779	238.515	788.388	715.937	868.348
DAPK1	102.509	120.828	89.9632	110.647	109.034	92.0181	172.79	161.362	188.57	380.63	387.922	412.126
S1PR3	18.1661	19.247	10.7565	10.6765	17.3991	21.9091	31.7046	30.7943	26.5017	77.9911	76.6023	111.935
GADD45G	410.035	285.497	288.469	291.176	273.745	295.334	506.481	523.503	482.126	567.978	490.058	476.574
ROR2	19.4637	14.9699	16.6236	11.6471	12.7593	13.1454	24.5711	40.6485	36.6946	76.2956	70.7098	66.9917
BARX1	25.9516	16.0392	18.5794	12.6176	15.0792	7.88727	61.824	49.2709	39.7525	75.4479	89.3694	83.9516
PCAT7	44.1176	40.6326	34.2251	51.4412	57.9969	42.9418	57.8609	62.8204	61.1577	26.2796	29.4624	27.9839
CTSV	45.4152	60.9489	36.1809	52.4118	53.3571	51.7054	72.128	75.1381	66.2542	137.332	136.509	117.023
TMOD1	54.4983	38.494	47.9152	55.3235	61.4767	56.9636	114.137	93.6147	94.7944	92.4024	103.119	101.759
TGFBR1	202.422	274.805	245.443	247.5	260.986	276.931	412.953	311.638	366.946	491.683	546.037	551.197
ABCA1	24.654	27.8012	31.2916	47.5588	42.9177	38.56	80.8468	67.7475	79.505	105.966	88.3873	87.3435
TNC	1455.88	1829.54	1620.32	2003.29	1954.5	1838.61	3357.52	3796.32	3383.04	2181.21	1879.7	1729.06
ASTN2	94.7232	95.1658	88.9854	83.4706	78.8758	83.2545	162.486	142.886	181.434	212.78	149.276	156.031
BRINP1	18.1661	29.9398	28.358	22.3235	20.8789	28.0436	54.6904	36.9532	55.0419	61.0365	43.2116	40.7038
GSN	162.197	119.759	136.901	192.176	197.189	167.385	521.541	530.894	540.226	1423.34	1174.57	1385.62
LHX2	31.1419	21.3856	22.4908	31.0588	34.7981	29.7963	62.6166	65.284	57.0805	81.382	76.6023	87.3435
NR6A1	73.9619	84.473	87.0297	117.441	104.394	91.1417	113.344	150.276	143.721	274.664	292.66	331.566
LMX1B	23.3564	26.732	31.2916	52.4118	39.4379	41.1891	58.6535	71.4428	55.0419	182.262	155.169	221.327
STXBP1	624.135	645.844	643.433	678.441	629.846	638.869	955.894	1055.63	945.906	1005.41	890.748	986.219
HMCN2	2.59516	2.13856	2.93358	3.88235	5.79969	4.38181	19.0228	6.15886	11.2122	28.8228	18.6595	24.5919
ASS1	173.875	130.452	151.569	170.824	178.63	190.171	301.194	293.162	296.615	179.719	174.81	172.991
LAMC3	36.3322	36.3555	32.2694	39.7941	39.4379	36.8072	136.33	131.8	130.47	233.125	177.757	198.431
NTNG2	14.2734	18.1777	23.4687	19.4118	10.4394	22.7854	168.827	166.289	144.74	194.13	162.043	165.359
C9orf9	51.9031	40.6326	47.9152	60.1765	51.0373	43.8181	60.2388	80.0652	74.4085	65.2751	57.9428	58.5117
GBGT1	11.6782	5.34639	9.77861	9.70588	3.47981	7.88727	26.1563	17.2448	29.5596	16.1068	14.7312	7.63196
SLC2A6	29.8443	29.9398	43.0259	35.9118	37.118	28.0436	61.0314	56.6615	49.9454	260.253	214.094	256.943
RXRA	559.256	550.678	599.429	590.118	614.767	580.152	818.772	899.194	871.497	784.997	618.711	745.388
COL5A1	64.8789	79.1266	70.406	86.3823	77.7158	58.7163	124.441	125.641	143.721	350.96	323.105	393.47
OLFM1	11.6782	11.7621	6.84503	9.70588	11.5994	7.88727	32.4972	36.9532	27.521	68.666	58.9249	67.8396
C9orf116	46.7128	38.494	54.7602	71.8235	61.4767	54.3345	76.8837	66.5157	80.5243	103.423	99.1902	95.8235
SOHLH1	10.3806	5.34639	7.82289	9.70588	3.47981	7.88727	46.7643	49.2709	44.849	22.041	18.6595	17.8079
KCNT1	62.2837	54.5332	55.7381	39.7941	44.0776	33.3018	190.228	173.68	167.164	122.073	118.832	84.7996
EGFL7	59.6886	45.979	31.2916	48.5294	55.677	38.56	177.546	179.839	185.512	350.96	302.481	353.614
ENTPD8	9.08304	6.41567	11.7343	12.6176	17.3991	8.76363	33.2898	35.7214	33.6367	101.727	89.3694	94.9755
CSF2RA	3.89273	2.13856	2.93358	0	1.15994	1.75273	13.4745	8.62241	13.2508	2.54319	2.94624	1.69599
XG	1.29758	1.06928	1.95572	1.94118	3.47981	8.76363	13.4745	7.39064	10.1929	9.32502	11.785	6.78396
GYG2	37.6297	19.247	25.4244	55.3235	46.3975	36.8072	76.8837	84.9923	75.4278	169.546	164.99	175.535
VCX3A	22.0588	20.3163	10.7565	35.9118	33.6382	31.5491	76.8837	83.7605	72.3699	84.7729	55.9786	55.1197
VCX	6.48789	13.9006	11.7343	11.6471	17.3991	17.5273	31.7046	44.3438	28.5403	38.1478	52.0503	23.7439
VCX3B	45.4152	39.5633	21.5129	50.4706	49.8773	48.2	121.27	129.336	132.508	139.028	116.868	111.087
ANOS1	136.246	148.63	160.369	172.765	165.871	164.756	280.586	252.513	251.766	182.262	153.205	149.247
SHROOM2	190.744	213.856	230.775	260.118	267.946	258.527	355.884	369.532	347.58	387.412	297.571	302.734
RAI2	16.8685	12.8313	10.7565	9.70588	16.2391	16.6509	61.0314	54.198	42.8104	111.9	103.119	104.303
ADGRG2	7.78547	12.8313	9.77861	10.6765	12.7593	14.0218	24.5711	19.7084	26.5017	43.2342	45.1757	65.2957
MAGEB2	9.08304	3.20784	3.91145	5.82353	3.47981	3.50545	10.304	12.3177	16.3087	61.0365	75.6202	61.0557
DMD	24.654	29.9398	36.1809	29.1176	46.3975	27.1672	87.1877	76.3699	94.7944	118.682	158.115	157.727
TMEM47	140.138	161.461	156.458	182.471	146.152	166.509	248.881	215.56	261.959	232.278	268.108	269.663
TSPAN7	33.737	36.3555	39.1145	50.4706	42.9177	37.6836	81.6394	72.6746	99.8909	122.073	115.886	131.439
MAOA	879.758	844.73	833.138	948.265	898.952	997.301	1597.91	1526.17	1737.9	894.354	890.748	917.531
MAOB	5.19031	6.41567	0	3.88235	2.31988	6.13454	25.3637	14.7813	18.3473	20.3455	18.6595	13.5679
PAGE1	1.29758	6.41567	0	1.94118	0	0	16.6449	17.2448	15.2894	19.4978	22.5879	18.6559
NUDT10	18.1661	14.9699	15.6458	20.3824	25.5186	14.8982	26.9489	35.7214	36.6946	76.2956	86.4231	90.7355
CXorf67	20.7612	6.41567	13.6901	11.6471	15.0792	17.5273	61.0314	82.5288	73.3892	55.1024	50.0861	34.7678
NUDT11	41.5225	40.6326	32.2694	60.1765	61.4767	49.0763	72.9206	72.6746	72.3699	180.566	156.151	200.127
TRO	70.0692	84.473	65.5167	108.706	115.994	83.2545	120.478	123.177	103.968	311.964	271.054	352.766
MAGEH1	20.7612	18.1777	19.5572	7.76471	19.7189	10.5164	61.824	59.1251	66.2542	50.016	36.337	34.7678
HEPH	1.29758	0	0	1.94118	3.47981	0.876363	3.96308	6.15886	6.11577	23.7364	21.6058	16.9599
SLC7A3	51.9031	57.741	52.8045	82.5	77.7158	54.3345	92.736	96.0783	78.4857	28.8228	35.3549	50.0317
RGAG4	42.8201	44.9097	31.2916	48.5294	35.9581	51.7054	78.4689	82.5288	81.5436	105.118	87.4052	125.503
TCEAL2	16.8685	12.8313	13.6901	14.5588	15.0792	12.2691	36.4603	43.112	62.177	44.9296	48.122	33.9198
TMSB15A	53.2007	39.5633	45.9595	38.8235	35.9581	46.4472	87.1877	88.6876	110.084	166.155	199.362	200.127
ESX1	0	2.13856	0	1.94118	2.31988	3.50545	7.92615	7.39064	7.13506	11.8682	17.6775	30.5278
NRK	6.48789	14.9699	9.77861	15.5294	6.95963	7.0109	15.8523	27.099	22.4245	67.8183	60.889	65.2957
MUM1L1	28.5467	49.1868	32.2694	35.9118	39.4379	43.8181	84.8098	48.0391	60.1384	89.0115	97.226	101.759
TSC22D3	690.311	634.082	643.433	1010.38	980.147	892.137	1077.96	1218.22	1266.98	1034.23	992.884	1007.42
COL4A6	54.4983	49.1868	55.7381	69.8824	80.0357	53.4581	83.2246	80.0652	100.91	194.13	200.345	223.023
ACSL4	108.997	135.798	131.033	131.029	118.314	122.691	244.918	193.388	262.978	473.88	537.198	547.805
CHRDL1	18.1661	17.1085	12.7122	11.6471	9.2795	15.7745	34.8751	27.099	44.849	77.9911	88.3873	81.4076
AMOT	1640.14	1967.47	1925.41	2660.38	2329.15	2255.76	3115.77	3224.78	3340.23	9588.66	9262.99	10768.7
LRCH2	29.8443	36.3555	33.2473	44.6471	47.5574	44.6945	74.5058	40.6485	61.1577	144.114	155.169	175.535
2025-09-06	93.4256	117.621	99.7419	123.265	118.314	115.68	163.279	158.899	196.724	339.092	391.85	423.15
TMEM255A	7.78547	8.55423	7.82289	6.79412	3.47981	6.13454	22.9858	14.7813	16.3087	61.8842	78.5665	89.0395
TENM1	251.73	330.407	354.964	406.676	395.539	396.992	917.848	730.441	794.031	630.71	596.123	585.965
HS6ST2	144.031	124.036	130.056	209.647	169.351	139.342	201.324	209.401	208.955	428.951	470.417	477.422
GPC3	138.841	129.383	116.366	179.559	175.151	129.702	218.762	226.646	235.457	333.157	317.212	406.19
PLAC1	14.2734	19.247	22.4908	35.9118	37.118	33.3018	49.1421	41.8803	34.656	61.8842	66.7815	84.7996
FAM127C	44.1176	26.732	28.358	38.8235	56.8369	34.1782	52.3126	66.5157	56.0612	200.064	194.452	209.455
FHL1	288.062	245.934	242.51	369.794	376.98	337.4	475.569	500.1	524.937	1085.94	1190.28	1298.28
ZIC3	23.3564	36.3555	43.0259	64.0588	53.3571	36.8072	80.8468	66.5157	76.4471	190.739	178.739	212.847
GPR50	81.7474	63.0874	74.3175	110.647	99.7546	89.389	251.259	274.685	259.92	680.726	625.586	743.692
GABRE	103.806	137.937	98.764	107.735	110.194	119.185	173.583	204.474	198.762	108.509	113.921	92.4315
GABRQ	19.4637	27.8012	28.358	27.1765	33.6382	28.0436	53.8978	51.7345	61.1577	85.6206	70.7098	111.935
PNMA6A	35.0346	23.5241	30.3137	27.1765	26.6786	18.4036	50.7274	48.0391	56.0612	119.53	109.011	131.439
ATP2B3	9.08304	17.1085	12.7122	4.85294	16.2391	10.5164	23.7785	36.9532	19.3666	58.4933	45.1757	68.6876
PDZD4	310.121	235.241	253.266	225.176	237.787	217.338	653.908	673.78	616.673	796.017	777.808	788.636
GAB3	1.29758	3.20784	2.93358	5.82353	0	2.62909	15.8523	11.086	9.17365	16.9546	18.6595	21.1999
AKR7L	70.0692	78.0573	70.406	55.3235	62.6366	50.829	51.52	39.4167	29.5596	46.6251	51.0682	67.8396
AKR7A3	193.339	182.847	196.55	145.588	138.033	156.869	113.344	141.654	99.8909	113.596	116.868	102.607
COL16A1	111.592	116.551	91.919	72.7941	74.236	69.2327	44.3865	77.6017	49.9454	22.041	24.552	24.5919
MTMR9LP	81.7474	83.4037	74.3175	49.5	66.1165	61.3454	45.1791	61.5886	50.9647	38.9955	25.5341	23.7439
SH3D21	360.727	453.374	371.587	291.176	309.703	261.156	214.799	275.917	203.859	430.646	430.152	418.91
EVA1B	563.149	479.037	451.772	333.882	426.857	338.276	274.245	330.115	334.329	363.676	337.836	373.966
ARTN	193.339	142.214	118.321	111.618	149.632	108.669	105.418	86.2241	95.8137	118.682	108.029	128.047
NEGR1	118.08	176.431	170.148	142.676	139.193	137.589	78.4689	81.297	102.949	39.8433	45.1757	48.3357
EPHX4	68.7716	70.5724	77.251	62.1176	73.0761	60.469	42.0086	65.284	39.7525	36.4523	38.3012	55.1197
EPS8L3	32.4394	25.6627	20.5351	20.3824	20.8789	23.6618	8.71877	8.62241	8.15436	31.366	23.5699	30.5278
SLC16A4	144.031	153.976	156.458	101.912	114.834	111.298	92.736	76.3699	69.3121	51.7115	59.9069	63.5997
VTCN1	27.2491	23.5241	26.4023	8.73529	11.5994	21.0327	5.54831	4.92709	0	3.39092	4.91041	7.63196
[truncated: 3,492 more rows]

## Sheet: Table S3
Table S3. DEGs regulated by EZH2 inhibitors in VCaP cells after 6 days of treatment (|log₂FC| > 0.585, padj < 0.05), related to Figure 4D.
[truncated: 8,800 more rows]

[truncated: 4 more sheets: Table S4, Table S5, Table S6, Table S7]
